# Supplementary material for: The TBLR1/TBL1 Co‐Factor Complex Acts as a Transcriptional Checkpoint in the Brown Adipose Tissue Response to Prolonged Cold Exposure
Source: FASEB J. 2025 Aug 11;39(15):e70886. doi: 10.1096/fj.202402993RRR (PMC12337241; doi:10.1096/fj.202402993RRR)
Supplement: Supplementary file 1 — Data S1: fsb270886‐sup‐0001‐DataS1.xlsx. [file FSB2-39-e70886-s005.xlsx]

## Sheet: BATdKO 8oC vs Cre- 8oC
Gene	baseMean	log2FoldChange	lfcSE	stat	pvalue	padj	Gene	mgi_symbol	ensembl_gene_id
Lrrn4	10.5678	3.72616	0.44709	8.33427	7.79803e-17	1.09302e-13	Lrrn4	Lrrn4	ENSMUSG00000043110
Nabp1	148.352	2.87008	0.369584	7.76571	8.11899e-15	5.69006e-12	Nabp1	Nabp1	ENSMUSG00000026107
St3gal6	51.9715	2.76238	0.34317	8.04958	8.30774e-16	9.39699e-13	St3gal6	St3gal6	ENSMUSG00000022747
Svep1	17.8231	2.4737	0.315948	7.82945	4.90014e-15	3.86345e-12	Svep1	Svep1	ENSMUSG00000028369
Elmod2	97.2783	2.21108	0.260631	8.48356	2.18398e-17	3.93585e-14	Elmod2	Elmod2	ENSMUSG00000035151
B930025P03Rik	16.2768	2.06678	0.257043	8.04061	8.93887e-16	9.39699e-13	B930025P03Rik	B930025P03Rik	ENSMUSG00000109473
B430219N15Rik	10.0593	2.03001	0.358176	5.66761	1.448e-08	3.88649e-06	B430219N15Rik	B430219N15Rik	ENSMUSG00000085211
Cbr3	10.5424	1.90198	0.519586	3.66057	0.000251655	0.0123047	Cbr3	Cbr3	ENSMUSG00000022947
Gm45716	36.5148	1.85722	0.257128	7.22294	5.0874e-13	2.91716e-10	Gm45716	Gm45716	ENSMUSG00000110344
Hspa12a	19.1735	1.8162	0.296383	6.12787	8.90609e-10	3.0365e-07	Hspa12a	Hspa12a	ENSMUSG00000025092
Tfrc	66.292	1.71156	0.225737	7.58212	3.39958e-14	2.25714e-11	Tfrc	Tfrc	ENSMUSG00000022797
Fndc5	12.8445	1.68885	0.359259	4.70092	2.58992e-06	0.000339981	Fndc5	Fndc5	ENSMUSG00000001334
Gngt2	91.7694	1.63251	0.128082	12.7458	3.29044e-37	4.1509e-33	Gngt2	Gngt2	ENSMUSG00000038811
Ighm	84.3578	1.46536	0.18714	7.83029	4.8676e-15	3.86345e-12	Ighm	Ighm	ENSMUSG00000076617
Fabp3	54.0187	1.457	0.612342	2.37939	0.0173414	0.24691	Fabp3	Fabp3	ENSMUSG00000028773
Sncg	27.7099	1.44386	0.555436	2.5995	0.00933586	0.169456	Sncg	Sncg	ENSMUSG00000023064
Lamb3	11.8536	1.4294	0.314132	4.55033	5.35613e-06	0.0005775	Lamb3	Lamb3	ENSMUSG00000026639
Rgs2	247.875	1.40489	0.172959	8.12269	4.55972e-16	5.75209e-13	Rgs2	Rgs2	ENSMUSG00000026360
Fabp3-ps1	14.4241	1.35632	0.603869	2.24604	0.0247011	0.303112	Fabp3-ps1	Fabp3-ps1	ENSMUSG00000056366
Socs2	116.205	1.33161	0.158745	8.38833	4.9309e-17	7.77541e-14	Socs2	Socs2	ENSMUSG00000020027
Alpl	51.3389	1.29683	0.176655	7.34105	2.11931e-13	1.2731e-10	Alpl	Alpl	ENSMUSG00000028766
mt-Tv	68.5349	1.25384	0.307313	4.08001	4.5033e-05	0.00340191	mt-Tv	mt-Tv	ENSMUSG00000064338
Ptpn4	69.19	1.17957	0.182749	6.45461	1.08496e-10	4.41508e-08	Ptpn4	Ptpn4	ENSMUSG00000026384
Tenm4	52.3531	1.17237	0.290619	4.03406	5.48223e-05	0.00395191	Tenm4	Tenm4	ENSMUSG00000048078
Lep	15.0079	1.16895	0.746446	1.56602	0.117344	0.588704	Lep	Lep	ENSMUSG00000059201
Sult3a1	33.7243	1.15176	1.20362	0.956918	0.338609	0.801057	Sult3a1	Sult3a1	ENSMUSG00000069668
Apol6	29.9859	1.10037	0.295835	3.71953	0.000199592	0.0104043	Apol6	Apol6	ENSMUSG00000033576
Ndn	25.026	1.06482	0.214734	4.95881	7.09253e-07	0.00011046	Ndn	Ndn	ENSMUSG00000033585
mt-Tc	102.342	1.04436	0.289364	3.60914	0.000307215	0.0144609	mt-Tc	mt-Tc	ENSMUSG00000064349
Cidec	353.551	1.02753	0.235612	4.36111	1.29406e-05	0.00122741	Cidec	Cidec	ENSMUSG00000030278
Lpl	2955	1.01532	0.218163	4.65395	3.25633e-06	0.000387535	Lpl	Lpl	ENSMUSG00000015568
Dcbld2	14.3251	1.00918	0.292851	3.44604	0.00056886	0.0236058	Dcbld2	Dcbld2	ENSMUSG00000035107
Gnai1	90.2822	1.00773	0.217407	4.63524	3.56521e-06	0.000412615	Gnai1	Gnai1	ENSMUSG00000057614
Gm5678	10.6837	0.995325	0.317464	3.13523	0.00171718	0.0555441	Gm5678	Gm5678	ENSMUSG00000082815
Irs2	147.295	0.981877	0.125622	7.8161	5.44834e-15	4.04299e-12	Irs2	Irs2	ENSMUSG00000038894
Slc38a1	13.2031	0.978778	0.370271	2.64341	0.00820761	0.157115	Slc38a1	Slc38a1	ENSMUSG00000023169
Tnfaip8	54.3302	0.976736	0.161173	6.06017	1.35974e-09	4.51397e-07	Tnfaip8	Tnfaip8	ENSMUSG00000062210
Gm15902	9.17332	0.974816	0.448796	2.17207	0.0298503	0.333315	Gm15902	Gm15902	ENSMUSG00000086012
Il17re	14.4898	0.955022	0.333676	2.86212	0.00420811	0.104293	Il17re	Il17re	ENSMUSG00000043088
Dgat2	1750.45	0.948696	0.0791734	11.9825	4.38891e-33	2.76831e-29	Dgat2	Dgat2	ENSMUSG00000030747
Gm43672	22.5189	0.941878	0.191102	4.92865	8.2798e-07	0.000125843	Gm43672	Gm43672	ENSMUSG00000106019
Tbl1xr1	163.351	0.92875	0.118252	7.854	4.02976e-15	3.6311e-12	Tbl1xr1	Tbl1xr1	ENSMUSG00000027630
BB365896	37.7409	0.921693	0.291726	3.15945	0.0015807	0.052975	BB365896	BB365896	ENSMUSG00000092323
Rnf166	51.8096	0.921042	0.204843	4.49634	6.91343e-06	0.00071486	Rnf166	Rnf166	ENSMUSG00000014470
Vmn2r20	15.1296	0.916036	0.299206	3.06156	0.00220187	0.0661348	Vmn2r20	Vmn2r20	ENSMUSG00000094145
Slc22a27	13.6409	0.91099	0.440063	2.07013	0.0384398	0.380623	Slc22a27	Slc22a27	ENSMUSG00000067656
Zfp703	118.454	0.88905	0.165335	5.37726	7.56296e-08	1.59011e-05	Zfp703	Zfp703	ENSMUSG00000085795
Cenpe	10.1746	0.883647	0.396425	2.22904	0.0258112	0.308564	Cenpe	Cenpe	ENSMUSG00000045328
Mx2	16.75	0.880714	0.305156	2.88611	0.00390036	0.098406	Mx2	Mx2	ENSMUSG00000023341
Nusap1	10.6001	0.871925	0.323813	2.69268	0.00708794	0.14445	Nusap1	Nusap1	ENSMUSG00000027306
Nfatc2ip	9.56135	0.863223	0.364562	2.36783	0.0178926	0.251353	Nfatc2ip	Nfatc2ip	ENSMUSG00000030722
Ltf	16.7975	0.861409	1.03964	0.828567	0.407349	0.838342	Ltf	Ltf	ENSMUSG00000032496
Serpinh1	67.1858	0.858284	0.326887	2.62563	0.00864896	0.162197	Serpinh1	Serpinh1	ENSMUSG00000070436
Rbm43	11.3473	0.847548	0.324638	2.61075	0.00903444	0.165653	Rbm43	Rbm43	ENSMUSG00000036249
Pfkfb3	210.602	0.847533	0.173981	4.87141	1.10805e-06	0.000157056	Pfkfb3	Pfkfb3	ENSMUSG00000026773
Ahcyl2	46.0716	0.84324	0.184382	4.57333	4.80027e-06	0.00052203	Ahcyl2	Ahcyl2	ENSMUSG00000029772
Akt1	154.447	0.833645	0.214529	3.88593	0.000101939	0.00595353	Akt1	Akt1	ENSMUSG00000001729
Tiparp	70.8893	0.831697	0.226468	3.67246	0.000240224	0.0119239	Tiparp	Tiparp	ENSMUSG00000034640
Cdkn2c	28.0375	0.828801	0.230644	3.59342	0.000326365	0.0151364	Cdkn2c	Cdkn2c	ENSMUSG00000028551
Gm7909	9.93128	0.826203	0.333166	2.47985	0.0131436	0.206227	Gm7909	Gm7909	ENSMUSG00000098068
Arhgef37	18.7119	0.816261	0.235288	3.4692	0.000522008	0.0220238	Arhgef37	Arhgef37	ENSMUSG00000045094
Glrx	76.4502	0.814538	0.121448	6.70689	1.9881e-11	8.64823e-09	Glrx	Glrx	ENSMUSG00000021591
Cbr1	429.409	0.814419	0.0736364	11.06	1.96085e-28	7.84376e-25	Cbr1	Cbr1	ENSMUSG00000051483
Ivns1abp	344.999	0.812405	0.0735963	11.0387	2.48712e-28	7.84376e-25	Ivns1abp	Ivns1abp	ENSMUSG00000023150
Fbxl8	20.1999	0.810167	0.239223	3.38666	0.000707478	0.0282734	Fbxl8	Fbxl8	ENSMUSG00000033313
Csf1	19.7005	0.806675	0.251051	3.21319	0.00131271	0.0463446	Csf1	Csf1	ENSMUSG00000014599
Osbp2	13.1328	0.790426	0.28553	2.76827	0.0056354	0.125313	Osbp2	Osbp2	ENSMUSG00000020435
Lbh	61.1734	0.783254	0.140252	5.58462	2.34217e-08	5.79343e-06	Lbh	Lbh	ENSMUSG00000024063
Nthl1	11.088	0.777472	0.331711	2.34382	0.0190872	0.260432	Nthl1	Nthl1	ENSMUSG00000041429
Vmn1r90	13.9111	0.775529	0.341598	2.27029	0.0231897	0.291954	Vmn1r90	Vmn1r90	ENSMUSG00000100586
A130071D04Rik	12.0935	0.770771	0.343224	2.24568	0.0247247	0.303112	A130071D04Rik	A130071D04Rik	ENSMUSG00000104291
Angptl4	236.044	0.75969	0.127533	5.95681	2.57202e-09	7.91365e-07	Angptl4	Angptl4	ENSMUSG00000002289
Mcm5	10.5256	0.740924	0.349254	2.12144	0.0338844	0.361023	Mcm5	Mcm5	ENSMUSG00000005410
Ggact	11.4292	0.737885	0.314252	2.34807	0.0188712	0.259718	Ggact	Ggact	ENSMUSG00000041625
Mki67	29.944	0.732988	0.26482	2.76787	0.00564233	0.125313	Mki67	Mki67	ENSMUSG00000031004
Top3a	9.00755	0.720014	0.345008	2.08695	0.0368929	0.374418	Top3a	Top3a	ENSMUSG00000002814
Scd2	164.616	0.718969	0.319802	2.24817	0.0245652	0.301743	Scd2	Scd2	ENSMUSG00000025203
Irf5	12.3826	0.71829	0.37656	1.90751	0.056455	0.452801	Irf5	Irf5	ENSMUSG00000029771
Kif21b	10.2779	0.716173	0.34868	2.05395	0.0399802	0.387521	Kif21b	Kif21b	ENSMUSG00000041642
Mettl3	9.09891	0.715949	0.341896	2.09405	0.0362551	0.371417	Mettl3	Mettl3	ENSMUSG00000022160
Afp	9.84077	0.7143	0.473527	1.50847	0.131435	0.611603	Afp	Afp	ENSMUSG00000054932
Chst15	81.7733	0.711544	0.128736	5.52713	3.25503e-08	7.46586e-06	Chst15	Chst15	ENSMUSG00000030930
Naa40	25.5073	0.710835	0.209462	3.39362	0.000689745	0.0279003	Naa40	Naa40	ENSMUSG00000024764
Lilr4b	10.1317	0.710269	0.358657	1.98036	0.0476635	0.422604	Lilr4b	Lilr4b	ENSMUSG00000112023
Bcl6	152.529	0.709268	0.121707	5.82768	5.62033e-09	1.64885e-06	Bcl6	Bcl6	ENSMUSG00000022508
Cbr2	45.4273	0.709009	0.542271	1.30748	0.19105	0.683384	Cbr2	Cbr2	ENSMUSG00000025150
Gm42702	11.301	0.704948	0.334963	2.10455	0.0353303	0.367126	Gm42702	Gm42702	ENSMUSG00000106443
Ints10	10.7549	0.693629	0.27892	2.48684	0.0128883	0.203921	Ints10	Ints10	ENSMUSG00000031864
Timm8b	28.9536	0.693157	0.485231	1.42851	0.153145	0.64109	Timm8b	Timm8b	ENSMUSG00000039016
Ung	36.7608	0.6922	0.175917	3.93481	8.32631e-05	0.005359	Ung	Ung	ENSMUSG00000029591
Tm6sf1	14.6855	0.688846	0.244381	2.81874	0.00482131	0.114325	Tm6sf1	Tm6sf1	ENSMUSG00000038623
Lmln	10.5033	0.688846	0.339988	2.02609	0.0427556	0.401779	Lmln	Lmln	ENSMUSG00000022802
Cyp2b13	32.0253	0.68793	0.715687	0.961217	0.336443	0.799749	Cyp2b13	Cyp2b13	ENSMUSG00000040583
Fcgr1	11.8207	0.686756	0.306133	2.24332	0.0248759	0.304669	Fcgr1	Fcgr1	ENSMUSG00000015947
Pclaf	13.015	0.683772	0.292926	2.33428	0.0195809	0.264469	Pclaf	Pclaf	ENSMUSG00000040204
mt-Tl2	22.9223	0.683003	0.299689	2.27904	0.0226646	0.288099	mt-Tl2	mt-Tl2	ENSMUSG00000064366
Gm9575	11.9776	0.681635	0.344268	1.97995	0.0477088	0.422604	Gm9575	Gm9575	ENSMUSG00000083692
Lpin1	507.032	0.67918	0.153262	4.43149	9.35846e-06	0.00093696	Lpin1	Lpin1	ENSMUSG00000020593
Phf5a	334.606	0.677776	0.0765704	8.85167	8.6222e-19	1.81282e-15	Phf5a	Phf5a	ENSMUSG00000061360
Rgs3	47.1847	0.677762	0.177222	3.82436	0.000131112	0.00731846	Rgs3	Rgs3	ENSMUSG00000059810
Gbp11	12.7256	0.677355	0.346764	1.95336	0.0507769	0.433821	Gbp11	Gbp11	ENSMUSG00000092021
Col4a2	208.668	0.677296	0.13572	4.99041	6.02513e-07	9.74449e-05	Col4a2	Col4a2	ENSMUSG00000031503
Unc93a	9.27851	0.677116	0.372974	1.81545	0.0694545	0.488817	Unc93a	Unc93a	ENSMUSG00000067049
Apex2	23.7102	0.676587	0.213786	3.16479	0.00155194	0.0524872	Apex2	Apex2	ENSMUSG00000025269
Prkce	184.141	0.674536	0.143919	4.68691	2.77358e-06	0.000343026	Prkce	Prkce	ENSMUSG00000045038
Gm13872	16.4756	0.670855	0.286244	2.34365	0.0190963	0.260432	Gm13872	Gm13872	ENSMUSG00000087185
9930120I10Rik	14.5635	0.669583	0.31625	2.11726	0.034238	0.362647	9930120I10Rik	9930120I10Rik	ENSMUSG00000108120
Kcnj16	9.39647	0.668044	0.370964	1.80083	0.0717297	0.494194	Kcnj16	Kcnj16	ENSMUSG00000051497
A430103D13Rik	9.03043	0.664648	0.351979	1.88832	0.0589831	0.4588	A430103D13Rik	A430103D13Rik	ENSMUSG00000112096
Rnf157	10.3071	0.664364	0.354655	1.87327	0.0610312	0.464207	Rnf157	Rnf157	ENSMUSG00000052949
Rrp7a	17.4392	0.661735	0.250116	2.64571	0.0081519	0.156524	Rrp7a	Rrp7a	ENSMUSG00000018040
Dcdc2a	9.41963	0.660992	0.42159	1.56786	0.116915	0.587834	Dcdc2a	Dcdc2a	ENSMUSG00000035910
Crb3	10.3433	0.660563	0.402489	1.6412	0.100757	0.555696	Crb3	Crb3	ENSMUSG00000044279
Glo1-ps	9.71558	0.657252	0.371856	1.76749	0.0771462	0.507717	Glo1-ps	Glo1-ps	ENSMUSG00000075391
Ifi213	14.5363	0.656696	0.293051	2.24089	0.0250332	0.30541	Ifi213	Ifi213	ENSMUSG00000073491
Ear2	11.7689	0.654214	0.369913	1.76856	0.0769669	0.507717	Ear2	Ear2	ENSMUSG00000072596
Cenpf	11.0497	0.651831	0.345571	1.88624	0.0592625	0.459211	Cenpf	Cenpf	ENSMUSG00000026605
Kcnk10	9.58163	0.649959	0.368602	1.76331	0.077849	0.508274	Kcnk10	Kcnk10	ENSMUSG00000033854
Il2rg	14.3111	0.643561	0.271187	2.37313	0.0176381	0.249166	Il2rg	Il2rg	ENSMUSG00000031304
H4c8	45.3672	0.643341	0.157201	4.09248	4.26779e-05	0.00331984	H4c8	H4c8	ENSMUSG00000060981
Gm5457	9.38065	0.641731	0.321848	1.9939	0.0461635	0.41686	Gm5457	Gm5457	ENSMUSG00000021741
Fabp4	3502.93	0.639046	0.445431	1.43467	0.151381	0.639825	Fabp4	Fabp4	ENSMUSG00000062515
Dio2	51.7641	0.638855	0.70478	0.90646	0.364692	0.815315	Dio2	Dio2	ENSMUSG00000007682
Gm45206	11.8427	0.637915	0.255893	2.4929	0.0126706	0.20131	Gm45206	Gm45206	ENSMUSG00000108389
Tbc1d4	57.1042	0.637573	0.164889	3.86667	0.000110331	0.00629787	Tbc1d4	Tbc1d4	ENSMUSG00000033083
Pag1	15.3609	0.637405	0.283127	2.25131	0.0243661	0.299882	Pag1	Pag1	ENSMUSG00000027508
Kif20b	13.4199	0.635495	0.284665	2.23244	0.0255861	0.30836	Kif20b	Kif20b	ENSMUSG00000024795
Pdzk1	11.8485	0.633068	0.3408	1.85759	0.063227	0.470123	Pdzk1	Pdzk1	ENSMUSG00000038298
Shb	45.5696	0.6329	0.173959	3.63822	0.000274527	0.0132182	Shb	Shb	ENSMUSG00000044813
Esrrg	11.6862	0.632111	0.260406	2.42741	0.0152073	0.226493	Esrrg	Esrrg	ENSMUSG00000026610
Thbs1	15.4284	0.629203	0.677864	0.928214	0.353297	0.809485	Thbs1	Thbs1	ENSMUSG00000040152
Nipal1	15.4666	0.626004	0.357365	1.75173	0.0798211	0.512961	Nipal1	Nipal1	ENSMUSG00000067219
Vmo1	16.758	0.625974	0.277564	2.25524	0.0241181	0.298284	Vmo1	Vmo1	ENSMUSG00000020830
Gm37420	21.2128	0.625217	0.24397	2.56268	0.0103869	0.179004	Gm37420	Gm37420	ENSMUSG00000103869
Gm2814	21.041	0.624194	0.249923	2.49754	0.0125058	0.199949	Gm2814	Gm2814	ENSMUSG00000109291
Dcbld1	19.4811	0.618622	0.246376	2.51089	0.0120428	0.193791	Dcbld1	Dcbld1	ENSMUSG00000019891
Ankrd33b	31.2426	0.617696	0.191351	3.22807	0.00124627	0.0443854	Ankrd33b	Ankrd33b	ENSMUSG00000022237
Fam13a	319.883	0.616515	0.131922	4.67333	2.96362e-06	0.000359482	Fam13a	Fam13a	ENSMUSG00000037709
Gm48585	11.1982	0.616456	0.296333	2.08028	0.0375	0.377712	Gm48585	Gm48585	ENSMUSG00000113250
Rad18	18.4172	0.616103	0.277105	2.22336	0.0261917	0.310937	Rad18	Rad18	ENSMUSG00000030254
Phlpp1	48.1259	0.614716	0.157154	3.91155	9.17052e-05	0.0057244	Phlpp1	Phlpp1	ENSMUSG00000044340
Jun	115.337	0.614246	0.148404	4.13901	3.48802e-05	0.00282737	Jun	Jun	ENSMUSG00000052684
Gm6475	9.10593	0.609674	0.366694	1.66262	0.0963877	0.54821	Gm6475	Gm6475	ENSMUSG00000116838
Casp12	12.4397	0.609116	0.410525	1.48375	0.137876	0.621933	Casp12	Casp12	ENSMUSG00000025887
Atp6v0e2	11.5929	0.608243	0.358363	1.69728	0.0896438	0.536969	Atp6v0e2	Atp6v0e2	ENSMUSG00000039347
Znf41-ps	13.282	0.604475	0.318753	1.89637	0.0579107	0.454577	Znf41-ps	Znf41-ps	ENSMUSG00000084350
mt-Tg	13.1307	0.604232	0.311858	1.93752	0.0526817	0.439246	mt-Tg	mt-Tg	ENSMUSG00000064359
Zmym1	10.8533	0.595324	0.313381	1.89968	0.0574753	0.45302	Zmym1	Zmym1	ENSMUSG00000043872
Gm42944	16.6926	0.59524	0.305051	1.95128	0.0510239	0.434616	Gm42944	Gm42944	ENSMUSG00000104918
Amigo1	14.8667	0.591333	0.253295	2.33456	0.0195663	0.264469	Amigo1	Amigo1	ENSMUSG00000050947
Bdnf	10.3131	0.589156	0.324029	1.81822	0.0690305	0.487443	Bdnf	Bdnf	ENSMUSG00000048482
Dipk1a	21.3745	0.588892	0.217648	2.70571	0.00681595	0.14142	Dipk1a	Dipk1a	ENSMUSG00000029270
9330151L19Rik	9.41014	0.587789	0.394318	1.49065	0.136054	0.619726	9330151L19Rik	9330151L19Rik	ENSMUSG00000097061
Gm15590	23.4358	0.58689	0.253006	2.31967	0.0203588	0.272015	Gm15590	Gm15590	ENSMUSG00000058542
Kdm4c	16.1689	0.585522	0.274677	2.13167	0.0330338	0.354656	Kdm4c	Kdm4c	ENSMUSG00000028397
Ranbp9	20.6889	0.584076	0.227046	2.5725	0.0100967	0.176631	Ranbp9	Ranbp9	ENSMUSG00000038546
Plet1	16.9894	0.583853	0.671022	0.870094	0.384249	0.828457	Plet1	Plet1	ENSMUSG00000032068
Gm38355	18.0757	0.583728	0.22329	2.61422	0.00894326	0.16422	Gm38355	Gm38355	ENSMUSG00000102935
Ctps	10.398	0.581705	0.355325	1.63711	0.101608	0.557542	Ctps	Ctps	ENSMUSG00000028633
G6pd2	13.6388	0.580313	0.266191	2.18006	0.0292528	0.329068	G6pd2	G6pd2	ENSMUSG00000089992
Gm49188	10.2008	0.579572	0.369461	1.5687	0.116719	0.587552	Gm49188	Gm49188	ENSMUSG00000115300
Sergef	13.5242	0.578968	0.315617	1.8344	0.0665948	0.479832	Sergef	Sergef	ENSMUSG00000030839
Gm7848	17.0229	0.578862	0.267017	2.16789	0.0301673	0.335	Gm7848	Gm7848	ENSMUSG00000110149
Slc1a5	212.698	0.576805	0.239149	2.41191	0.0158693	0.233117	Slc1a5	Slc1a5	ENSMUSG00000001918
Nhsl2	33.0815	0.576114	0.207546	2.77584	0.00550593	0.12381	Nhsl2	Nhsl2	ENSMUSG00000079481
Pdilt	23.2698	0.575837	0.215703	2.66958	0.00759461	0.148306	Pdilt	Pdilt	ENSMUSG00000030968
Col4a1	298.76	0.574621	0.143064	4.01652	5.90636e-05	0.00420953	Col4a1	Col4a1	ENSMUSG00000031502
Hlf	252.226	0.57445	0.0961445	5.97486	2.30294e-09	7.26291e-07	Hlf	Hlf	ENSMUSG00000003949
Fam184a	11.401	0.574186	0.294809	1.94766	0.051456	0.435879	Fam184a	Fam184a	ENSMUSG00000019856
Gm28836	20.407	0.573969	0.243122	2.36082	0.0182343	0.253333	Gm28836	Gm28836	ENSMUSG00000099343
Cx3cr1	17.7245	0.573717	0.301095	1.90543	0.0567238	0.45302	Cx3cr1	Cx3cr1	ENSMUSG00000052336
Gm8741	11.1533	0.572141	0.32444	1.76347	0.0778207	0.508274	Gm8741	Gm8741	ENSMUSG00000091655
Zcwpw1	19.6917	0.571481	0.246525	2.31814	0.0204416	0.272015	Zcwpw1	Zcwpw1	ENSMUSG00000037108
Gm8463	19.7019	0.569229	0.292805	1.94406	0.0518886	0.436674	Gm8463	Gm8463	ENSMUSG00000109560
Phf11b	12.4978	0.567773	0.32552	1.7442	0.0811239	0.515341	Phf11b	Phf11b	ENSMUSG00000091649
Hck	16.1797	0.567588	0.29182	1.945	0.0517752	0.436356	Hck	Hck	ENSMUSG00000003283
Bcor	37.7997	0.566816	0.178245	3.17999	0.00147279	0.0502644	Bcor	Bcor	ENSMUSG00000040363
Lrrc8d	66.1156	0.565628	0.135571	4.1722	3.01676e-05	0.00252029	Lrrc8d	Lrrc8d	ENSMUSG00000046079
Gm6627	29.8717	0.564905	0.208093	2.71468	0.00663397	0.139479	Gm6627	Gm6627	ENSMUSG00000112550
Uck2	35.8949	0.563503	0.160986	3.50033	0.000464675	0.0202833	Uck2	Uck2	ENSMUSG00000026558
Nol4l	11.562	0.560908	0.28936	1.93845	0.0525688	0.439111	Nol4l	Nol4l	ENSMUSG00000061411
Gm38387	12.3526	0.558552	0.28322	1.97215	0.0485927	0.426257	Gm38387	Gm38387	ENSMUSG00000102374
Smarcd1	17.1609	0.554021	0.241194	2.29699	0.0216192	0.280822	Smarcd1	Smarcd1	ENSMUSG00000023018
Tesk2	9.49093	0.553313	0.400971	1.37993	0.167607	0.65712	Tesk2	Tesk2	ENSMUSG00000033985
Rnf144a	79.0618	0.552204	0.150138	3.67798	0.000235092	0.0117686	Rnf144a	Rnf144a	ENSMUSG00000020642
Armc6	13.344	0.54726	0.287546	1.90321	0.0570137	0.45302	Armc6	Armc6	ENSMUSG00000002343
Gm17196	40.5802	0.546227	0.180557	3.02524	0.00248437	0.0719494	Gm17196	Gm17196	ENSMUSG00000090708
Tprn	10.3542	0.545519	0.303032	1.8002	0.0718283	0.494437	Tprn	Tprn	ENSMUSG00000048707
Tmem177	35.8232	0.543556	0.175527	3.09671	0.00195681	0.061559	Tmem177	Tmem177	ENSMUSG00000036975
Bmp10	14.066	0.53776	0.312543	1.7206	0.0853236	0.526867	Bmp10	Bmp10	ENSMUSG00000030046
Gm7839	16.4385	0.537664	0.267829	2.00749	0.0446978	0.40863	Gm7839	Gm7839	ENSMUSG00000109786
Cdkn1a	129.527	0.536979	0.109911	4.8856	1.03117e-06	0.00014952	Cdkn1a	Cdkn1a	ENSMUSG00000023067
F13a1	32.0264	0.536674	0.304574	1.76205	0.0780609	0.50858	F13a1	F13a1	ENSMUSG00000039109
Ccnd3	12.4726	0.535531	0.293165	1.82672	0.0677416	0.484313	Ccnd3	Ccnd3	ENSMUSG00000034165
Mcm6	10.7906	0.534114	0.316242	1.68894	0.0912306	0.53956	Mcm6	Mcm6	ENSMUSG00000026355
Ighg2b	12.5836	0.533866	0.43391	1.23036	0.218562	0.708945	Ighg2b	Ighg2b	ENSMUSG00000076613
Zfp937	12.4688	0.533489	0.300456	1.7756	0.075799	0.505661	Zfp937	Zfp937	ENSMUSG00000060336
Mterf4	43.1516	0.532044	0.152982	3.47781	0.000505523	0.0217651	Mterf4	Mterf4	ENSMUSG00000026273
Rpl35a-ps7	20.9512	0.531897	0.264129	2.01378	0.0440331	0.406051	Rpl35a-ps7	Rpl35a-ps7	ENSMUSG00000094557
Samd5	14.3316	0.531149	0.3046	1.74376	0.0812004	0.515341	Samd5	Samd5	ENSMUSG00000060487
Gm50078	10.4207	0.5305	0.346016	1.53317	0.125234	0.598875	Gm50078	Gm50078	ENSMUSG00000117597
Gm26608	28.1856	0.530451	0.207345	2.55831	0.0105183	0.180726	Gm26608	Gm26608	ENSMUSG00000097673
Gm8663	24.8383	0.530358	0.260606	2.0351	0.0418412	0.395672	Gm8663	Gm8663	ENSMUSG00000117988
Pcsk5	58.4331	0.527319	0.169732	3.10678	0.00189139	0.0596496	Pcsk5	Pcsk5	ENSMUSG00000024713
Egln3	80.4923	0.527214	0.131256	4.0167	5.90198e-05	0.00420953	Egln3	Egln3	ENSMUSG00000035105
Selenop	202.612	0.524671	0.10541	4.97743	6.44329e-07	0.000101603	Selenop	Selenop	ENSMUSG00000064373
Acap3	13.6285	0.524421	0.271107	1.93437	0.0530679	0.439337	Acap3	Acap3	ENSMUSG00000029033
C2cd4d	9.90376	0.522707	0.349071	1.49742	0.134284	0.617117	C2cd4d	C2cd4d	ENSMUSG00000091648
Gm44829	23.4874	0.52217	0.220857	2.36429	0.0180645	0.252643	Gm44829	Gm44829	ENSMUSG00000109157
Gm45120	11.2966	0.519406	0.341245	1.52209	0.127986	0.604047	Gm45120	Gm45120	ENSMUSG00000109038
Gm7065	14.8815	0.518997	0.342481	1.5154	0.129671	0.607212	Gm7065	Gm7065	ENSMUSG00000113469
D630033O11Rik	9.60757	0.518807	0.347326	1.49372	0.135249	0.618674	D630033O11Rik	D630033O11Rik	ENSMUSG00000095385
Adm	13.2495	0.517444	0.304811	1.69759	0.0895852	0.536873	Adm	Adm	ENSMUSG00000030790
Hnf4aos	25.4928	0.516727	0.234837	2.20036	0.027781	0.318888	Hnf4aos	Hnf4aos	ENSMUSG00000046840
Pla2g15	75.7325	0.515538	0.128735	4.00465	6.21101e-05	0.00435289	Pla2g15	Pla2g15	ENSMUSG00000031903
Cept1	20.1142	0.515501	0.400955	1.28568	0.198554	0.690397	Cept1	Cept1	ENSMUSG00000040774
Gm42515	9.8874	0.515177	0.318912	1.61542	0.106219	0.567525	Gm42515	Gm42515	ENSMUSG00000105378
Ophn1	34.8516	0.514104	0.214506	2.39669	0.0165438	0.240161	Ophn1	Ophn1	ENSMUSG00000031214
Rom1	19.6359	0.513835	0.252147	2.03784	0.0415657	0.394546	Rom1	Rom1	ENSMUSG00000071648
Lockd	9.58999	0.511073	0.33368	1.53162	0.125615	0.599362	Lockd	Lockd	ENSMUSG00000098318
Il13ra1	36.5507	0.510921	0.185734	2.75083	0.00594448	0.129292	Il13ra1	Il13ra1	ENSMUSG00000017057
Glns-ps1	18.2961	0.510151	0.281658	1.81124	0.0701029	0.488983	Glns-ps1	Glns-ps1	ENSMUSG00000082100
Btc	34.9479	0.510017	0.223174	2.28529	0.0222957	0.285834	Btc	Btc	ENSMUSG00000082361
Arl4a	247.663	0.508879	0.119427	4.26099	2.03523e-05	0.00182088	Arl4a	Arl4a	ENSMUSG00000047446
Rps6ka5	19.5261	0.508785	0.228168	2.22987	0.0257564	0.30836	Rps6ka5	Rps6ka5	ENSMUSG00000021180
Cenpq	13.3085	0.50853	0.293658	1.73171	0.0833253	0.520371	Cenpq	Cenpq	ENSMUSG00000023919
Gm49413	10.0895	0.507939	0.325251	1.56168	0.118362	0.588704	Gm49413	Gm49413	ENSMUSG00000116238
Stab1	27.7963	0.507541	0.244667	2.07442	0.0380405	0.379653	Stab1	Stab1	ENSMUSG00000042286
Caprin2	15.0181	0.506901	0.318975	1.58915	0.112025	0.579181	Caprin2	Caprin2	ENSMUSG00000030309
Nfam1	37.139	0.50337	0.190877	2.63714	0.00836074	0.158515	Nfam1	Nfam1	ENSMUSG00000058099
Serpinb6b	11.2075	0.501958	0.397568	1.26257	0.206743	0.699963	Serpinb6b	Serpinb6b	ENSMUSG00000042842
Slc25a34	38.4181	0.501209	0.20026	2.50279	0.0123217	0.197551	Slc25a34	Slc25a34	ENSMUSG00000040740
Cyp26a1	11.8893	0.500907	0.485368	1.03202	0.302065	0.776117	Cyp26a1	Cyp26a1	ENSMUSG00000024987
Ptcd3	113.717	0.500264	0.129121	3.87437	0.000106901	0.00618603	Ptcd3	Ptcd3	ENSMUSG00000063884
Gm35696	18.9688	0.500002	0.237698	2.10352	0.0354207	0.367159	Gm35696	Gm35696	ENSMUSG00000112527
Rpl23a-ps1	14.7619	0.498953	0.341671	1.46033	0.144199	0.631402	Rpl23a-ps1	Rpl23a-ps1	ENSMUSG00000070896
Prmt6	20.1753	0.498175	0.224294	2.22108	0.0263454	0.311478	Prmt6	Prmt6	ENSMUSG00000049300
Gm38075	9.67669	0.497464	0.37647	1.32139	0.186372	0.676078	Gm38075	Gm38075	ENSMUSG00000103002
Sucla2	684.58	0.497054	0.125545	3.95919	7.52052e-05	0.00492282	Sucla2	Sucla2	ENSMUSG00000022110
Cep97	13.5903	0.496869	0.299241	1.66043	0.096828	0.548569	Cep97	Cep97	ENSMUSG00000022604
Fgd2	17.0779	0.496623	0.26867	1.84845	0.0645373	0.473438	Fgd2	Fgd2	ENSMUSG00000024013
Smad3	61.1848	0.49602	0.13452	3.68732	0.000226628	0.0115279	Smad3	Smad3	ENSMUSG00000032402
Dok2	9.63683	0.495788	0.338771	1.46349	0.143333	0.629358	Dok2	Dok2	ENSMUSG00000022102
Zgpat	12.5919	0.495692	0.280473	1.76735	0.0771703	0.507717	Zgpat	Zgpat	ENSMUSG00000027582
Inppl1	16.4808	0.495139	0.257425	1.92343	0.0544256	0.444964	Inppl1	Inppl1	ENSMUSG00000032737
Fam89a	25.1329	0.491805	0.253177	1.94253	0.0520725	0.437189	Fam89a	Fam89a	ENSMUSG00000043068
Gm49602	14.6037	0.491453	0.30858	1.59263	0.111244	0.576614	Gm49602	Gm49602	ENSMUSG00000113831
Gm37072	63.0344	0.490641	0.14954	3.281	0.00103441	0.0388755	Gm37072	Gm37072	ENSMUSG00000103680
Grem2	9.61686	0.490358	0.369592	1.32676	0.18459	0.675029	Grem2	Grem2	ENSMUSG00000050069
Tnk2	73.2906	0.488692	0.134988	3.62025	0.000294317	0.0139113	Tnk2	Tnk2	ENSMUSG00000022791
Blm	22.4258	0.488121	0.233259	2.09262	0.0363835	0.371946	Blm	Blm	ENSMUSG00000030528
Ppm1m	66.5175	0.486711	0.191777	2.5379	0.011152	0.185597	Ppm1m	Ppm1m	ENSMUSG00000020253
Lrp3	9.5479	0.486304	0.32447	1.49876	0.133935	0.616257	Lrp3	Lrp3	ENSMUSG00000001802
D630045J12Rik	16.0982	0.486295	0.277533	1.75221	0.0797385	0.512692	D630045J12Rik	D630045J12Rik	ENSMUSG00000063455
Gm6598	11.4465	0.485754	0.329689	1.47337	0.140651	0.626302	Gm6598	Gm6598	ENSMUSG00000107143
Gm44916	12.415	0.484891	0.296723	1.63416	0.102226	0.558743	Gm44916	Gm44916	ENSMUSG00000108984
Zfp608	46.1373	0.484533	0.168148	2.88159	0.00395675	0.0996295	Zfp608	Zfp608	ENSMUSG00000052713
Steap2	18.597	0.483217	0.315828	1.53	0.126016	0.599757	Steap2	Steap2	ENSMUSG00000015653
Atp6v1g2	9.97529	0.483107	0.340545	1.41863	0.156006	0.643081	Atp6v1g2	Atp6v1g2	ENSMUSG00000024403
Atxn1	120.978	0.481047	0.109826	4.38007	1.18642e-05	0.00116021	Atxn1	Atxn1	ENSMUSG00000046876
Krt79	8.85377	0.481036	0.347523	1.38418	0.166302	0.65712	Krt79	Krt79	ENSMUSG00000061397
Abcg3	12.9908	0.480746	0.338971	1.41825	0.156117	0.643081	Abcg3	Abcg3	ENSMUSG00000029299
Gm15318	23.4372	0.480636	0.222744	2.15779	0.0309442	0.33974	Gm15318	Gm15318	ENSMUSG00000086010
Nat8f5	11.3949	0.480125	0.328055	1.46355	0.143317	0.629358	Nat8f5	Nat8f5	ENSMUSG00000079494
Gm5117	12.1119	0.478955	0.289296	1.65559	0.0978047	0.551169	Gm5117	Gm5117	ENSMUSG00000093862
Cerk	23.0484	0.478446	0.255118	1.87539	0.0607391	0.464207	Cerk	Cerk	ENSMUSG00000035891
Slc22a26	26.8852	0.478359	0.667494	0.71665	0.47359	0.870043	Slc22a26	Slc22a26	ENSMUSG00000053303
Tbcc	55.9306	0.478259	0.150626	3.17515	0.00149761	0.0509227	Tbcc	Tbcc	ENSMUSG00000036430
Prkcb	29.6718	0.477324	0.217278	2.19684	0.0280322	0.321161	Prkcb	Prkcb	ENSMUSG00000052889
Cd300ld	31.1301	0.47729	0.233104	2.04754	0.0406054	0.38983	Cd300ld	Cd300ld	ENSMUSG00000034641
mt-Ta	148.798	0.476772	0.161108	2.95933	0.00308311	0.0841848	mt-Ta	mt-Ta	ENSMUSG00000064347
Gm44552	16.6877	0.475784	0.296998	1.60198	0.109161	0.575214	Gm44552	Gm44552	ENSMUSG00000108319
G0s2	138.012	0.475523	0.372296	1.27727	0.201506	0.692304	G0s2	G0s2	ENSMUSG00000009633
Synj2	12.8495	0.475332	0.280277	1.69593	0.0898984	0.537728	Synj2	Synj2	ENSMUSG00000023805
Unc93a2	13.3469	0.474849	0.304264	1.56065	0.118606	0.589075	Unc93a2	Unc93a2	ENSMUSG00000056133
Grk3	76.1565	0.473892	0.214877	2.20541	0.0274253	0.316841	Grk3	Grk3	ENSMUSG00000042249
Il17rb	27.7093	0.471987	0.220464	2.14088	0.0322835	0.350177	Il17rb	Il17rb	ENSMUSG00000015966
Gm37558	11.9785	0.47186	0.295462	1.59703	0.11026	0.575933	Gm37558	Gm37558	ENSMUSG00000103094
Siva1	43.6945	0.47087	0.18434	2.55435	0.0106386	0.180726	Siva1	Siva1	ENSMUSG00000064326
Gm4157	10.915	0.470824	0.329532	1.42877	0.153071	0.64109	Gm4157	Gm4157	ENSMUSG00000110348
Polh	17.7222	0.470557	0.264965	1.77592	0.0757458	0.505573	Polh	Polh	ENSMUSG00000023953
Gm9616	36.6583	0.470035	0.233369	2.01413	0.0439961	0.406051	Gm9616	Gm9616	ENSMUSG00000114003
Slc12a4	24.6336	0.46969	0.226814	2.07082	0.0383756	0.380588	Slc12a4	Slc12a4	ENSMUSG00000017765
Stk10	18.491	0.469199	0.250794	1.87085	0.0613655	0.46494	Stk10	Stk10	ENSMUSG00000020272
Gm11483	51.8507	0.468548	0.191522	2.44644	0.0144275	0.218229	Gm11483	Gm11483	ENSMUSG00000083943
Tmem120a	147.492	0.46828	0.12024	3.89455	9.83818e-05	0.00593325	Tmem120a	Tmem120a	ENSMUSG00000039886
Gm12164	12.8686	0.467283	0.305089	1.53163	0.125613	0.599362	Gm12164	Gm12164	ENSMUSG00000081251
Gm46430	21.0791	0.466951	0.238352	1.95908	0.0501032	0.43173	Gm46430	Gm46430	ENSMUSG00000113204
Ftl2-ps	19.6977	0.466878	0.264417	1.76568	0.0774488	0.508261	Ftl2-ps	Ftl2-ps	ENSMUSG00000082062
Rrm1	37.6292	0.463637	0.176968	2.61989	0.0087959	0.162698	Rrm1	Rrm1	ENSMUSG00000030978
Celsr1	17.5344	0.462746	0.263666	1.75504	0.0792517	0.511868	Celsr1	Celsr1	ENSMUSG00000016028
Gm26691	12.4534	0.46211	0.337185	1.37049	0.170533	0.659921	Gm26691	Gm26691	ENSMUSG00000097911
Celf2	411.575	0.46196	0.108825	4.245	2.18597e-05	0.00192839	Celf2	Celf2	ENSMUSG00000002107
Car14	58.2228	0.461321	0.149258	3.09076	0.00199646	0.0616377	Car14	Car14	ENSMUSG00000038526
Pfkfb1	73.8789	0.461224	0.140745	3.27703	0.00104906	0.0391534	Pfkfb1	Pfkfb1	ENSMUSG00000025271
Acad12	36.1728	0.460968	0.170007	2.71147	0.00669855	0.140291	Acad12	Acad12	ENSMUSG00000042647
Amd-ps4	13.7508	0.4606	0.295997	1.5561	0.119685	0.59116	Amd-ps4	Amd-ps4	ENSMUSG00000019836
Iqcc	18.5471	0.459742	0.242953	1.89231	0.05845	0.456562	Iqcc	Iqcc	ENSMUSG00000040795
Abca1	288.709	0.459502	0.0869367	5.28548	1.25373e-07	2.4332e-05	Abca1	Abca1	ENSMUSG00000015243
Extl1	43.1518	0.459365	0.179833	2.55439	0.0106373	0.180726	Extl1	Extl1	ENSMUSG00000028838
Dpp9	90.7539	0.459016	0.11788	3.89394	9.8628e-05	0.00593325	Dpp9	Dpp9	ENSMUSG00000001229
Abcg1	11.7302	0.45895	0.303181	1.51378	0.130081	0.608219	Abcg1	Abcg1	ENSMUSG00000024030
Mcam	12.8165	0.458444	0.335802	1.36522	0.172184	0.661941	Mcam	Mcam	ENSMUSG00000032135
Gm45244	34.7491	0.45843	0.225942	2.02897	0.0424614	0.400337	Gm45244	Gm45244	ENSMUSG00000109807
Arhgap30	23.7801	0.457862	0.246021	1.86107	0.0627348	0.468654	Arhgap30	Arhgap30	ENSMUSG00000048865
Rps2-ps9	11.641	0.457653	0.313152	1.46144	0.143894	0.630945	Rps2-ps9	Rps2-ps9	ENSMUSG00000080731
Lrrc29	9.19976	0.457451	0.357608	1.2792	0.200828	0.692304	Lrrc29	Lrrc29	ENSMUSG00000041679
Rps15a-ps4	14.2397	0.457117	0.57092	0.800667	0.423324	0.846314	Rps15a-ps4	Rps15a-ps4	ENSMUSG00000083757
Slc45a3	26.5187	0.457065	0.2881	1.58648	0.11263	0.581354	Slc45a3	Slc45a3	ENSMUSG00000026435
Aoc3	227.506	0.45621	0.293421	1.55479	0.119995	0.591998	Aoc3	Aoc3	ENSMUSG00000019326
Gm42725	14.8028	0.454702	0.287866	1.57956	0.114207	0.584	Gm42725	Gm42725	ENSMUSG00000105601
Urad	23.2731	0.453756	0.239969	1.89089	0.058639	0.457472	Urad	Urad	ENSMUSG00000075543
Dennd2a	14.608	0.452765	0.300638	1.50602	0.132063	0.612266	Dennd2a	Dennd2a	ENSMUSG00000038456
Ocel1	46.7187	0.45269	0.155135	2.91804	0.00352237	0.0919973	Ocel1	Ocel1	ENSMUSG00000002396
Dsg1c	31.7893	0.452569	0.316281	1.43091	0.152457	0.640683	Dsg1c	Dsg1c	ENSMUSG00000034774
Slc5a3	114.842	0.452534	0.19855	2.27919	0.0226557	0.288099	Slc5a3	Slc5a3	ENSMUSG00000089774
Cd300lf	9.5033	0.452052	0.376183	1.20168	0.229487	0.716948	Cd300lf	Cd300lf	ENSMUSG00000047798
Slc25a45	113.718	0.451181	0.115392	3.91	9.22959e-05	0.0057244	Slc25a45	Slc25a45	ENSMUSG00000024818
Cibar1	30.3277	0.451012	0.209101	2.15691	0.0310126	0.339899	Cibar1	Cibar1	ENSMUSG00000028218
Npc2	667.761	0.450626	0.0952416	4.7314	2.22981e-06	0.000299246	Npc2	Npc2	ENSMUSG00000021242
Psma1	240.447	0.450251	0.0960446	4.68793	2.75979e-06	0.000343026	Psma1	Psma1	ENSMUSG00000030751
Gm16973	15.2672	0.449545	0.270049	1.66468	0.0959771	0.54821	Gm16973	Gm16973	ENSMUSG00000097743
Ccdc134	15.5828	0.449356	0.272648	1.64812	0.0993288	0.554718	Ccdc134	Ccdc134	ENSMUSG00000068114
Gm10734	45.1967	0.449314	0.16128	2.78591	0.00533769	0.121736	Gm10734	Gm10734	ENSMUSG00000114255
Tram2	47.768	0.448438	0.161799	2.77157	0.00557858	0.124998	Tram2	Tram2	ENSMUSG00000041779
Gm7324	11.5147	0.448412	0.334418	1.34087	0.179962	0.673334	Gm7324	Gm7324	ENSMUSG00000049235
Slc7a1	9.24974	0.448387	0.377697	1.18716	0.235165	0.721103	Slc7a1	Slc7a1	ENSMUSG00000041313
Lox	18.4284	0.447796	0.301018	1.4876	0.136855	0.620572	Lox	Lox	ENSMUSG00000024529
Alas1	902.602	0.447765	0.0640033	6.99597	2.63438e-12	1.23084e-09	Alas1	Alas1	ENSMUSG00000032786
Gm12912	12.2346	0.445901	0.365135	1.2212	0.222012	0.712998	Gm12912	Gm12912	ENSMUSG00000081067
Gm43410	43.1328	0.445004	0.183805	2.42106	0.0154753	0.229402	Gm43410	Gm43410	ENSMUSG00000106542
1810019D21Rik	23.3096	0.444646	0.404557	1.09909	0.271728	0.750514	1810019D21Rik	1810019D21Rik	ENSMUSG00000086390
Ier2	23.4408	0.443368	0.254021	1.7454	0.0809155	0.515341	Ier2	Ier2	ENSMUSG00000053560
Cln6	14.5598	0.441715	0.291527	1.51518	0.129727	0.607212	Cln6	Cln6	ENSMUSG00000032245
Slc25a14	11.6105	0.440139	0.324209	1.35758	0.174598	0.665825	Slc25a14	Slc25a14	ENSMUSG00000031105
A930019D19Rik	16.2269	0.440102	0.25602	1.71902	0.0856115	0.527834	A930019D19Rik	A930019D19Rik	ENSMUSG00000085958
Nckap1l	16.8566	0.439059	0.262396	1.67327	0.0942744	0.5452	Nckap1l	Nckap1l	ENSMUSG00000022488
Trbc2	9.99915	0.439001	0.426864	1.02843	0.303746	0.776345	Trbc2	Trbc2	ENSMUSG00000076498
Hnf1b	28.2268	0.43878	0.200336	2.19022	0.0285086	0.323217	Hnf1b	Hnf1b	ENSMUSG00000020679
Prkag2	125.283	0.437713	0.110486	3.96172	7.44124e-05	0.00491472	Prkag2	Prkag2	ENSMUSG00000028944
Cbx3-ps4	9.59529	0.436982	0.403713	1.08241	0.279072	0.757172	Cbx3-ps4	Cbx3-ps4	ENSMUSG00000071294
Acsl1	3915.78	0.43576	0.0781451	5.57629	2.45697e-08	5.96051e-06	Acsl1	Acsl1	ENSMUSG00000018796
Trerf1	14.0076	0.435519	0.336997	1.29235	0.196236	0.688025	Trerf1	Trerf1	ENSMUSG00000064043
Rnf26	25.4163	0.435502	0.21109	2.06311	0.0391021	0.382976	Rnf26	Rnf26	ENSMUSG00000053128
Usp21	48.2284	0.43527	0.155268	2.80336	0.00505735	0.118096	Usp21	Usp21	ENSMUSG00000053483
Peg3	67.6319	0.434509	0.261246	1.66322	0.096268	0.54821	Peg3	Peg3	ENSMUSG00000002265
Ece2	11.6962	0.434496	0.404743	1.07351	0.283042	0.761754	Ece2	Ece2	ENSMUSG00000022842
Rmc1	10.2911	0.434443	0.34487	1.25973	0.207768	0.700441	Rmc1	Rmc1	ENSMUSG00000024410
Gm47445	9.24445	0.434155	0.389269	1.11531	0.264718	0.74406	Gm47445	Gm47445	ENSMUSG00000111361
Cmtm7	9.19107	0.434057	0.369636	1.17428	0.240282	0.725504	Cmtm7	Cmtm7	ENSMUSG00000032436
Chek2	11.1133	0.432668	0.309389	1.39846	0.161975	0.650135	Chek2	Chek2	ENSMUSG00000029521
Lmnb1	39.1459	0.432266	0.210793	2.05067	0.0402991	0.388368	Lmnb1	Lmnb1	ENSMUSG00000024590
Paqr3	9.22442	0.431004	0.388434	1.1096	0.267173	0.746653	Paqr3	Paqr3	ENSMUSG00000055725
Stk39	27.2724	0.430974	0.225735	1.9092	0.0562358	0.452433	Stk39	Stk39	ENSMUSG00000027030
Gm11844	21.9107	0.430837	0.252137	1.70874	0.0874988	0.532049	Gm11844	Gm11844	ENSMUSG00000087241
mt-Te	873.191	0.430598	0.183477	2.34687	0.0189316	0.259905	mt-Te	mt-Te	ENSMUSG00000064369
Slc16a11	33.147	0.429585	0.240547	1.78587	0.0741207	0.500018	Slc16a11	Slc16a11	ENSMUSG00000040938
A530041M06Rik	10.5956	0.429304	0.296844	1.44623	0.148113	0.637914	A530041M06Rik	A530041M06Rik	ENSMUSG00000104973
Zbtb1	54.0679	0.428242	0.148282	2.88802	0.00387674	0.0981901	Zbtb1	Zbtb1	ENSMUSG00000033454
Slc7a6	10.9778	0.42773	0.359525	1.18971	0.234161	0.720548	Slc7a6	Slc7a6	ENSMUSG00000031904
Clic5	62.0939	0.42731	0.241843	1.76689	0.0772458	0.507717	Clic5	Clic5	ENSMUSG00000023959
1700120C14Rik	11.1655	0.425733	0.319799	1.33125	0.183107	0.674362	1700120C14Rik	1700120C14Rik	ENSMUSG00000100599
Cep152	20.7751	0.425712	0.255954	1.66323	0.0962657	0.54821	Cep152	Cep152	ENSMUSG00000068394
Dapk3	13.8852	0.42522	0.30079	1.41368	0.157456	0.645017	Dapk3	Dapk3	ENSMUSG00000034974
Gm14325	12.0963	0.424665	0.327064	1.29842	0.194145	0.686032	Gm14325	Gm14325	ENSMUSG00000095362
Pamr1	12.0529	0.423832	0.406521	1.04258	0.297142	0.772874	Pamr1	Pamr1	ENSMUSG00000027188
Serinc5	37.5063	0.423829	0.175657	2.41283	0.0158293	0.233007	Serinc5	Serinc5	ENSMUSG00000021703
Zfp423	10.9555	0.423649	0.309782	1.36757	0.171447	0.661205	Zfp423	Zfp423	ENSMUSG00000045333
Tmem135	232.714	0.423402	0.0993149	4.26323	2.01496e-05	0.00181562	Tmem135	Tmem135	ENSMUSG00000039428
Slc12a7	126.315	0.423006	0.151133	2.7989	0.00512771	0.118596	Slc12a7	Slc12a7	ENSMUSG00000017756
Lhx2	12.5437	0.422173	0.34841	1.21171	0.225622	0.715491	Lhx2	Lhx2	ENSMUSG00000000247
Adcy9	116.37	0.421921	0.126849	3.32616	0.000880524	0.0341779	Adcy9	Adcy9	ENSMUSG00000005580
Rad51b	15.3479	0.421871	0.350739	1.20281	0.229051	0.716773	Rad51b	Rad51b	ENSMUSG00000059060
4833422C13Rik	20.6148	0.421753	0.250623	1.68282	0.0924101	0.541591	4833422C13Rik	4833422C13Rik	ENSMUSG00000074782
Gm5616	9.85337	0.42167	0.316531	1.33216	0.182808	0.674248	Gm5616	Gm5616	ENSMUSG00000063543
Gm11346	11.4757	0.421567	0.344025	1.2254	0.220426	0.710807	Gm11346	Gm11346	ENSMUSG00000085603
1700030C10Rik	23.2507	0.42103	0.239925	1.75485	0.0792858	0.511868	1700030C10Rik	1700030C10Rik	ENSMUSG00000099759
Fras1	24.605	0.420194	0.226216	1.85749	0.063242	0.470123	Fras1	Fras1	ENSMUSG00000034687
Pak1	14.5376	0.418382	0.325276	1.28624	0.19836	0.690102	Pak1	Pak1	ENSMUSG00000030774
Gm15720	9.80877	0.416885	0.306918	1.35829	0.17437	0.665603	Gm15720	Gm15720	ENSMUSG00000082120
Ptgis	12.8923	0.415892	0.382977	1.08595	0.277503	0.756091	Ptgis	Ptgis	ENSMUSG00000017969
Pald1	30.1639	0.415874	0.234063	1.77676	0.0756071	0.505014	Pald1	Pald1	ENSMUSG00000020092
2810001G20Rik	11.1336	0.415697	0.2687	1.54707	0.121847	0.595314	2810001G20Rik	2810001G20Rik	ENSMUSG00000087497
Foxo1	232.761	0.415393	0.0812647	5.1116	3.19437e-07	5.5968e-05	Foxo1	Foxo1	ENSMUSG00000044167
Usp9y	14.5131	0.414176	0.44909	0.922255	0.356396	0.810296	Usp9y	Usp9y	ENSMUSG00000069044
Map3k1	83.4094	0.413885	0.134037	3.08784	0.00201615	0.0617324	Map3k1	Map3k1	ENSMUSG00000021754
Gm14403	11.1531	0.413323	0.316015	1.30792	0.190899	0.683384	Gm14403	Gm14403	ENSMUSG00000094786
Gm5524	33.0028	0.412885	0.232076	1.7791	0.0752237	0.503739	Gm5524	Gm5524	ENSMUSG00000101514
Rasa3	42.747	0.412845	0.236801	1.74343	0.0812588	0.515341	Rasa3	Rasa3	ENSMUSG00000031453
Ttyh2	69.0961	0.412198	0.164198	2.51037	0.0120604	0.193812	Ttyh2	Ttyh2	ENSMUSG00000034714
Uhrf1bp1	44.9215	0.411872	0.15548	2.64903	0.00807231	0.155232	Uhrf1bp1	Uhrf1bp1	ENSMUSG00000039512
Gm15682	16.0119	0.411239	0.282922	1.45354	0.146074	0.634455	Gm15682	Gm15682	ENSMUSG00000095524
Psmb2	67.8192	0.411138	0.207677	1.9797	0.0477376	0.422604	Psmb2	Psmb2	ENSMUSG00000028837
Gm49218	26.9333	0.410651	0.236771	1.73438	0.082851	0.518692	Gm49218	Gm49218	ENSMUSG00000115746
Gm9008	24.4373	0.410238	0.221515	1.85196	0.0640314	0.472585	Gm9008	Gm9008	ENSMUSG00000072476
Nfil3	69.7804	0.410058	0.143385	2.85983	0.00423869	0.104845	Nfil3	Nfil3	ENSMUSG00000056749
Sh3pxd2b	10.4656	0.409418	0.38595	1.0608	0.288779	0.768554	Sh3pxd2b	Sh3pxd2b	ENSMUSG00000040711
1110028F11Rik	15.8182	0.409038	0.254684	1.60606	0.108261	0.572144	1110028F11Rik	1110028F11Rik	ENSMUSG00000085972
Enpp1	86.4811	0.40852	0.129814	3.14697	0.00164974	0.0537763	Enpp1	Enpp1	ENSMUSG00000037370
Gm10762	11.5856	0.408454	0.285549	1.43042	0.152597	0.640793	Gm10762	Gm10762	ENSMUSG00000074807
Manba	19.8523	0.408217	0.241533	1.69011	0.0910077	0.53956	Manba	Manba	ENSMUSG00000028164
Slc25a26	9.91591	0.408184	0.343454	1.18847	0.234649	0.720548	Slc25a26	Slc25a26	ENSMUSG00000045100
Zfp975	24.5314	0.408141	0.260744	1.56529	0.117514	0.588704	Zfp975	Zfp975	ENSMUSG00000069727
Krt23	13.4794	0.408034	0.379341	1.07564	0.282089	0.760459	Krt23	Krt23	ENSMUSG00000006777
Fan1	9.76756	0.407976	0.340976	1.1965	0.231503	0.718386	Fan1	Fan1	ENSMUSG00000033458
Tec	32.0281	0.406111	0.230451	1.76224	0.0780281	0.50858	Tec	Tec	ENSMUSG00000029217
Dqx1	15.2978	0.406098	0.263095	1.54354	0.122699	0.59635	Dqx1	Dqx1	ENSMUSG00000009145
Eif2ak2	55.7427	0.405641	0.143834	2.82021	0.00479928	0.114325	Eif2ak2	Eif2ak2	ENSMUSG00000024079
Syt3	20.6871	0.40546	0.262299	1.54579	0.122154	0.595873	Syt3	Syt3	ENSMUSG00000030731
Suv39h1	19.9769	0.405279	0.239043	1.69543	0.0899948	0.53805	Suv39h1	Suv39h1	ENSMUSG00000039231
Gm11634	11.0647	0.405104	0.331602	1.22165	0.221838	0.712998	Gm11634	Gm11634	ENSMUSG00000085486
Marveld2	32.5131	0.404777	0.203633	1.98778	0.0468359	0.420047	Marveld2	Marveld2	ENSMUSG00000021636
Bco1	23.2179	0.40458	0.262136	1.5434	0.122734	0.59635	Bco1	Bco1	ENSMUSG00000031845
Mon1a	38.2978	0.403972	0.163936	2.4642	0.0137318	0.212288	Mon1a	Mon1a	ENSMUSG00000032583
Pf4	32.1709	0.402992	0.267407	1.50703	0.131802	0.612264	Pf4	Pf4	ENSMUSG00000029373
Rtn1	12.6249	0.402024	0.294297	1.36605	0.171925	0.661727	Rtn1	Rtn1	ENSMUSG00000021087
Ngp	9.33049	0.40184	0.413489	0.971827	0.331137	0.796658	Ngp	Ngp	ENSMUSG00000032484
4933404O12Rik	11.5935	0.40181	0.312824	1.28446	0.198981	0.690555	4933404O12Rik	4933404O12Rik	ENSMUSG00000097908
Uhrf1bp1l	198.348	0.401308	0.103091	3.89277	9.91049e-05	0.00593325	Uhrf1bp1l	Uhrf1bp1l	ENSMUSG00000019951
Gadd45g	143.216	0.40124	0.11261	3.56309	0.000366515	0.0165128	Gadd45g	Gadd45g	ENSMUSG00000021453
Dus4l	14.5409	0.400651	0.272735	1.46901	0.14183	0.628195	Dus4l	Dus4l	ENSMUSG00000020648
Jmjd4	23.9451	0.400446	0.196472	2.03818	0.0415317	0.394546	Jmjd4	Jmjd4	ENSMUSG00000036819
Cited2	87.0993	0.399664	0.137598	2.90458	0.00367751	0.0948707	Cited2	Cited2	ENSMUSG00000039910
Slc22a7	58.8115	0.39961	0.173186	2.3074	0.0210324	0.275865	Slc22a7	Slc22a7	ENSMUSG00000067144
Gm45203	9.96537	0.399551	0.326762	1.22276	0.221421	0.712922	Gm45203	Gm45203	ENSMUSG00000108494
Ccbe1	11.3189	0.399384	0.337834	1.18219	0.23713	0.723136	Ccbe1	Ccbe1	ENSMUSG00000046318
Slc25a5	369.257	0.399048	0.238661	1.67203	0.0945184	0.5452	Slc25a5	Slc25a5	ENSMUSG00000016319
Gdf2	52.0047	0.398754	0.184077	2.16623	0.0302934	0.335515	Gdf2	Gdf2	ENSMUSG00000072625
Frmd6	28.594	0.398726	0.223406	1.78476	0.0743006	0.500963	Frmd6	Frmd6	ENSMUSG00000048285
Slc16a4	17.2671	0.398684	0.239326	1.66586	0.095741	0.548039	Slc16a4	Slc16a4	ENSMUSG00000027896
Gm15932	13.7392	0.397112	0.309087	1.28479	0.198866	0.69053	Gm15932	Gm15932	ENSMUSG00000086341
Epas1	364.676	0.397022	0.0792199	5.01165	5.39654e-07	8.95755e-05	Epas1	Epas1	ENSMUSG00000024140
Clec1a	23.6735	0.396808	0.22059	1.79885	0.0720431	0.494733	Clec1a	Clec1a	ENSMUSG00000033082
Top2a	34.7011	0.3968	0.243744	1.62793	0.103539	0.560578	Top2a	Top2a	ENSMUSG00000020914
Gm20236	26.5234	0.396651	0.232615	1.70519	0.0881599	0.533367	Gm20236	Gm20236	ENSMUSG00000103065
Gm37094	26.5234	0.396651	0.232615	1.70519	0.0881599	0.533367	Gm37094	Gm37094	ENSMUSG00000103720
1700028E10Rik	21.6396	0.395861	0.264351	1.49748	0.134268	0.617117	1700028E10Rik	1700028E10Rik	ENSMUSG00000097321
Twf2	13.1632	0.394916	0.304277	1.29788	0.194328	0.686486	Twf2	Twf2	ENSMUSG00000023277
Fbxw17	13.8477	0.393604	0.294309	1.33738	0.181098	0.673475	Fbxw17	Fbxw17	ENSMUSG00000037816
Zfp750	25.8155	0.393374	0.20632	1.90662	0.0565703	0.452801	Zfp750	Zfp750	ENSMUSG00000039238
Tgfbr3	41.8605	0.393357	0.180065	2.18452	0.028924	0.326002	Tgfbr3	Tgfbr3	ENSMUSG00000029287
Ocln	17.5592	0.393284	0.275522	1.42741	0.153461	0.641774	Ocln	Ocln	ENSMUSG00000021638
Wnt5b	18.9977	0.39254	0.25162	1.56005	0.118747	0.589075	Wnt5b	Wnt5b	ENSMUSG00000030170
Dnmt3b	11.2232	0.392459	0.35211	1.11459	0.265026	0.74406	Dnmt3b	Dnmt3b	ENSMUSG00000027478
Gm9727	14.035	0.392001	0.281219	1.39393	0.163338	0.651789	Gm9727	Gm9727	ENSMUSG00000089628
Cep41	17.9162	0.391826	0.232858	1.68269	0.0924358	0.541591	Cep41	Cep41	ENSMUSG00000029790
Cdca8	9.41441	0.391505	0.342419	1.14335	0.252894	0.737421	Cdca8	Cdca8	ENSMUSG00000028873
Krt8-ps	10.5177	0.391499	0.358752	1.09128	0.275149	0.753992	Krt8-ps	Krt8-ps	ENSMUSG00000109325
Mrpl45	178.691	0.391343	0.092938	4.21079	2.54479e-05	0.00216909	Mrpl45	Mrpl45	ENSMUSG00000018882
Mmp19	17.2189	0.390935	0.233477	1.6744	0.0940513	0.5452	Mmp19	Mmp19	ENSMUSG00000025355
Rps6kc1	23.3025	0.389832	0.220546	1.76758	0.0771315	0.507717	Rps6kc1	Rps6kc1	ENSMUSG00000089872
Unk	12.1947	0.389638	0.363765	1.07112	0.284114	0.763057	Unk	Unk	ENSMUSG00000020770
Mtrf1	13.2651	0.389502	0.276792	1.4072	0.159368	0.64769	Mtrf1	Mtrf1	ENSMUSG00000022022
Pdlim4	14.7037	0.38947	0.34995	1.11293	0.265737	0.744289	Pdlim4	Pdlim4	ENSMUSG00000020388
Gm40264	13.7277	0.389467	0.302614	1.28701	0.198091	0.689965	Gm40264	Gm40264	ENSMUSG00000114430
Tbl1x	291.08	0.389319	0.0828511	4.69901	2.6142e-06	0.000339981	Tbl1x	Tbl1x	ENSMUSG00000025246
Trmt2a	37.2077	0.386996	0.200128	1.93374	0.0531446	0.439337	Trmt2a	Trmt2a	ENSMUSG00000022721
Spc25	44.309	0.386892	0.167526	2.30944	0.0209189	0.275658	Spc25	Spc25	ENSMUSG00000005233
Shank2	19.7356	0.386359	0.256227	1.50788	0.131585	0.612075	Shank2	Shank2	ENSMUSG00000037541
Lzic	24.2313	0.386328	0.225196	1.71551	0.0862509	0.528953	Lzic	Lzic	ENSMUSG00000028990
Tcf15	14.5052	0.386128	0.286618	1.34719	0.17792	0.669988	Tcf15	Tcf15	ENSMUSG00000068079
Gm15708	10.7107	0.385748	0.316984	1.21693	0.223631	0.714041	Gm15708	Gm15708	ENSMUSG00000086894
Exosc2	28.3166	0.385418	0.186724	2.0641	0.0390084	0.382976	Exosc2	Exosc2	ENSMUSG00000039356
Zfp113	41.1433	0.384885	0.161409	2.38452	0.0171012	0.24524	Zfp113	Zfp113	ENSMUSG00000037007
Hapln4	28.7354	0.384861	0.200706	1.91754	0.0551697	0.448143	Hapln4	Hapln4	ENSMUSG00000007594
Med9	26.8518	0.384583	0.186322	2.06408	0.0390103	0.382976	Med9	Med9	ENSMUSG00000061650
B3gnt8	14.8597	0.38446	0.284065	1.35342	0.175921	0.666965	B3gnt8	B3gnt8	ENSMUSG00000059479
mt-Tn	309.593	0.384108	0.215044	1.78618	0.0740694	0.500018	mt-Tn	mt-Tn	ENSMUSG00000064348
Ercc2	42.2178	0.384076	0.168388	2.28089	0.0225549	0.287695	Ercc2	Ercc2	ENSMUSG00000030400
Tbcd	70.6495	0.383398	0.240951	1.59119	0.111567	0.577283	Tbcd	Tbcd	ENSMUSG00000039230
Eid2b	15.1957	0.382891	0.260062	1.47231	0.140938	0.627032	Eid2b	Eid2b	ENSMUSG00000070705
D130043K22Rik	53.7232	0.382835	0.182664	2.09584	0.0360964	0.37051	D130043K22Rik	D130043K22Rik	ENSMUSG00000006711
Slpi	15.9653	0.382672	0.326572	1.17179	0.241283	0.726629	Slpi	Slpi	ENSMUSG00000017002
Hdac4	56.5263	0.382045	0.148639	2.57029	0.0101614	0.176631	Hdac4	Hdac4	ENSMUSG00000026313
Zfp472	15.5435	0.381652	0.264118	1.44501	0.148456	0.638084	Zfp472	Zfp472	ENSMUSG00000053600
Gm37060	19.2592	0.381539	0.295816	1.28979	0.197124	0.689124	Gm37060	Gm37060	ENSMUSG00000103808
Gm13493	11.775	0.380689	0.588805	0.646545	0.517926	0.890029	Gm13493	Gm13493	ENSMUSG00000087701
Gm2011	32.5078	0.380353	0.175205	2.17091	0.0299381	0.333315	Gm2011	Gm2011	ENSMUSG00000107741
Exoc8	42.3523	0.380335	0.171463	2.21817	0.0265432	0.312936	Exoc8	Exoc8	ENSMUSG00000074030
Cbx3-ps8	16.9826	0.380332	0.280949	1.35374	0.17582	0.666886	Cbx3-ps8	Cbx3-ps8	ENSMUSG00000110887
Rars2	30.8141	0.380313	0.194284	1.95751	0.050288	0.432731	Rars2	Rars2	ENSMUSG00000028292
P2ry13	22.6863	0.380296	0.250563	1.51776	0.129074	0.606618	P2ry13	P2ry13	ENSMUSG00000036362
Dglucy	121.124	0.38023	0.106413	3.57315	0.000352709	0.0160629	Dglucy	Dglucy	ENSMUSG00000021185
Acss1	48.8772	0.380068	0.267374	1.42149	0.155176	0.64292	Acss1	Acss1	ENSMUSG00000027452
Zfp512b	16.4216	0.379982	0.278601	1.36389	0.172601	0.662417	Zfp512b	Zfp512b	ENSMUSG00000000823
Setd4	24.3234	0.378911	0.216621	1.74918	0.0802594	0.514729	Setd4	Setd4	ENSMUSG00000022948
Ccdc152	58.0831	0.378909	0.14147	2.67837	0.00739823	0.146818	Ccdc152	Ccdc152	ENSMUSG00000091119
Phldb3	20.4948	0.378259	0.289037	1.30868	0.190641	0.683384	Phldb3	Phldb3	ENSMUSG00000074277
Cnpy4	26.3338	0.377608	0.202132	1.86813	0.0617445	0.466411	Cnpy4	Cnpy4	ENSMUSG00000036968
Gabra3	11.6683	0.377441	0.379173	0.995433	0.319525	0.788514	Gabra3	Gabra3	ENSMUSG00000031343
Golt1a	22.463	0.377188	0.234519	1.60835	0.107759	0.571168	Golt1a	Golt1a	ENSMUSG00000103421
Gm26881	13.1498	0.37595	0.243368	1.54478	0.1224	0.596058	Gm26881	Gm26881	ENSMUSG00000096974
Ppnr	15.6896	0.37554	0.264238	1.42122	0.155253	0.64292	Ppnr	Ppnr	ENSMUSG00000099746
Lmf2	50.9199	0.374673	0.161319	2.32256	0.0202025	0.270547	Lmf2	Lmf2	ENSMUSG00000022614
Gm14650	15.4325	0.374314	0.274259	1.36482	0.172311	0.662042	Gm14650	Gm14650	ENSMUSG00000083982
Dchs1	18.4253	0.374282	0.222003	1.68593	0.0918091	0.53956	Dchs1	Dchs1	ENSMUSG00000036862
Ccl5	11.0251	0.37381	0.370126	1.00996	0.312517	0.782843	Ccl5	Ccl5	ENSMUSG00000035042
Gm44199	11.3002	0.373658	0.342638	1.09053	0.275479	0.753992	Gm44199	Gm44199	ENSMUSG00000107560
Bok	27.6611	0.373537	0.202977	1.84029	0.0657252	0.477331	Bok	Bok	ENSMUSG00000026278
Cntln	45.5914	0.373505	0.196082	1.90484	0.0568002	0.45302	Cntln	Cntln	ENSMUSG00000038070
Nfkbiz	30.0009	0.371112	0.196422	1.88936	0.0588433	0.458215	Nfkbiz	Nfkbiz	ENSMUSG00000035356
Cd44	27.6876	0.370673	0.256569	1.44473	0.148533	0.638095	Cd44	Cd44	ENSMUSG00000005087
Vps33b	22.4523	0.370497	0.231734	1.5988	0.109864	0.575933	Vps33b	Vps33b	ENSMUSG00000030534
Syt11	34.4842	0.370313	0.185316	1.99827	0.0456871	0.413471	Syt11	Syt11	ENSMUSG00000068923
Dpysl3	23.7243	0.370035	0.248163	1.49109	0.135937	0.619726	Dpysl3	Dpysl3	ENSMUSG00000024501
Ppp1r1b	23.1941	0.369828	0.233253	1.58552	0.112849	0.582244	Ppp1r1b	Ppp1r1b	ENSMUSG00000061718
Arhgef18	80.9915	0.369221	0.124913	2.95582	0.00311839	0.0847813	Arhgef18	Arhgef18	ENSMUSG00000004568
Pard6b	11.8572	0.368813	0.356401	1.03482	0.300751	0.775705	Pard6b	Pard6b	ENSMUSG00000044641
Fscn1	36.7218	0.368488	0.196466	1.87558	0.0607126	0.464207	Fscn1	Fscn1	ENSMUSG00000029581
Bank1	23.7407	0.368439	0.24149	1.52569	0.127088	0.602411	Bank1	Bank1	ENSMUSG00000037922
Rin3	33.0439	0.368289	0.196695	1.87239	0.0611528	0.464207	Rin3	Rin3	ENSMUSG00000044456
Tdrd7	16.2831	0.36758	0.292867	1.25511	0.209439	0.701722	Tdrd7	Tdrd7	ENSMUSG00000035517
Coprs	29.049	0.367345	0.190233	1.93102	0.0534802	0.440662	Coprs	Coprs	ENSMUSG00000031458
Mettl21a	23.4021	0.366927	0.214359	1.71174	0.086944	0.531008	Mettl21a	Mettl21a	ENSMUSG00000025956
Smad9	9.4804	0.366847	0.392407	0.934863	0.349859	0.807813	Smad9	Smad9	ENSMUSG00000027796
Mir5136	10.0957	0.366364	0.42321	0.865678	0.386667	0.82965	Mir5136	Mir5136	ENSMUSG00000093314
Vps16	48.5772	0.366271	0.164761	2.22305	0.0262124	0.310937	Vps16	Vps16	ENSMUSG00000027411
Tnfsf10	15.1792	0.366064	0.298308	1.22713	0.219772	0.709437	Tnfsf10	Tnfsf10	ENSMUSG00000039304
Arid3a	13.9358	0.366027	0.261017	1.40231	0.160822	0.649107	Arid3a	Arid3a	ENSMUSG00000019564
Cables2	66.1308	0.365501	0.141232	2.58795	0.00965483	0.173807	Cables2	Cables2	ENSMUSG00000038990
Tjp3	21.7951	0.365488	0.298954	1.22256	0.221498	0.712923	Tjp3	Tjp3	ENSMUSG00000034917
Gm30262	26.8285	0.365157	0.244456	1.49375	0.13524	0.618674	Gm30262	Gm30262	ENSMUSG00000112249
Rtn3	632.643	0.365032	0.0592987	6.15582	7.46894e-10	2.61724e-07	Rtn3	Rtn3	ENSMUSG00000024758
Zfp668	15.795	0.364934	0.27029	1.35015	0.176966	0.668205	Zfp668	Zfp668	ENSMUSG00000049728
Gm37084	19.1629	0.364911	0.263077	1.38709	0.165415	0.655312	Gm37084	Gm37084	ENSMUSG00000102856
Eef1akmt3	11.4593	0.364824	0.320467	1.13841	0.254948	0.738838	Eef1akmt3	Eef1akmt3	ENSMUSG00000080115
Gm48146	21.2956	0.364551	0.21177	1.72145	0.085169	0.526867	Gm48146	Gm48146	ENSMUSG00000112806
Cpne2	44.5639	0.364438	0.175977	2.07094	0.0383641	0.380588	Cpne2	Cpne2	ENSMUSG00000034361
Sik3	91.1801	0.363713	0.115436	3.15077	0.00162843	0.0535255	Sik3	Sik3	ENSMUSG00000034135
Grrp1	9.52744	0.363618	0.362079	1.00425	0.315259	0.786122	Grrp1	Grrp1	ENSMUSG00000050105
Gm12807	29.6976	0.363615	0.227786	1.5963	0.110421	0.575933	Gm12807	Gm12807	ENSMUSG00000082348
Ict1os	15.7899	0.36346	0.316186	1.14951	0.250344	0.735432	Ict1os	Ict1os	ENSMUSG00000085072
Ctla2a	17.8006	0.363176	0.247543	1.46712	0.142342	0.628528	Ctla2a	Ctla2a	ENSMUSG00000044258
Atad2	39.0946	0.362898	0.193554	1.87492	0.0608038	0.464207	Atad2	Atad2	ENSMUSG00000022360
Fam189b	62.4263	0.362058	0.277861	1.30301	0.19257	0.684564	Fam189b	Fam189b	ENSMUSG00000032657
Cbx6	71.5224	0.361943	0.156774	2.30869	0.0209609	0.275658	Cbx6	Cbx6	ENSMUSG00000089715
Tbc1d13	193.989	0.361353	0.0978332	3.69357	0.000221132	0.0112938	Tbc1d13	Tbc1d13	ENSMUSG00000039678
Gpsm3	11.7231	0.360857	0.293357	1.2301	0.218661	0.708945	Gpsm3	Gpsm3	ENSMUSG00000034786
Gm44639	17.4167	0.360394	0.251411	1.43348	0.15172	0.639901	Gm44639	Gm44639	ENSMUSG00000108521
Cox8b	600.627	0.36012	0.565193	0.637163	0.524018	0.892707	Cox8b	Cox8b	ENSMUSG00000025488
Cebpe	23.2676	0.35966	0.246452	1.45935	0.144469	0.631955	Cebpe	Cebpe	ENSMUSG00000052435
Gm37238	23.7776	0.359498	0.24221	1.48424	0.137746	0.621926	Gm37238	Gm37238	ENSMUSG00000103373
Polr3h	42.2752	0.358897	0.16623	2.15903	0.0308476	0.33927	Polr3h	Polr3h	ENSMUSG00000022476
Dock2	27.9923	0.358856	0.220735	1.62573	0.104006	0.56138	Dock2	Dock2	ENSMUSG00000020143
Dnajc17	24.7488	0.357885	0.225553	1.5867	0.112582	0.581354	Dnajc17	Dnajc17	ENSMUSG00000034278
Adgrg3	22.1187	0.357732	0.232712	1.53723	0.124237	0.597048	Adgrg3	Adgrg3	ENSMUSG00000060470
Ston2	43.0839	0.356563	0.182057	1.95852	0.0501688	0.431999	Ston2	Ston2	ENSMUSG00000020961
Mrpl1	77.6153	0.355686	0.124902	2.84773	0.00440329	0.107929	Mrpl1	Mrpl1	ENSMUSG00000029486
Rad1	11.8591	0.355588	0.32869	1.08183	0.279326	0.757296	Rad1	Rad1	ENSMUSG00000022248
Myo1c	95.6651	0.355389	0.13167	2.69908	0.00695312	0.143191	Myo1c	Myo1c	ENSMUSG00000017774
Gm5131	27.0071	0.355156	0.263698	1.34683	0.178035	0.670022	Gm5131	Gm5131	ENSMUSG00000110715
Zfp143	18.4322	0.354543	0.272707	1.30009	0.193571	0.685156	Zfp143	Zfp143	ENSMUSG00000061079
Hacd4	18.291	0.354226	0.306155	1.15702	0.247266	0.732859	Hacd4	Hacd4	ENSMUSG00000028497
Hirip3	19.5548	0.35416	0.215897	1.64041	0.10092	0.555696	Hirip3	Hirip3	ENSMUSG00000042606
Ptpn6	86.7393	0.352619	0.131613	2.67921	0.00737965	0.146818	Ptpn6	Ptpn6	ENSMUSG00000004266
G6pdx	99.0996	0.352575	0.223183	1.57976	0.114162	0.584	G6pdx	G6pdx	ENSMUSG00000031400
Stk38l	57.4663	0.352313	0.135441	2.60123	0.009289	0.168903	Stk38l	Stk38l	ENSMUSG00000001630
Zfp654	28.1601	0.352277	0.206615	1.70499	0.0881968	0.533367	Zfp654	Zfp654	ENSMUSG00000047141
Zswim6	60.6556	0.352163	0.143218	2.45893	0.013935	0.214117	Zswim6	Zswim6	ENSMUSG00000032846
Sh3yl1	9.87939	0.352034	0.363972	0.967201	0.333443	0.797682	Sh3yl1	Sh3yl1	ENSMUSG00000020669
Pmm1	54.3519	0.351707	0.209456	1.67915	0.0931232	0.54274	Pmm1	Pmm1	ENSMUSG00000022474
Col13a1	28.399	0.351579	0.205608	1.70995	0.0872751	0.531627	Col13a1	Col13a1	ENSMUSG00000058806
Gm9078	42.0109	0.351502	0.220342	1.59526	0.110655	0.575933	Gm9078	Gm9078	ENSMUSG00000081943
Gm16291	32.7041	0.35141	0.212859	1.65091	0.0987572	0.553502	Gm16291	Gm16291	ENSMUSG00000087695
Sh3pxd2a	184.9	0.351063	0.133933	2.62119	0.00876233	0.1626	Sh3pxd2a	Sh3pxd2a	ENSMUSG00000053617
Ctcflos	103.378	0.350318	0.106156	3.30002	0.000966792	0.0369578	Ctcflos	Ctcflos	ENSMUSG00000087382
Depp1	440.413	0.349662	0.11297	3.09518	0.00196695	0.0616377	Depp1	Depp1	ENSMUSG00000048489
Cyp3a59	36.4994	0.34939	0.197625	1.76794	0.0770701	0.507717	Cyp3a59	Cyp3a59	ENSMUSG00000061292
1810044D09Rik	17.5676	0.34889	0.245766	1.4196	0.155723	0.64292	1810044D09Rik	1810044D09Rik	ENSMUSG00000100680
Gm37255	12.0525	0.348709	0.302942	1.15108	0.249701	0.734775	Gm37255	Gm37255	ENSMUSG00000104449
Thumpd1	30.2554	0.348616	0.195185	1.78608	0.0740859	0.500018	Thumpd1	Thumpd1	ENSMUSG00000030942
Ostm1	24.3898	0.348249	0.214573	1.62299	0.104592	0.561937	Ostm1	Ostm1	ENSMUSG00000038280
Rpl9-ps7	38.1572	0.348192	0.295693	1.17754	0.238978	0.72382	Rpl9-ps7	Rpl9-ps7	ENSMUSG00000047965
Lst1	21.7978	0.347687	0.2419	1.43732	0.150628	0.639062	Lst1	Lst1	ENSMUSG00000073412
Sult5a1	105.146	0.347167	0.135073	2.57022	0.0101634	0.176631	Sult5a1	Sult5a1	ENSMUSG00000000739
Coq4	32.5076	0.34714	0.189584	1.83106	0.0670911	0.481979	Coq4	Coq4	ENSMUSG00000026798
Cav2	49.6961	0.346913	0.220887	1.57055	0.116288	0.587495	Cav2	Cav2	ENSMUSG00000000058
Gm16726	12.4121	0.346681	0.321233	1.07922	0.28049	0.759027	Gm16726	Gm16726	ENSMUSG00000086816
Foxp2	21.4653	0.346337	0.261676	1.32353	0.185658	0.6752	Foxp2	Foxp2	ENSMUSG00000029563
Gm48890	14.1665	0.346	0.26731	1.29438	0.195535	0.687478	Gm48890	Gm48890	ENSMUSG00000113984
Ccar2	9.34803	0.345937	0.362007	0.955609	0.33927	0.801057	Ccar2	Ccar2	ENSMUSG00000033712
Ranbp10	137.423	0.345855	0.105466	3.27929	0.00104067	0.0389557	Ranbp10	Ranbp10	ENSMUSG00000037415
Akr1c20	90.2383	0.345716	0.156424	2.21012	0.0270967	0.315438	Akr1c20	Akr1c20	ENSMUSG00000054757
Coq5	281.892	0.345482	0.0932118	3.70642	0.000210209	0.0107796	Coq5	Coq5	ENSMUSG00000041733
Nos1ap	54.1287	0.345482	0.152623	2.26363	0.0235971	0.293689	Nos1ap	Nos1ap	ENSMUSG00000038473
Gm5963	26.2636	0.345459	0.226485	1.52531	0.127183	0.602483	Gm5963	Gm5963	ENSMUSG00000052192
Zfp976	18.0288	0.343932	0.274817	1.25149	0.210755	0.704074	Zfp976	Zfp976	ENSMUSG00000074158
Gm43980	18.5089	0.343801	0.268375	1.28105	0.200176	0.691463	Gm43980	Gm43980	ENSMUSG00000107962
Myh10	125.649	0.343253	0.130177	2.63682	0.0083687	0.158515	Myh10	Myh10	ENSMUSG00000020900
Ypel2	107.23	0.343233	0.118526	2.89584	0.00378146	0.0967608	Ypel2	Ypel2	ENSMUSG00000018427
Prkaca	396.235	0.343129	0.101262	3.38854	0.000702668	0.0282298	Prkaca	Prkaca	ENSMUSG00000005469
Clec4a3	24.2767	0.342914	0.240321	1.4269	0.153609	0.641949	Clec4a3	Clec4a3	ENSMUSG00000043832
Nek8	11.0232	0.342775	0.3266	1.04952	0.293937	0.771562	Nek8	Nek8	ENSMUSG00000017405
Lcn2	70.2812	0.342746	0.362802	0.944719	0.344803	0.805348	Lcn2	Lcn2	ENSMUSG00000026822
Gm48226	16.2956	0.342656	0.246878	1.38796	0.165149	0.65519	Gm48226	Gm48226	ENSMUSG00000112302
Cpeb2	97.1812	0.342546	0.122021	2.80727	0.00499635	0.117591	Cpeb2	Cpeb2	ENSMUSG00000039782
Map3k5	158.785	0.342501	0.098638	3.47231	0.000516007	0.0218437	Map3k5	Map3k5	ENSMUSG00000071369
Gm16072	25.0895	0.342354	0.284605	1.20291	0.229012	0.716773	Gm16072	Gm16072	ENSMUSG00000082051
Cmbl	320.121	0.342283	0.0859293	3.98332	6.79604e-05	0.00464644	Cmbl	Cmbl	ENSMUSG00000022235
Egr1	99.0115	0.3422	0.182713	1.87288	0.0610843	0.464207	Egr1	Egr1	ENSMUSG00000038418
Leo1	93.8437	0.341436	0.118577	2.87944	0.00398385	0.100112	Leo1	Leo1	ENSMUSG00000042487
Pik3cd	19.8101	0.340936	0.263049	1.29609	0.194944	0.687137	Pik3cd	Pik3cd	ENSMUSG00000039936
Gm43361	22.5954	0.340795	0.215814	1.57911	0.11431	0.584288	Gm43361	Gm43361	ENSMUSG00000106375
Ulk1	246.522	0.339865	0.154269	2.20306	0.0275902	0.317565	Ulk1	Ulk1	ENSMUSG00000029512
Ccdc61	12.4764	0.339626	0.313457	1.08349	0.278593	0.756609	Ccdc61	Ccdc61	ENSMUSG00000074358
Pycard	11.0826	0.339077	0.323644	1.04768	0.294784	0.771696	Pycard	Pycard	ENSMUSG00000030793
Gbp3	21.8717	0.338872	0.270231	1.25401	0.209839	0.702525	Gbp3	Gbp3	ENSMUSG00000028268
Gtf3c1	138.168	0.338849	0.0944527	3.5875	0.000333867	0.0154276	Gtf3c1	Gtf3c1	ENSMUSG00000032777
Gm45343	18.338	0.338797	0.245696	1.37893	0.167917	0.65712	Gm45343	Gm45343	ENSMUSG00000110088
Gm20717	11.2926	0.338729	0.357338	0.947922	0.343169	0.803546	Gm20717	Gm20717	ENSMUSG00000093695
Bsg	655.424	0.338668	0.0638172	5.30685	1.11535e-07	2.23337e-05	Bsg	Bsg	ENSMUSG00000023175
St6gal1	67.291	0.33865	0.254233	1.33204	0.182846	0.674248	St6gal1	St6gal1	ENSMUSG00000022885
Gm15448	9.65608	0.338578	0.397208	0.852394	0.393995	0.831424	Gm15448	Gm15448	ENSMUSG00000074419
Ndufaf2	103.707	0.338253	0.122312	2.76549	0.00568381	0.125792	Ndufaf2	Ndufaf2	ENSMUSG00000068184
5033403H07Rik	29.4322	0.338215	0.237041	1.42682	0.153631	0.641949	5033403H07Rik	5033403H07Rik	ENSMUSG00000106352
Ly86	15.7309	0.338076	0.28611	1.18163	0.237352	0.723215	Ly86	Ly86	ENSMUSG00000021423
Itga3	19.3137	0.337526	0.277731	1.2153	0.224253	0.71455	Itga3	Itga3	ENSMUSG00000001507
Mgl2	24.2571	0.337365	0.333804	1.01067	0.312176	0.782766	Mgl2	Mgl2	ENSMUSG00000040950
Gm12020	10.657	0.337117	0.337753	0.998116	0.318223	0.787901	Gm12020	Gm12020	ENSMUSG00000081302
Habp2	78.2209	0.337084	0.190496	1.76951	0.0768096	0.507717	Habp2	Habp2	ENSMUSG00000025075
Inpp5d	12.9949	0.337021	0.324592	1.03829	0.299135	0.775133	Inpp5d	Inpp5d	ENSMUSG00000026288
Klb	71.5734	0.336828	0.135911	2.4783	0.013201	0.206358	Klb	Klb	ENSMUSG00000029195
Pus1	25.8306	0.336748	0.204237	1.64881	0.0991857	0.554718	Pus1	Pus1	ENSMUSG00000029507
Ncam2	40.4749	0.335805	0.192166	1.74747	0.0805553	0.515005	Ncam2	Ncam2	ENSMUSG00000022762
mt-Tl1	91.2776	0.335776	0.182684	1.83802	0.0660597	0.478291	mt-Tl1	mt-Tl1	ENSMUSG00000064340
Tlr3	23.3738	0.335444	0.229121	1.46405	0.143181	0.629358	Tlr3	Tlr3	ENSMUSG00000031639
Kremen1	15.8739	0.335404	0.252517	1.32825	0.184097	0.674362	Kremen1	Kremen1	ENSMUSG00000020393
Coq8a	719.865	0.335161	0.069767	4.804	1.55525e-06	0.000213255	Coq8a	Coq8a	ENSMUSG00000026489
Gm42633	22.3567	0.335011	0.233979	1.4318	0.152201	0.64055	Gm42633	Gm42633	ENSMUSG00000106458
Wdr45	44.4321	0.334961	0.162897	2.05628	0.039756	0.38707	Wdr45	Wdr45	ENSMUSG00000039382
Afmid	13.266	0.334909	0.305215	1.09729	0.272515	0.751754	Afmid	Afmid	ENSMUSG00000017718
Ifi27	1086.68	0.334639	0.136556	2.45056	0.0142634	0.217017	Ifi27	Ifi27	ENSMUSG00000064215
Mmd	403.284	0.334607	0.111742	2.99447	0.00274924	0.0768706	Mmd	Mmd	ENSMUSG00000003948
Hsd3b2	32.6439	0.333997	0.214587	1.55646	0.119598	0.590993	Hsd3b2	Hsd3b2	ENSMUSG00000063730
Atxn1l	13.9797	0.333692	0.293449	1.13714	0.255481	0.739667	Atxn1l	Atxn1l	ENSMUSG00000069895
Gm16286	61.7191	0.33366	0.188988	1.76551	0.077478	0.508261	Gm16286	Gm16286	ENSMUSG00000024571
Nphp1	13.901	0.333523	0.258182	1.29181	0.196422	0.688104	Nphp1	Nphp1	ENSMUSG00000027378
Orm3	80.875	0.333353	0.160969	2.07091	0.0383674	0.380588	Orm3	Orm3	ENSMUSG00000028359
Scd1	44669.7	0.333266	0.0907685	3.67161	0.00024103	0.0119239	Scd1	Scd1	ENSMUSG00000037071
Tubb2b	14.977	0.333168	0.363619	0.916256	0.359532	0.811182	Tubb2b	Tubb2b	ENSMUSG00000045136
Pakap	10.4922	0.333133	0.392296	0.849188	0.395776	0.832391	Pakap	Pakap	ENSMUSG00000038729
Tanc2	31.7963	0.333028	0.189968	1.75307	0.0795892	0.512282	Tanc2	Tanc2	ENSMUSG00000053580
Timm50	124.459	0.332493	0.0975368	3.4089	0.000652264	0.0265429	Timm50	Timm50	ENSMUSG00000003438
Sema4b	41.3641	0.332347	0.197775	1.68043	0.0928737	0.542511	Sema4b	Sema4b	ENSMUSG00000030539
Sp110	28.1479	0.332255	0.207985	1.59749	0.110156	0.575933	Sp110	Sp110	ENSMUSG00000070034
Rarres2	116.773	0.332142	0.120806	2.74938	0.00597074	0.12964	Rarres2	Rarres2	ENSMUSG00000009281
Atp2b4	99.8558	0.332127	0.143268	2.31822	0.0204376	0.272015	Atp2b4	Atp2b4	ENSMUSG00000026463
Hus1	24.9917	0.331606	0.217635	1.52368	0.127589	0.6035	Hus1	Hus1	ENSMUSG00000020413
Ms4a4b	9.71277	0.331468	0.400284	0.828082	0.407624	0.838342	Ms4a4b	Ms4a4b	ENSMUSG00000056290
Ndufb4c	158.792	0.331449	0.422327	0.784815	0.432562	0.853937	Ndufb4c	Ndufb4c	ENSMUSG00000083380
Helb	61.1238	0.331281	0.128895	2.57016	0.0101652	0.176631	Helb	Helb	ENSMUSG00000020228
Mmaa	98.7186	0.331037	0.114648	2.88743	0.00388401	0.0981901	Mmaa	Mmaa	ENSMUSG00000037022
Gm45724	30.1476	0.330677	0.210867	1.56818	0.116839	0.587834	Gm45724	Gm45724	ENSMUSG00000110488
Ube2u	16.9364	0.330589	0.282555	1.17	0.242001	0.727387	Ube2u	Ube2u	ENSMUSG00000069733
Gm4708	13.4276	0.33039	0.505483	0.653613	0.513361	0.887982	Gm4708	Gm4708	ENSMUSG00000117187
Bop1	33.2965	0.330377	0.182782	1.80749	0.0706854	0.492	Bop1	Bop1	ENSMUSG00000022557
Pkd1	9.37341	0.330249	0.336968	0.98006	0.327057	0.794343	Pkd1	Pkd1	ENSMUSG00000032855
Lpgat1	492.711	0.33007	0.0900851	3.66398	0.000248323	0.0121891	Lpgat1	Lpgat1	ENSMUSG00000026623
Gm37529	26.8779	0.329639	0.22502	1.46493	0.142941	0.629053	Gm37529	Gm37529	ENSMUSG00000103693
Fam219b	58.7795	0.329029	0.136844	2.40441	0.0161984	0.236067	Fam219b	Fam219b	ENSMUSG00000032305
Cep170b	95.8524	0.328932	0.125494	2.6211	0.00876463	0.1626	Cep170b	Cep170b	ENSMUSG00000072825
Rgcc	34.4272	0.328897	0.381428	0.862279	0.388534	0.830377	Rgcc	Rgcc	ENSMUSG00000022018
Cabyr	33.9534	0.328377	0.206192	1.59258	0.111255	0.576614	Cabyr	Cabyr	ENSMUSG00000024430
Mrps30	91.5881	0.328308	0.11094	2.95934	0.00308302	0.0841848	Mrps30	Mrps30	ENSMUSG00000021731
Ppfia4	11.4474	0.328061	0.335855	0.976794	0.328671	0.795395	Ppfia4	Ppfia4	ENSMUSG00000026458
Cd68	47.1742	0.327879	0.184547	1.77667	0.075622	0.505014	Cd68	Cd68	ENSMUSG00000018774
Ints8	10.8973	0.327133	0.34438	0.949919	0.342154	0.803176	Ints8	Ints8	ENSMUSG00000040738
Mecom	21.704	0.327088	0.268743	1.2171	0.223564	0.714041	Mecom	Mecom	ENSMUSG00000027684
Dna2	35.4518	0.326753	0.202413	1.61429	0.106465	0.56765	Dna2	Dna2	ENSMUSG00000036875
Eipr1	83.4021	0.326601	0.124605	2.62109	0.00876483	0.1626	Eipr1	Eipr1	ENSMUSG00000036613
Ttll12	29.9778	0.326343	0.194363	1.67903	0.0931457	0.54274	Ttll12	Ttll12	ENSMUSG00000016757
Fzd4	215.001	0.326166	0.108644	3.00216	0.00268068	0.0753157	Fzd4	Fzd4	ENSMUSG00000049791
Tma16	57.3763	0.326028	0.143069	2.27882	0.022678	0.288099	Tma16	Tma16	ENSMUSG00000025591
Tbc1d10a	24.7224	0.325937	0.257281	1.26685	0.205208	0.697318	Tbc1d10a	Tbc1d10a	ENSMUSG00000034412
Mrpl35	206.865	0.325903	0.0832734	3.91365	9.09123e-05	0.0057244	Mrpl35	Mrpl35	ENSMUSG00000052962
S100a8	69.0508	0.32555	0.188491	1.72714	0.0841428	0.52392	S100a8	S100a8	ENSMUSG00000056054
Gm6450	36.6944	0.325366	0.297735	1.0928	0.274481	0.75388	Gm6450	Gm6450	ENSMUSG00000106930
Mup-ps20	28.4059	0.325342	0.267747	1.21511	0.224324	0.71455	Mup-ps20	Mup-ps20	ENSMUSG00000084309
Gm7105	15.9174	0.325108	0.340179	0.955697	0.339225	0.801057	Gm7105	Gm7105	ENSMUSG00000118345
Fblim1	12.4915	0.325009	0.305446	1.06405	0.287307	0.766416	Fblim1	Fblim1	ENSMUSG00000006219
Hps6	14.6852	0.324371	0.252096	1.28669	0.198201	0.689965	Hps6	Hps6	ENSMUSG00000074811
Bin2	16.7723	0.324316	0.287379	1.12853	0.259096	0.742125	Bin2	Bin2	ENSMUSG00000098112
Gm8255	28.8302	0.32422	0.243313	1.33252	0.182689	0.674064	Gm8255	Gm8255	ENSMUSG00000112708
Zbtb24	33.0552	0.324077	0.200302	1.61795	0.105674	0.565584	Zbtb24	Zbtb24	ENSMUSG00000019826
Neurl3	24.9043	0.32404	0.226588	1.43008	0.152693	0.640793	Neurl3	Neurl3	ENSMUSG00000047180
Lsr	12.9021	0.323831	0.320854	1.00928	0.312841	0.783231	Lsr	Lsr	ENSMUSG00000001247
Cpsf4l	31.8881	0.323484	0.224833	1.43877	0.150214	0.638963	Cpsf4l	Cpsf4l	ENSMUSG00000018727
Gm47615	14.1225	0.3234	0.284618	1.13626	0.255848	0.740072	Gm47615	Gm47615	ENSMUSG00000112759
Rpsa-ps5	19.2127	0.323347	0.371554	0.870255	0.384161	0.828457	Rpsa-ps5	Rpsa-ps5	ENSMUSG00000081695
Gm38043	12.5278	0.323325	0.316844	1.02045	0.307513	0.778511	Gm38043	Gm38043	ENSMUSG00000104293
Gm4468	20.7132	0.323286	0.24621	1.31305	0.189167	0.681033	Gm4468	Gm4468	ENSMUSG00000092014
Trappc8	55.5006	0.322942	0.144043	2.24199	0.0249622	0.30541	Trappc8	Trappc8	ENSMUSG00000033382
Arl6ip6	47.8969	0.322642	0.174249	1.85162	0.0640806	0.472585	Arl6ip6	Arl6ip6	ENSMUSG00000026960
Glyctk	40.5848	0.322506	0.203831	1.58222	0.113599	0.583318	Glyctk	Glyctk	ENSMUSG00000020258
Gm15998	19.249	0.322099	0.261578	1.23137	0.218185	0.708945	Gm15998	Gm15998	ENSMUSG00000086389
Gm13773	17.0064	0.322021	0.280323	1.14875	0.250659	0.735702	Gm13773	Gm13773	ENSMUSG00000086253
Mapk15	52.3859	0.321971	0.163017	1.97508	0.0482595	0.424839	Mapk15	Mapk15	ENSMUSG00000063704
Sars2	24.2282	0.321969	0.188675	1.70648	0.087919	0.532964	Sars2	Sars2	ENSMUSG00000070699
Tmem125	15.8154	0.321925	0.275901	1.16681	0.243286	0.728125	Tmem125	Tmem125	ENSMUSG00000050854
Gpr182	12.3241	0.321796	0.33846	0.950767	0.341723	0.802613	Gpr182	Gpr182	ENSMUSG00000058396
Ugt2b37	35.0904	0.321654	0.259102	1.24141	0.214453	0.707227	Ugt2b37	Ugt2b37	ENSMUSG00000057425
Abce1	104.042	0.321216	0.107455	2.9893	0.00279615	0.0776946	Abce1	Abce1	ENSMUSG00000058355
Topbp1	33.3696	0.320997	0.179028	1.793	0.0729734	0.496481	Topbp1	Topbp1	ENSMUSG00000032555
Nudt22	46.2559	0.320685	0.15152	2.11645	0.0343065	0.362744	Nudt22	Nudt22	ENSMUSG00000037349
Zfp874a	25.6961	0.320342	0.232156	1.37986	0.16763	0.65712	Zfp874a	Zfp874a	ENSMUSG00000069206
Zfp692	21.5279	0.320269	0.231679	1.38238	0.166854	0.65712	Zfp692	Zfp692	ENSMUSG00000037243
Lacc1	24.1156	0.320024	0.227389	1.40738	0.159313	0.64769	Lacc1	Lacc1	ENSMUSG00000044350
Timm22	144.966	0.319804	0.116397	2.74753	0.00600458	0.130151	Timm22	Timm22	ENSMUSG00000020843
Dnajc24	10.022	0.31972	0.309875	1.03177	0.30218	0.776117	Dnajc24	Dnajc24	ENSMUSG00000027166
Ruvbl2	10.5752	0.319676	0.310825	1.02848	0.303726	0.776345	Ruvbl2	Ruvbl2	ENSMUSG00000003868
Gm26944	10.9081	0.318671	0.325673	0.978499	0.327827	0.794664	Gm26944	Gm26944	ENSMUSG00000098066
Ntpcr	31.2278	0.31863	0.195548	1.62942	0.103224	0.560578	Ntpcr	Ntpcr	ENSMUSG00000031851
Gimap9	97.3811	0.318433	0.113726	2.8	0.00511029	0.118596	Gimap9	Gimap9	ENSMUSG00000051124
Mpi	41.5838	0.318214	0.168578	1.88763	0.0590752	0.458801	Mpi	Mpi	ENSMUSG00000032306
Nup37	15.49	0.317821	0.303106	1.04855	0.294387	0.771696	Nup37	Nup37	ENSMUSG00000035351
E2f1	20.6218	0.317767	0.240058	1.32371	0.185599	0.6752	E2f1	E2f1	ENSMUSG00000027490
Ap5z1	32.1243	0.317542	0.179667	1.76739	0.0771629	0.507717	Ap5z1	Ap5z1	ENSMUSG00000039623
Fancl	49.8865	0.317044	0.179216	1.76906	0.0768843	0.507717	Fancl	Fancl	ENSMUSG00000004018
Prkcd	22.7951	0.316968	0.22968	1.38004	0.167573	0.65712	Prkcd	Prkcd	ENSMUSG00000021948
Mrpl46	137.705	0.316394	0.109329	2.89396	0.00380412	0.0969474	Mrpl46	Mrpl46	ENSMUSG00000030612
Ms4a7	9.49169	0.316199	0.346509	0.912528	0.361491	0.811467	Ms4a7	Ms4a7	ENSMUSG00000024672
Atp5pb-ps	19.4255	0.316027	0.250441	1.26188	0.20699	0.699965	Atp5pb-ps	Atp5pb-ps	ENSMUSG00000044751
Ccdc97	84.0786	0.315605	0.121224	2.60348	0.00922828	0.168229	Ccdc97	Ccdc97	ENSMUSG00000002608
Hlx	25.3347	0.31559	0.201756	1.56422	0.117766	0.588704	Hlx	Hlx	ENSMUSG00000039377
Zmiz1	220.04	0.315548	0.0900706	3.50334	0.00045947	0.0201258	Zmiz1	Zmiz1	ENSMUSG00000007817
Mctp2	27.1574	0.315094	0.215548	1.46182	0.143789	0.630881	Mctp2	Mctp2	ENSMUSG00000032776
Tgfa	31.741	0.314884	0.201205	1.56499	0.117586	0.588704	Tgfa	Tgfa	ENSMUSG00000029999
Gas2l3	20.3727	0.314344	0.276823	1.13554	0.256147	0.740072	Gas2l3	Gas2l3	ENSMUSG00000074802
Mapk1ip1	50.9802	0.314266	0.169634	1.85261	0.063938	0.472585	Mapk1ip1	Mapk1ip1	ENSMUSG00000041775
Colec11	87.6202	0.314069	0.132952	2.36228	0.0181627	0.253333	Colec11	Colec11	ENSMUSG00000036655
Arl4c	20.0698	0.313935	0.265775	1.1812	0.237522	0.723215	Arl4c	Arl4c	ENSMUSG00000049866
Slc19a2	27.6659	0.313771	0.333795	0.940012	0.347212	0.80605	Slc19a2	Slc19a2	ENSMUSG00000040918
Gnrh1	9.14359	0.313625	0.336698	0.931472	0.351609	0.808674	Gnrh1	Gnrh1	ENSMUSG00000015812
Sdsl	39.4633	0.313606	0.159836	1.96205	0.0497566	0.429623	Sdsl	Sdsl	ENSMUSG00000029596
Hand2os1	30.8449	0.313514	0.209807	1.4943	0.135097	0.618674	Hand2os1	Hand2os1	ENSMUSG00000100510
Zfp72	11.8901	0.313462	0.323108	0.970145	0.331974	0.797231	Zfp72	Zfp72	ENSMUSG00000069184
Ciao1	51.7121	0.313441	0.158079	1.98281	0.0473892	0.421156	Ciao1	Ciao1	ENSMUSG00000003662
Pkp3	9.68837	0.313438	0.38577	0.812499	0.416506	0.842355	Pkp3	Pkp3	ENSMUSG00000054065
Gm43362	34.8777	0.313164	0.161911	1.93418	0.0530914	0.439337	Gm43362	Gm43362	ENSMUSG00000105201
Vav3	17.5664	0.313117	0.268433	1.16646	0.243427	0.728204	Vav3	Vav3	ENSMUSG00000033721
Upp1	10.3012	0.313052	0.307374	1.01847	0.308453	0.778647	Upp1	Upp1	ENSMUSG00000020407
Ints1	37.7025	0.312919	0.185044	1.69105	0.0908275	0.53956	Ints1	Ints1	ENSMUSG00000029547
Cyp2j9	17.0492	0.312845	0.27455	1.13948	0.254501	0.738497	Cyp2j9	Cyp2j9	ENSMUSG00000015224
Ly6d	20.6265	0.312446	0.328893	0.94999	0.342117	0.803176	Ly6d	Ly6d	ENSMUSG00000034634
Fastkd3	22.8009	0.312204	0.217647	1.43445	0.151444	0.639825	Fastkd3	Fastkd3	ENSMUSG00000021532
Msantd2	19.2962	0.31201	0.270532	1.15332	0.248779	0.734115	Msantd2	Msantd2	ENSMUSG00000042138
Rpl9-ps4	38.962	0.311798	0.29198	1.06787	0.285577	0.76479	Rpl9-ps4	Rpl9-ps4	ENSMUSG00000094989
Syde1	17.3988	0.311603	0.228435	1.36408	0.172543	0.662397	Syde1	Syde1	ENSMUSG00000032714
Gm38120	29.4494	0.310688	0.194265	1.5993	0.109753	0.575933	Gm38120	Gm38120	ENSMUSG00000103085
Itga9	83.7721	0.310173	0.126521	2.45156	0.0142239	0.217017	Itga9	Itga9	ENSMUSG00000039115
Lamb1	141.863	0.310084	0.132199	2.34558	0.0189973	0.260024	Lamb1	Lamb1	ENSMUSG00000002900
Arl10	12.5772	0.309998	0.280663	1.10452	0.269368	0.748367	Arl10	Arl10	ENSMUSG00000025870
Fbxo36	11.3535	0.309594	0.3328	0.930271	0.352231	0.8092	Fbxo36	Fbxo36	ENSMUSG00000073633
Bace2	28.6139	0.309064	0.267622	1.15485	0.248151	0.733636	Bace2	Bace2	ENSMUSG00000040605
Slc22a21	12.6497	0.308837	0.292453	1.05602	0.290959	0.769377	Slc22a21	Slc22a21	ENSMUSG00000063652
Rnf19b	95.2293	0.308694	0.11967	2.57953	0.00989348	0.175044	Rnf19b	Rnf19b	ENSMUSG00000028793
2700046G09Rik	11.1215	0.308625	0.308127	1.00162	0.316528	0.786877	2700046G09Rik	2700046G09Rik	ENSMUSG00000097787
Fpgt	12.2538	0.308395	0.316983	0.972909	0.330598	0.796396	Fpgt	Fpgt	ENSMUSG00000053870
Plscr2	37.5445	0.308294	0.193351	1.59447	0.11083	0.576291	Plscr2	Plscr2	ENSMUSG00000032372
Hmox1	36.1294	0.308228	0.211199	1.45942	0.144449	0.631955	Hmox1	Hmox1	ENSMUSG00000005413
Edem2	62.913	0.308149	0.167108	1.84402	0.0651806	0.474626	Edem2	Edem2	ENSMUSG00000038312
Gm20768	16.6815	0.307909	0.28312	1.08756	0.276791	0.754967	Gm20768	Gm20768	ENSMUSG00000106190
Lemd3	51.8549	0.307702	0.144995	2.12216	0.0338243	0.360726	Lemd3	Lemd3	ENSMUSG00000048661
Snx30	50.1861	0.307581	0.146802	2.09521	0.036152	0.370779	Snx30	Snx30	ENSMUSG00000028385
Tbc1d25	30.2182	0.307401	0.184969	1.6619	0.0965323	0.548286	Tbc1d25	Tbc1d25	ENSMUSG00000039201
Dus2	27.0169	0.307051	0.199348	1.54028	0.123493	0.596611	Dus2	Dus2	ENSMUSG00000031901
Asap3	13.72	0.307032	0.285063	1.07707	0.281449	0.759585	Asap3	Asap3	ENSMUSG00000036995
Haus1	36.4664	0.306977	0.166378	1.84506	0.065029	0.474626	Haus1	Haus1	ENSMUSG00000041840
Plod1	196.23	0.306934	0.090638	3.38637	0.000708236	0.0282734	Plod1	Plod1	ENSMUSG00000019055
Plekho1	41.163	0.30674	0.173918	1.7637	0.0777818	0.508274	Plekho1	Plekho1	ENSMUSG00000015745
Fam118a	9.79891	0.306438	0.329436	0.930189	0.352273	0.8092	Fam118a	Fam118a	ENSMUSG00000022434
Pirb	26.9257	0.306309	0.230449	1.32918	0.183788	0.674362	Pirb	Pirb	ENSMUSG00000058818
Mfsd13a	10.2064	0.306135	0.344428	0.888823	0.374098	0.823601	Mfsd13a	Mfsd13a	ENSMUSG00000025227
Slfn9	13.5735	0.305413	0.30013	1.0176	0.308866	0.778647	Slfn9	Slfn9	ENSMUSG00000069793
Smc4	151.242	0.305194	0.111139	2.74606	0.00603163	0.130167	Smc4	Smc4	ENSMUSG00000034349
Lpar1	14.9642	0.305161	0.354611	0.860554	0.389484	0.830377	Lpar1	Lpar1	ENSMUSG00000038668
Fam117a	11.6917	0.305018	0.318006	0.959156	0.33748	0.800246	Fam117a	Fam117a	ENSMUSG00000038893
Gm5853	82.9155	0.304839	0.161909	1.88278	0.0597304	0.461138	Gm5853	Gm5853	ENSMUSG00000105641
AI463229	97.5009	0.304827	0.120476	2.53019	0.0114001	0.187255	AI463229	AI463229	ENSMUSG00000114828
mt-Tm	231.917	0.304712	0.186977	1.62968	0.10317	0.560578	mt-Tm	mt-Tm	ENSMUSG00000064344
Ift122	23.298	0.304663	0.211014	1.4438	0.148795	0.638095	Ift122	Ift122	ENSMUSG00000030323
Erbb3	78.9542	0.304622	0.145808	2.0892	0.0366896	0.372957	Erbb3	Erbb3	ENSMUSG00000018166
Plin2	4367.42	0.304161	0.0738298	4.11976	3.79273e-05	0.00304747	Plin2	Plin2	ENSMUSG00000028494
Abt1	19.2923	0.30416	0.243243	1.25044	0.211139	0.704074	Abt1	Abt1	ENSMUSG00000036376
Cldn14	39.6717	0.303918	0.194796	1.56019	0.118714	0.589075	Cldn14	Cldn14	ENSMUSG00000047109
Hadh	1268.45	0.303672	0.150558	2.01698	0.043698	0.404736	Hadh	Hadh	ENSMUSG00000027984
4933427D14Rik	21.2393	0.303541	0.253724	1.19634	0.231563	0.718386	4933427D14Rik	4933427D14Rik	ENSMUSG00000020807
Pdhx	161.76	0.30342	0.123815	2.4506	0.014262	0.217017	Pdhx	Pdhx	ENSMUSG00000010914
Lfng	24.6016	0.302483	0.250684	1.20663	0.227575	0.716068	Lfng	Lfng	ENSMUSG00000029570
D16Ertd472e	74.6098	0.301852	0.136503	2.21132	0.0270137	0.314952	D16Ertd472e	D16Ertd472e	ENSMUSG00000022864
Bloc1s1	12.6624	0.301718	0.308896	0.976761	0.328688	0.795395	Bloc1s1	Bloc1s1	ENSMUSG00000090247
Gm42777	12.6932	0.30144	0.301437	1.00001	0.317305	0.786877	Gm42777	Gm42777	ENSMUSG00000104676
Elovl3	976.577	0.301405	0.0761991	3.95549	7.63773e-05	0.00494103	Elovl3	Elovl3	ENSMUSG00000038754
Sh3kbp1	84.0806	0.301186	0.225896	1.3333	0.182434	0.673912	Sh3kbp1	Sh3kbp1	ENSMUSG00000040990
Fyb2	16.5319	0.300917	0.297095	1.01287	0.311124	0.781838	Fyb2	Fyb2	ENSMUSG00000078612
Gm15261	26.84	0.300124	0.24669	1.2166	0.223755	0.714041	Gm15261	Gm15261	ENSMUSG00000087201
Crygn	16.6173	0.300016	0.2584	1.16105	0.245622	0.730678	Crygn	Crygn	ENSMUSG00000038135
Gm5424	50.4791	0.299554	0.217042	1.38017	0.167536	0.65712	Gm5424	Gm5424	ENSMUSG00000046687
Dync2h1	40.2886	0.299427	0.164379	1.82156	0.0685218	0.487242	Dync2h1	Dync2h1	ENSMUSG00000047193
Tifa	33.5879	0.299358	0.193956	1.54343	0.122726	0.59635	Tifa	Tifa	ENSMUSG00000046688
Slc22a28	48.3992	0.299295	0.163439	1.83124	0.0670651	0.481979	Slc22a28	Slc22a28	ENSMUSG00000063590
Ndufa5	1355.23	0.299088	0.0704043	4.24815	2.15544e-05	0.00191485	Ndufa5	Ndufa5	ENSMUSG00000023089
Dguok	85.0433	0.29868	0.122611	2.43599	0.0148511	0.223032	Dguok	Dguok	ENSMUSG00000014554
Kctd21	25.0789	0.298293	0.21159	1.40977	0.158608	0.646908	Kctd21	Kctd21	ENSMUSG00000044952
Tecpr1	128.681	0.29828	0.152467	1.95636	0.0504231	0.433302	Tecpr1	Tecpr1	ENSMUSG00000066621
Parp9	199.334	0.297944	0.112836	2.64051	0.00827808	0.157985	Parp9	Parp9	ENSMUSG00000022906
Aplf	12.2147	0.297785	0.295152	1.00892	0.313012	0.783231	Aplf	Aplf	ENSMUSG00000030051
Rnf11	196.09	0.297615	0.144949	2.05323	0.04005	0.387521	Rnf11	Rnf11	ENSMUSG00000028557
Dse	12.8177	0.297393	0.3407	0.87289	0.382723	0.828139	Dse	Dse	ENSMUSG00000039497
Psap	2227.38	0.297254	0.0943388	3.15091	0.0016276	0.0535255	Psap	Psap	ENSMUSG00000004207
Myo1d	29.5117	0.297008	0.236386	1.25645	0.208951	0.701229	Myo1d	Myo1d	ENSMUSG00000035441
Spic	10.6331	0.296916	0.328768	0.903116	0.366465	0.816201	Spic	Spic	ENSMUSG00000004359
Gm4356	22.5403	0.296419	0.215964	1.37254	0.169895	0.659088	Gm4356	Gm4356	ENSMUSG00000117145
Zfp276	9.89923	0.29612	0.322286	0.918812	0.358194	0.811182	Zfp276	Zfp276	ENSMUSG00000001065
Mettl2	27.02	0.295596	0.220868	1.33834	0.180785	0.673334	Mettl2	Mettl2	ENSMUSG00000020691
Map3k21	10.5584	0.29534	0.348159	0.84829	0.396276	0.832477	Map3k21	Map3k21	ENSMUSG00000031853
Fam20a	90.1201	0.295268	0.130009	2.27114	0.0231387	0.291954	Fam20a	Fam20a	ENSMUSG00000020614
Gm37653	13.3281	0.295247	0.263926	1.11867	0.263279	0.743354	Gm37653	Gm37653	ENSMUSG00000103739
Uba52-ps	74.6443	0.295246	0.191054	1.54535	0.122261	0.595873	Uba52-ps	Uba52-ps	ENSMUSG00000061390
Bcar3	44.4312	0.29512	0.183121	1.61162	0.107045	0.569777	Bcar3	Bcar3	ENSMUSG00000028121
Uty	52.4787	0.295071	0.171083	1.72472	0.0845775	0.525166	Uty	Uty	ENSMUSG00000068457
Zmynd19	20.1457	0.294757	0.24315	1.21224	0.225419	0.715027	Zmynd19	Zmynd19	ENSMUSG00000026974
Rogdi	37.9948	0.29471	0.172567	1.7078	0.0876734	0.532049	Rogdi	Rogdi	ENSMUSG00000022540
Agtrap	42.2037	0.294175	0.16747	1.75658	0.0789898	0.511003	Agtrap	Agtrap	ENSMUSG00000029007
Pdzd11	88.3242	0.294045	0.120316	2.44394	0.0145278	0.21922	Pdzd11	Pdzd11	ENSMUSG00000015668
Ripk4	9.61178	0.294002	0.38305	0.767529	0.442767	0.860487	Ripk4	Ripk4	ENSMUSG00000005251
Clca3a1	13.3482	0.293974	0.321372	0.914745	0.360325	0.811182	Clca3a1	Clca3a1	ENSMUSG00000056025
Rhbdf1	27.0637	0.293645	0.204185	1.43813	0.150397	0.639021	Rhbdf1	Rhbdf1	ENSMUSG00000020282
Peli3	14.5627	0.293568	0.277883	1.05645	0.290764	0.769377	Peli3	Peli3	ENSMUSG00000024901
Lig1	85.675	0.293302	0.127161	2.30653	0.0210808	0.275865	Lig1	Lig1	ENSMUSG00000056394
Gm14399	16.9942	0.293108	0.269817	1.08632	0.277337	0.755801	Gm14399	Gm14399	ENSMUSG00000090093
Sh3rf1	24.0833	0.293097	0.224524	1.30541	0.191752	0.683541	Sh3rf1	Sh3rf1	ENSMUSG00000031642
Galns	18.6851	0.292727	0.254034	1.15232	0.249191	0.734773	Galns	Galns	ENSMUSG00000015027
Ifi207	34.7439	0.292501	0.212367	1.37734	0.168407	0.657153	Ifi207	Ifi207	ENSMUSG00000073490
Smad6	15.8661	0.292488	0.271226	1.07839	0.280859	0.759167	Smad6	Smad6	ENSMUSG00000036867
Xpo5	41.519	0.292307	0.166732	1.75315	0.0795762	0.512282	Xpo5	Xpo5	ENSMUSG00000067150
Abhd5	58.8781	0.292264	0.160661	1.81913	0.0688909	0.487443	Abhd5	Abhd5	ENSMUSG00000032540
Usp37	23.761	0.292254	0.224516	1.3017	0.193017	0.685059	Usp37	Usp37	ENSMUSG00000033364
Gm8539	34.208	0.29178	0.186909	1.56109	0.118503	0.589015	Gm8539	Gm8539	ENSMUSG00000106294
Rab43	37.9842	0.291775	0.185588	1.57216	0.115912	0.587182	Rab43	Rab43	ENSMUSG00000030055
Lrp4	12.2914	0.291719	0.298131	0.978493	0.327831	0.794664	Lrp4	Lrp4	ENSMUSG00000027253
Gm12350	27.5944	0.291652	0.354798	0.822021	0.411065	0.839986	Gm12350	Gm12350	ENSMUSG00000095588
Tmem98	26.4915	0.291597	0.22884	1.27424	0.202579	0.692507	Tmem98	Tmem98	ENSMUSG00000035413
Tmsb4x	409.086	0.291571	0.36287	0.803512	0.421679	0.845181	Tmsb4x	Tmsb4x	ENSMUSG00000049775
Eif2ak4	34.5652	0.291545	0.184083	1.58377	0.113246	0.583104	Eif2ak4	Eif2ak4	ENSMUSG00000005102
Ncor1	1460.84	0.291463	0.0423292	6.88563	5.75317e-12	2.59201e-09	Ncor1	Ncor1	ENSMUSG00000018501
Dcaf4	22.352	0.29142	0.230368	1.26502	0.205865	0.698534	Dcaf4	Dcaf4	ENSMUSG00000021222
Plekhg6	52.2299	0.291069	0.167376	1.73901	0.082033	0.516526	Plekhg6	Plekhg6	ENSMUSG00000038167
H2-Q1	29.6466	0.290816	0.200187	1.45272	0.146301	0.634455	H2-Q1	H2-Q1	ENSMUSG00000079507
Soat1	33.1073	0.290674	0.211398	1.37501	0.169129	0.657977	Soat1	Soat1	ENSMUSG00000026600
Inhbb	14.6305	0.290484	0.463253	0.627052	0.530625	0.894301	Inhbb	Inhbb	ENSMUSG00000037035
Pim3	196.501	0.290407	0.189842	1.52973	0.126084	0.599757	Pim3	Pim3	ENSMUSG00000035828
Dcaf12	126.261	0.290195	0.0937739	3.09462	0.00197065	0.0616377	Dcaf12	Dcaf12	ENSMUSG00000028436
Nfya	9.06695	0.289975	0.338156	0.857518	0.391159	0.830664	Nfya	Nfya	ENSMUSG00000023994
Prrg3	9.969	0.289975	0.359229	0.807214	0.419543	0.844127	Prrg3	Prrg3	ENSMUSG00000033361
Gm16174	33.5632	0.289784	0.189534	1.52893	0.126283	0.600475	Gm16174	Gm16174	ENSMUSG00000087593
Gm12337	64.0938	0.289641	0.173152	1.67276	0.0943747	0.5452	Gm12337	Gm12337	ENSMUSG00000084224
Rpl7a-ps11	9.35615	0.28959	0.567176	0.510582	0.609644	0.915189	Rpl7a-ps11	Rpl7a-ps11	ENSMUSG00000067147
Gm8226	9.34554	0.289588	0.566871	0.510854	0.609453	0.915189	Gm8226	Gm8226	ENSMUSG00000099927
E130102H24Rik	24.8385	0.289555	0.229984	1.25902	0.208021	0.70053	E130102H24Rik	E130102H24Rik	ENSMUSG00000086782
4930453C13Rik	50.4261	0.289553	0.171651	1.68687	0.0916279	0.53956	4930453C13Rik	4930453C13Rik	ENSMUSG00000113987
Ndufv3	1444.24	0.289264	0.100031	2.89175	0.00383101	0.0972398	Ndufv3	Ndufv3	ENSMUSG00000024038
Atp9b	131.934	0.288942	0.100636	2.87114	0.00408991	0.102573	Atp9b	Atp9b	ENSMUSG00000024566
Cramp1l	22.7022	0.288801	0.252029	1.1459	0.251836	0.73676	Cramp1l	Cramp1l	ENSMUSG00000038002
Pigl	15.8688	0.288681	0.254017	1.13646	0.255763	0.740072	Pigl	Pigl	ENSMUSG00000014245
Gm7986	12.0829	0.288617	0.355464	0.811945	0.416823	0.842355	Gm7986	Gm7986	ENSMUSG00000114155
Dhx8	98.6124	0.288606	0.0993253	2.90566	0.00366477	0.0947359	Dhx8	Dhx8	ENSMUSG00000034931
Vps26c	24.2781	0.288407	0.247653	1.16456	0.244196	0.728603	Vps26c	Vps26c	ENSMUSG00000022898
Mocs2	325.813	0.288148	0.082913	3.47531	0.000510261	0.0218201	Mocs2	Mocs2	ENSMUSG00000015536
Gm6206	19.7091	0.28794	0.229839	1.25279	0.210282	0.703637	Gm6206	Gm6206	ENSMUSG00000048949
Sh3tc1	11.2569	0.287939	0.297053	0.96932	0.332386	0.797387	Sh3tc1	Sh3tc1	ENSMUSG00000036553
Tdrp	24.2758	0.287806	0.221033	1.30209	0.192884	0.685059	Tdrp	Tdrp	ENSMUSG00000050052
Nedd9	25.6818	0.287787	0.248128	1.15983	0.246117	0.730678	Nedd9	Nedd9	ENSMUSG00000021365
Snrpa1	50.8442	0.287691	0.156276	1.84091	0.0656344	0.476946	Snrpa1	Snrpa1	ENSMUSG00000030512
Tamalin	9.49931	0.287606	0.325817	0.882723	0.377386	0.824653	Tamalin	Tamalin	ENSMUSG00000000531
Plxna4	22.6189	0.287584	0.27545	1.04405	0.296462	0.772466	Plxna4	Plxna4	ENSMUSG00000029765
Sugp1	48.4741	0.287576	0.152425	1.88668	0.0592037	0.459038	Sugp1	Sugp1	ENSMUSG00000011306
B3gat3	68.0789	0.287416	0.137056	2.09706	0.0359881	0.370302	B3gat3	B3gat3	ENSMUSG00000071649
Pdcd6	88.6662	0.287395	0.164732	1.74462	0.0810518	0.515341	Pdcd6	Pdcd6	ENSMUSG00000021576
Gm11824	17.4255	0.287362	0.414253	0.693687	0.487879	0.876815	Gm11824	Gm11824	ENSMUSG00000082128
Zfp956	13.3906	0.287133	0.310363	0.925153	0.354887	0.809741	Zfp956	Zfp956	ENSMUSG00000045466
Lsm3	31.9358	0.286908	0.200945	1.4278	0.15335	0.641628	Lsm3	Lsm3	ENSMUSG00000034192
Timm44	332.141	0.286671	0.132092	2.17023	0.0299891	0.333315	Timm44	Timm44	ENSMUSG00000002949
Zfp661	9.95567	0.286602	0.300872	0.952573	0.340807	0.801804	Zfp661	Zfp661	ENSMUSG00000034800
2900093K20Rik	11.8083	0.286568	0.287646	0.996253	0.319127	0.788337	2900093K20Rik	2900093K20Rik	ENSMUSG00000099632
Fam3a	31.678	0.286355	0.202316	1.41538	0.156957	0.644324	Fam3a	Fam3a	ENSMUSG00000031399
Dhx37	35.3741	0.286249	0.173039	1.65425	0.0980773	0.551791	Dhx37	Dhx37	ENSMUSG00000029480
Mcur1	388.383	0.286247	0.0896023	3.19464	0.00140005	0.0487889	Mcur1	Mcur1	ENSMUSG00000021371
Nfic	1263.85	0.286135	0.0582707	4.91045	9.08674e-07	0.00013329	Nfic	Nfic	ENSMUSG00000055053
Gm42726	15.7546	0.286091	0.252544	1.13284	0.257283	0.740871	Gm42726	Gm42726	ENSMUSG00000107102
Nr4a2	28.981	0.286084	0.198051	1.4445	0.148599	0.638095	Nr4a2	Nr4a2	ENSMUSG00000026826
Wee1	38.981	0.285979	0.186396	1.53425	0.124967	0.598505	Wee1	Wee1	ENSMUSG00000031016
AI662270	10.4355	0.285973	0.330367	0.86562	0.386698	0.82965	AI662270	AI662270	ENSMUSG00000087107
Cdc25a	27.9049	0.285936	0.186691	1.5316	0.125622	0.599362	Cdc25a	Cdc25a	ENSMUSG00000032477
1700023H06Rik	65.18	0.285778	0.173688	1.64535	0.0998975	0.555364	1700023H06Rik	1700023H06Rik	ENSMUSG00000089827
Umps	52.2083	0.285128	0.151748	1.87896	0.0602506	0.462888	Umps	Umps	ENSMUSG00000022814
Ctsf	71.1624	0.284753	0.12867	2.21305	0.0268939	0.314427	Ctsf	Ctsf	ENSMUSG00000083282
Gstt2	240.163	0.28466	0.0930076	3.06061	0.00220884	0.0661364	Gstt2	Gstt2	ENSMUSG00000033318
Dock10	43.5849	0.284508	0.173256	1.64212	0.100565	0.555696	Dock10	Dock10	ENSMUSG00000038608
Zxdc	50.9719	0.284482	0.15865	1.79314	0.0729512	0.496481	Zxdc	Zxdc	ENSMUSG00000034430
Hp	7044.56	0.284435	0.0816018	3.48565	0.000490947	0.0213413	Hp	Hp	ENSMUSG00000031722
Rp2	19.6496	0.284319	0.253645	1.12094	0.262315	0.743285	Rp2	Rp2	ENSMUSG00000060090
Il18	76.5134	0.284188	0.13192	2.15425	0.0312206	0.341184	Il18	Il18	ENSMUSG00000039217
Plekhm2	99.3466	0.284148	0.109905	2.58538	0.00972713	0.173807	Plekhm2	Plekhm2	ENSMUSG00000028917
Hsbp1l1	12.6216	0.284128	0.299501	0.948671	0.342788	0.803546	Hsbp1l1	Hsbp1l1	ENSMUSG00000078963
Gm11342	14.5771	0.284116	0.294991	0.963137	0.335479	0.798804	Gm11342	Gm11342	ENSMUSG00000084788
Yeats2	56.4138	0.283868	0.153272	1.85205	0.0640183	0.472585	Yeats2	Yeats2	ENSMUSG00000041215
Siah2	37.9447	0.283764	0.202983	1.39797	0.162122	0.650135	Siah2	Siah2	ENSMUSG00000036432
Gm3724	19.5748	0.283417	0.249897	1.13414	0.256738	0.740623	Gm3724	Gm3724	ENSMUSG00000106133
Gm10108	144.659	0.283319	0.311404	0.909811	0.362922	0.812758	Gm10108	Gm10108	ENSMUSG00000062038
1810037I17Rik	49.2453	0.283253	0.278094	1.01855	0.308416	0.778647	1810037I17Rik	1810037I17Rik	ENSMUSG00000054091
Ski	155.16	0.283013	0.0998207	2.83521	0.00457955	0.111074	Ski	Ski	ENSMUSG00000029050
Pkhd1	22.7482	0.282959	0.252886	1.11892	0.263175	0.743354	Pkhd1	Pkhd1	ENSMUSG00000043760
Gm10874	26.325	0.282886	0.249064	1.1358	0.256041	0.740072	Gm10874	Gm10874	ENSMUSG00000075591
Gvin3	22.7502	0.282763	0.280934	1.00651	0.314171	0.784649	Gvin3	Gvin3	ENSMUSG00000073902
Scarb2	695.314	0.282532	0.0767633	3.68056	0.000232727	0.0116966	Scarb2	Scarb2	ENSMUSG00000029426
Lcmt1	45.5354	0.282406	0.151459	1.86457	0.0622416	0.467403	Lcmt1	Lcmt1	ENSMUSG00000030763
Cyb5b	1258.5	0.282366	0.0573463	4.92388	8.48456e-07	0.00012742	Cyb5b	Cyb5b	ENSMUSG00000031924
Gm48996	13.2383	0.282359	0.278985	1.01209	0.311494	0.782023	Gm48996	Gm48996	ENSMUSG00000115252
Tubb4b-ps2	25.4271	0.282258	0.205588	1.37293	0.169774	0.659088	Tubb4b-ps2	Tubb4b-ps2	ENSMUSG00000099997
Polb	133.581	0.281705	0.0952851	2.95644	0.00311209	0.0847813	Polb	Polb	ENSMUSG00000031536
Dapk1	237.516	0.281673	0.10147	2.77594	0.00550426	0.12381	Dapk1	Dapk1	ENSMUSG00000021559
Zfp446	20.1534	0.2814	0.232043	1.21271	0.225241	0.715001	Zfp446	Zfp446	ENSMUSG00000033961
Rufy3	252.428	0.281143	0.0758176	3.70815	0.000208775	0.0107498	Rufy3	Rufy3	ENSMUSG00000029291
Lpin3	11.6715	0.281073	0.32937	0.853364	0.393458	0.831424	Lpin3	Lpin3	ENSMUSG00000027412
Stmn1	43.2642	0.28071	0.183637	1.52861	0.12636	0.600616	Stmn1	Stmn1	ENSMUSG00000028832
Csf2rb	57.5908	0.280539	0.162227	1.7293	0.083756	0.522285	Csf2rb	Csf2rb	ENSMUSG00000071713
Gm24233	28.8062	0.280476	0.216243	1.29704	0.194616	0.686544	Gm24233	Gm24233	ENSMUSG00000077505
Gm6181	126.52	0.28034	0.150473	1.86306	0.0624533	0.467565	Gm6181	Gm6181	ENSMUSG00000074092
Gtf2e1	16.9979	0.280289	0.227202	1.23365	0.217332	0.708382	Gtf2e1	Gtf2e1	ENSMUSG00000022828
Hivep1	61.146	0.279672	0.145599	1.92084	0.0547521	0.445676	Hivep1	Hivep1	ENSMUSG00000021366
Zfp317	17.3073	0.279584	0.234353	1.193	0.232868	0.719067	Zfp317	Zfp317	ENSMUSG00000057551
Usp39	76.6704	0.279567	0.131582	2.12466	0.0336153	0.359066	Usp39	Usp39	ENSMUSG00000056305
Nipsnap3b	71.6269	0.279422	0.187589	1.48955	0.136343	0.620057	Nipsnap3b	Nipsnap3b	ENSMUSG00000015247
Pias1	43.9049	0.279405	0.155138	1.80101	0.071701	0.494194	Pias1	Pias1	ENSMUSG00000032405
Chpf2	15.4724	0.279274	0.257729	1.0836	0.278544	0.756609	Chpf2	Chpf2	ENSMUSG00000038181
Ybey	14.6725	0.279204	0.283691	0.984186	0.325024	0.792505	Ybey	Ybey	ENSMUSG00000033126
Gm6951	68.8748	0.27899	0.177664	1.57032	0.11634	0.587522	Gm6951	Gm6951	ENSMUSG00000118217
Vnn3	151.739	0.278962	0.103544	2.69414	0.00705711	0.144212	Vnn3	Vnn3	ENSMUSG00000020010
Fam161a	17.3594	0.278955	0.226897	1.22943	0.218909	0.708945	Fam161a	Fam161a	ENSMUSG00000049811
Gm17511	21.163	0.278875	0.255074	1.09331	0.274258	0.75388	Gm17511	Gm17511	ENSMUSG00000090460
2310030G06Rik	39.7032	0.278821	0.185368	1.50415	0.132543	0.613387	2310030G06Rik	2310030G06Rik	ENSMUSG00000032062
Thsd1	15.464	0.278066	0.248921	1.11709	0.263958	0.743698	Thsd1	Thsd1	ENSMUSG00000031480
Cradd	62.5726	0.278023	0.140994	1.97188	0.0486234	0.426257	Cradd	Cradd	ENSMUSG00000045867
Med17	21.3373	0.277439	0.265979	1.04309	0.296908	0.772585	Med17	Med17	ENSMUSG00000031935
Gm7926	174.178	0.277304	0.230085	1.20523	0.228116	0.716068	Gm7926	Gm7926	ENSMUSG00000117345
Lias	275.247	0.276954	0.0799386	3.46458	0.000531057	0.0222568	Lias	Lias	ENSMUSG00000029199
Gm13522	12.8152	0.276869	0.348992	0.793338	0.427581	0.849706	Gm13522	Gm13522	ENSMUSG00000086447
Xab2	33.7268	0.276851	0.180363	1.53497	0.124792	0.598237	Xab2	Xab2	ENSMUSG00000019470
Shmt1	521.34	0.276767	0.0795431	3.47946	0.000502427	0.0217059	Shmt1	Shmt1	ENSMUSG00000020534
Cd93	106.08	0.276765	0.123985	2.23225	0.0255987	0.30836	Cd93	Cd93	ENSMUSG00000027435
Zbtb21	23.7399	0.276433	0.218518	1.26504	0.205858	0.698534	Zbtb21	Zbtb21	ENSMUSG00000046962
Elf4	12.2733	0.276322	0.307825	0.897659	0.369367	0.818913	Elf4	Elf4	ENSMUSG00000031103
Ddx39a	27.9957	0.27612	0.18612	1.48356	0.137926	0.621933	Ddx39a	Ddx39a	ENSMUSG00000005481
Zfp324	31.0045	0.275638	0.182337	1.51169	0.130613	0.610025	Zfp324	Zfp324	ENSMUSG00000004500
Dntt	26.8764	0.275417	0.203012	1.35665	0.174891	0.66639	Dntt	Dntt	ENSMUSG00000025014
Cd34	35.4523	0.275401	0.264839	1.03988	0.298395	0.774219	Cd34	Cd34	ENSMUSG00000016494
Esrp2	49.7039	0.275342	0.165637	1.66233	0.0964474	0.548286	Esrp2	Esrp2	ENSMUSG00000084128
Wdr20	21.7989	0.275269	0.238674	1.15333	0.248775	0.734115	Wdr20	Wdr20	ENSMUSG00000037957
Rrp12	25.7101	0.275231	0.207484	1.32651	0.184669	0.675029	Rrp12	Rrp12	ENSMUSG00000035049
Zfp867	9.86859	0.275206	0.346631	0.793944	0.427228	0.849706	Zfp867	Zfp867	ENSMUSG00000054519
Prkch	12.5845	0.275067	0.252327	1.09012	0.27566	0.754	Prkch	Prkch	ENSMUSG00000021108
Il6ra	135.205	0.274786	0.110769	2.48071	0.0131121	0.205989	Il6ra	Il6ra	ENSMUSG00000027947
Tab1	10.6942	0.274758	0.315693	0.870334	0.384118	0.828457	Tab1	Tab1	ENSMUSG00000022414
Vamp5	53.647	0.274609	0.147117	1.86661	0.061956	0.466664	Vamp5	Vamp5	ENSMUSG00000073002
Cxcl9	88.6241	0.274559	0.19622	1.39924	0.16174	0.650135	Cxcl9	Cxcl9	ENSMUSG00000029417
Rab34	62.4704	0.274528	0.14682	1.86982	0.0615085	0.465186	Rab34	Rab34	ENSMUSG00000002059
4930503L19Rik	17.3419	0.274512	0.265711	1.03312	0.301547	0.77595	4930503L19Rik	4930503L19Rik	ENSMUSG00000044906
Fkbp5	29.8293	0.273648	0.227061	1.20518	0.228136	0.716068	Fkbp5	Fkbp5	ENSMUSG00000024222
Hs3st3b1	55.0316	0.273628	0.165806	1.65029	0.0988832	0.553913	Hs3st3b1	Hs3st3b1	ENSMUSG00000070407
Harbi1	43.8089	0.273143	0.166537	1.64013	0.100978	0.555696	Harbi1	Harbi1	ENSMUSG00000027243
Nudcd1	39.1578	0.272752	0.198213	1.37605	0.168805	0.65765	Nudcd1	Nudcd1	ENSMUSG00000038736
Brip1	25.0822	0.272687	0.218476	1.24813	0.211982	0.704777	Brip1	Brip1	ENSMUSG00000034329
Ndufb6	23.6537	0.272566	0.775195	0.351609	0.725131	0.943082	Ndufb6	Ndufb6	ENSMUSG00000071014
Zap70	63.221	0.272538	0.155937	1.74774	0.0805083	0.515005	Zap70	Zap70	ENSMUSG00000026117
Gnpda2	12.4805	0.272366	0.288859	0.942902	0.345731	0.805377	Gnpda2	Gnpda2	ENSMUSG00000029209
Gm16585	39.6957	0.272354	0.233011	1.16885	0.242465	0.727826	Gm16585	Gm16585	ENSMUSG00000089657
Gm43444	84.8523	0.272248	0.159356	1.70842	0.087558	0.532049	Gm43444	Gm43444	ENSMUSG00000105243
Aagab	89.3374	0.272124	0.12536	2.17074	0.0299511	0.333315	Aagab	Aagab	ENSMUSG00000037257
Cd38	21.6503	0.271809	0.270622	1.00439	0.315191	0.786109	Cd38	Cd38	ENSMUSG00000029084
Gm28182	10.1206	0.271791	0.371873	0.730872	0.464858	0.868007	Gm28182	Gm28182	ENSMUSG00000101596
Gm5869	43.4643	0.271472	0.175933	1.54304	0.122821	0.596379	Gm5869	Gm5869	ENSMUSG00000104802
Mcm3	32.829	0.271191	0.196365	1.38106	0.167261	0.65712	Mcm3	Mcm3	ENSMUSG00000041859
Gm6039	23.3754	0.270923	0.218954	1.23735	0.215957	0.707615	Gm6039	Gm6039	ENSMUSG00000083736
Serpina3f	20.8388	0.270844	0.2491	1.08729	0.276909	0.755125	Serpina3f	Serpina3f	ENSMUSG00000066363
5430405H02Rik	57.6561	0.270763	0.148402	1.82453	0.0680716	0.48464	5430405H02Rik	5430405H02Rik	ENSMUSG00000085741
Ptpn18	24.304	0.270671	0.218595	1.23823	0.215631	0.707615	Ptpn18	Ptpn18	ENSMUSG00000026126
1600012H06Rik	31.9415	0.27043	0.216195	1.25086	0.210986	0.704074	1600012H06Rik	1600012H06Rik	ENSMUSG00000050088
9030619P08Rik	62.0092	0.270426	0.208487	1.29709	0.194601	0.686544	9030619P08Rik	9030619P08Rik	ENSMUSG00000053168
Rpgrip1l	18.3501	0.270258	0.242828	1.11296	0.265725	0.744289	Rpgrip1l	Rpgrip1l	ENSMUSG00000033282
Fam207a	26.9396	0.270135	0.206708	1.30685	0.191265	0.683384	Fam207a	Fam207a	ENSMUSG00000032977
Fra10ac1	127.879	0.269923	0.100499	2.68582	0.00723511	0.145336	Fra10ac1	Fra10ac1	ENSMUSG00000054237
Osgin2	11.3485	0.269892	0.2994	0.901444	0.367352	0.816734	Osgin2	Osgin2	ENSMUSG00000041153
Mink1	98.6858	0.269456	0.118107	2.28146	0.0225211	0.287555	Mink1	Mink1	ENSMUSG00000020827
4930458D05Rik	9.47397	0.269347	0.418747	0.643221	0.520081	0.890689	4930458D05Rik	4930458D05Rik	ENSMUSG00000087611
Gm17110	33.8321	0.26926	0.18962	1.42	0.155609	0.64292	Gm17110	Gm17110	ENSMUSG00000090779
Atg16l2	83.7709	0.269021	0.118834	2.26384	0.0235841	0.293689	Atg16l2	Atg16l2	ENSMUSG00000047767
Trp53rkb	13.049	0.268442	0.257038	1.04437	0.296314	0.772466	Trp53rkb	Trp53rkb	ENSMUSG00000042854
Tcn2	260.456	0.268161	0.0962668	2.7856	0.00534282	0.121736	Tcn2	Tcn2	ENSMUSG00000020432
Cldn3	71.7326	0.268029	0.227544	1.17792	0.238828	0.723706	Cldn3	Cldn3	ENSMUSG00000070473
Crlf2	47.1476	0.267883	0.175471	1.52665	0.126848	0.601802	Crlf2	Crlf2	ENSMUSG00000033467
Riok2	24.1029	0.267816	0.225824	1.18595	0.235641	0.721532	Riok2	Riok2	ENSMUSG00000116564
Gfer	405.714	0.267697	0.0873358	3.06514	0.00217566	0.0655036	Gfer	Gfer	ENSMUSG00000040888
C730027H18Rik	25.4177	0.267556	0.23881	1.12037	0.262556	0.743354	C730027H18Rik	C730027H18Rik	ENSMUSG00000112366
Megf9	71.3632	0.267519	0.152528	1.75391	0.0794465	0.512187	Megf9	Megf9	ENSMUSG00000039270
Spink10	13.4074	0.267474	0.285388	0.937229	0.348641	0.807408	Spink10	Spink10	ENSMUSG00000044176
Tbc1d20	125.519	0.267393	0.175428	1.52423	0.127451	0.603302	Tbc1d20	Tbc1d20	ENSMUSG00000027465
Gm26461	44.9656	0.267354	0.189522	1.41067	0.158341	0.646849	Gm26461	Gm26461	ENSMUSG00000092805
Snrnp35	17.39	0.267323	0.247269	1.0811	0.279651	0.757526	Snrnp35	Snrnp35	ENSMUSG00000029402
Gm43430	12.553	0.267275	0.309065	0.864784	0.387157	0.82965	Gm43430	Gm43430	ENSMUSG00000106149
Hmgb2	76.6564	0.267179	0.146053	1.82933	0.0673496	0.482719	Hmgb2	Hmgb2	ENSMUSG00000054717
Nr1i3	11.3462	0.26714	0.31948	0.836172	0.403058	0.836118	Nr1i3	Nr1i3	ENSMUSG00000005677
Prickle2	9.43145	0.2669	0.332292	0.803211	0.421853	0.845247	Prickle2	Prickle2	ENSMUSG00000030020
Ncor2	155.943	0.266767	0.103375	2.58057	0.00986374	0.174763	Ncor2	Ncor2	ENSMUSG00000029478
Gm45909	16.896	0.266737	0.236846	1.1262	0.26008	0.742678	Gm45909	Gm45909	ENSMUSG00000110496
Gtpbp8	19.9708	0.266531	0.211974	1.25738	0.208617	0.700853	Gtpbp8	Gtpbp8	ENSMUSG00000022668
Hivep2	68.4969	0.266503	0.134339	1.98381	0.0472775	0.420893	Hivep2	Hivep2	ENSMUSG00000015501
Tuba1b	569.986	0.266291	0.134614	1.97818	0.0479083	0.422927	Tuba1b	Tuba1b	ENSMUSG00000023004
Gm16551	14.436	0.266046	0.317611	0.837647	0.402229	0.835875	Gm16551	Gm16551	ENSMUSG00000066477
Spon2	50.8482	0.266012	0.199314	1.33464	0.181995	0.673475	Spon2	Spon2	ENSMUSG00000037379
Tmem222	44.2392	0.26588	0.157923	1.68361	0.0922569	0.541213	Tmem222	Tmem222	ENSMUSG00000028857
Mapk8	71.1672	0.265852	0.127522	2.08476	0.037091	0.375524	Mapk8	Mapk8	ENSMUSG00000021936
Acyp1	16.0784	0.26545	0.263868	1.00599	0.314418	0.785112	Acyp1	Acyp1	ENSMUSG00000008822
Mpdz	49.9298	0.265294	0.176067	1.50678	0.131866	0.612264	Mpdz	Mpdz	ENSMUSG00000028402
Cd9	17.3144	0.265197	0.275288	0.963345	0.335375	0.798804	Cd9	Cd9	ENSMUSG00000030342
Tmem28	21.7001	0.264813	0.217723	1.21628	0.223877	0.714085	Tmem28	Tmem28	ENSMUSG00000071719
Fgd5	22.0697	0.264787	0.210676	1.25685	0.208809	0.701124	Fgd5	Fgd5	ENSMUSG00000034037
Myl12b	52.3803	0.264727	0.159522	1.6595	0.0970144	0.548836	Myl12b	Myl12b	ENSMUSG00000034868
Gm9968	19.7208	0.264572	0.275646	0.959824	0.337144	0.799749	Gm9968	Gm9968	ENSMUSG00000055370
AI661453	66.3674	0.264198	0.146546	1.80283	0.0714154	0.493918	AI661453	AI661453	ENSMUSG00000034382
Lrrc40	56.3763	0.264078	0.15168	1.74102	0.0816798	0.516099	Lrrc40	Lrrc40	ENSMUSG00000063052
Enpp4	96.7525	0.263857	0.105736	2.49544	0.0125802	0.200884	Enpp4	Enpp4	ENSMUSG00000023961
Laptm5	106.23	0.263824	0.134007	1.96873	0.0489837	0.426747	Laptm5	Laptm5	ENSMUSG00000028581
Macir	43.9788	0.263455	0.174264	1.51182	0.13058	0.610025	Macir	Macir	ENSMUSG00000044768
Drg1	107.825	0.263301	0.104816	2.51204	0.0120034	0.193791	Drg1	Drg1	ENSMUSG00000020457
Gm38067	11.3732	0.263188	0.31332	0.839999	0.400909	0.835875	Gm38067	Gm38067	ENSMUSG00000103569
9430062P05Rik	15.7874	0.262798	0.318956	0.823932	0.409978	0.839652	9430062P05Rik	9430062P05Rik	ENSMUSG00000104263
Smpd2	93.7856	0.26271	0.128489	2.04462	0.0408926	0.390803	Smpd2	Smpd2	ENSMUSG00000019822
Trp53bp2	33.5656	0.262703	0.186849	1.40596	0.159735	0.647929	Trp53bp2	Trp53bp2	ENSMUSG00000026510
Cyp26b1	117.124	0.262231	0.147961	1.7723	0.0763449	0.507717	Cyp26b1	Cyp26b1	ENSMUSG00000063415
Tmem68	11.1936	0.262135	0.318475	0.823093	0.410455	0.839652	Tmem68	Tmem68	ENSMUSG00000028232
Cyp2d38-ps	11.3855	0.261616	0.340572	0.768167	0.442388	0.860487	Cyp2d38-ps	Cyp2d38-ps	ENSMUSG00000116354
Gabarapl1	1053.76	0.26152	0.0630687	4.14659	3.37466e-05	0.00278244	Gabarapl1	Gabarapl1	ENSMUSG00000030161
Tjap1	17.0707	0.261317	0.270207	0.9671	0.333494	0.797682	Tjap1	Tjap1	ENSMUSG00000012296
Nmt1	634.369	0.261173	0.073384	3.55899	0.000372284	0.0167131	Nmt1	Nmt1	ENSMUSG00000020936
Gm49405	9.13044	0.261161	0.350783	0.744511	0.456568	0.86468	Gm49405	Gm49405	ENSMUSG00000024869
Nat8	122.805	0.260971	0.127088	2.05347	0.0400269	0.387521	Nat8	Nat8	ENSMUSG00000030004
Desi1	170.837	0.260876	0.100058	2.60726	0.00912711	0.166626	Desi1	Desi1	ENSMUSG00000022472
Wnt2	11.0961	0.260754	0.342002	0.762433	0.445802	0.861988	Wnt2	Wnt2	ENSMUSG00000010797
Zfp414	17.05	0.260422	0.240323	1.08364	0.278527	0.756609	Zfp414	Zfp414	ENSMUSG00000073423
Vps8	16.9798	0.260389	0.245994	1.05852	0.28982	0.769356	Vps8	Vps8	ENSMUSG00000033653
Zkscan6	16.1952	0.260189	0.266191	0.977452	0.328346	0.795122	Zkscan6	Zkscan6	ENSMUSG00000018347
Gckr	532.69	0.260077	0.0748132	3.47635	0.000508284	0.0218095	Gckr	Gckr	ENSMUSG00000059434
Cadps2	45.6172	0.259943	0.174867	1.48652	0.137142	0.621096	Cadps2	Cadps2	ENSMUSG00000017978
Gm33989	149.639	0.259775	0.0936252	2.77463	0.00552644	0.12405	Gm33989	Gm33989	ENSMUSG00000108621
Rab9	91.509	0.259568	0.133216	1.94848	0.0513581	0.435879	Rab9	Rab9	ENSMUSG00000079316
Trmu	28.4119	0.259531	0.166555	1.55824	0.119177	0.589809	Trmu	Trmu	ENSMUSG00000022386
Rab3gap2	22.8774	0.259397	0.224955	1.15311	0.248866	0.734202	Rab3gap2	Rab3gap2	ENSMUSG00000039318
Bmp4	56.8041	0.259015	0.177598	1.45844	0.144719	0.632038	Bmp4	Bmp4	ENSMUSG00000021835
Plekhg3	199.517	0.258723	0.117352	2.20467	0.0274771	0.316841	Plekhg3	Plekhg3	ENSMUSG00000052609
Zkscan14	16.8797	0.258641	0.258601	1.00015	0.317236	0.786877	Zkscan14	Zkscan14	ENSMUSG00000029627
Brpf1	51.7079	0.258625	0.153331	1.68672	0.091658	0.53956	Brpf1	Brpf1	ENSMUSG00000001632
Atn1	21.91	0.25831	0.250081	1.0329	0.301648	0.77595	Atn1	Atn1	ENSMUSG00000004263
Pard6g	9.57181	0.2581	0.361663	0.713649	0.475444	0.870811	Pard6g	Pard6g	ENSMUSG00000056214
Mrps9	106.543	0.25808	0.107057	2.41067	0.0159231	0.233561	Mrps9	Mrps9	ENSMUSG00000060679
Atg4c	27.8202	0.257689	0.211304	1.21952	0.222649	0.713416	Atg4c	Atg4c	ENSMUSG00000028550
Gm4754	9.81034	0.257671	0.3415	0.754526	0.450533	0.862824	Gm4754	Gm4754	ENSMUSG00000106895
Itgal	18.8196	0.25719	0.278892	0.922185	0.356432	0.810296	Itgal	Itgal	ENSMUSG00000030830
Elac2	42.9094	0.257124	0.1532	1.67836	0.0932774	0.543006	Elac2	Elac2	ENSMUSG00000020549
Irf2bpl	139.105	0.25706	0.116464	2.2072	0.0273002	0.316716	Irf2bpl	Irf2bpl	ENSMUSG00000034168
Deaf1	29.9324	0.256993	0.193969	1.32492	0.185198	0.675029	Deaf1	Deaf1	ENSMUSG00000058886
2310015A16Rik	18.5446	0.256889	0.285181	0.900795	0.367697	0.817057	2310015A16Rik	2310015A16Rik	ENSMUSG00000117879
Gba	62.6174	0.25665	0.135812	1.88975	0.0587912	0.458092	Gba	Gba	ENSMUSG00000028048
Zfp628	30.7071	0.256466	0.19284	1.32994	0.183538	0.674362	Zfp628	Zfp628	ENSMUSG00000074406
Mknk2	221.347	0.256464	0.178835	1.43408	0.151549	0.639825	Mknk2	Mknk2	ENSMUSG00000020190
Faap20	54.1657	0.256456	0.145924	1.75746	0.0788391	0.510819	Faap20	Faap20	ENSMUSG00000073684
Ap4b1	34.7446	0.256173	0.177772	1.44102	0.14958	0.638963	Ap4b1	Ap4b1	ENSMUSG00000032952
Spon1	19.9362	0.256071	0.443277	0.577677	0.563482	0.9028	Spon1	Spon1	ENSMUSG00000038156
Me2	13.2355	0.256067	0.273993	0.934576	0.350007	0.807813	Me2	Me2	ENSMUSG00000024556
E230029C05Rik	14.0622	0.256047	0.31952	0.801348	0.42293	0.846196	E230029C05Rik	E230029C05Rik	ENSMUSG00000097585
Slf1	29.6445	0.255988	0.194152	1.31849	0.18734	0.678134	Slf1	Slf1	ENSMUSG00000021597
Limd2	105.406	0.255841	0.116224	2.20127	0.0277171	0.318444	Limd2	Limd2	ENSMUSG00000040699
Cebpa	1443.7	0.255732	0.0498368	5.13139	2.87606e-07	5.18307e-05	Cebpa	Cebpa	ENSMUSG00000034957
Exosc10	69.3291	0.255726	0.130298	1.96263	0.049689	0.429594	Exosc10	Exosc10	ENSMUSG00000017264
Myg1	63.7999	0.255705	0.133503	1.91534	0.0554485	0.448214	Myg1	Myg1	ENSMUSG00000001285
Rac2	37.1497	0.25569	0.197124	1.2971	0.194596	0.686544	Rac2	Rac2	ENSMUSG00000033220
Atp2a2	313.477	0.255149	0.11472	2.22411	0.0261408	0.310937	Atp2a2	Atp2a2	ENSMUSG00000029467
Adgre5	39.853	0.255035	0.183057	1.3932	0.16356	0.652119	Adgre5	Adgre5	ENSMUSG00000002885
Hmgb1-ps5	58.3791	0.254776	0.172463	1.47728	0.139601	0.624715	Hmgb1-ps5	Hmgb1-ps5	ENSMUSG00000083822
Abra	55.4022	0.254749	0.291035	0.875322	0.381399	0.82655	Abra	Abra	ENSMUSG00000042895
Junb	66.22	0.254637	0.172962	1.47221	0.140964	0.627032	Junb	Junb	ENSMUSG00000052837
Etv6	52.4032	0.254406	0.1497	1.69944	0.0892364	0.536153	Etv6	Etv6	ENSMUSG00000030199
Nup62	49.3761	0.254358	0.142588	1.78387	0.0744447	0.501667	Nup62	Nup62	ENSMUSG00000109511
Gnat1	90.4535	0.254022	0.161632	1.57161	0.116041	0.587183	Gnat1	Gnat1	ENSMUSG00000034837
Pex5	55.5005	0.253989	0.254023	0.999866	0.317375	0.786877	Pex5	Pex5	ENSMUSG00000005069
Egfros	169.312	0.253748	0.114636	2.2135	0.026863	0.314427	Egfros	Egfros	ENSMUSG00000085091
Tbxas1	15.6824	0.253513	0.28914	0.876782	0.380605	0.826014	Tbxas1	Tbxas1	ENSMUSG00000029925
Gm47234	11.9425	0.253492	0.293849	0.86266	0.388324	0.83029	Gm47234	Gm47234	ENSMUSG00000111030
Gm48909	24.7171	0.253459	0.444768	0.569868	0.568768	0.904564	Gm48909	Gm48909	ENSMUSG00000115194
Gtf2f2	48.2634	0.25345	0.163661	1.54863	0.121472	0.59417	Gtf2f2	Gtf2f2	ENSMUSG00000067995
Slco1a5	12.8292	0.253407	0.343152	0.738471	0.460228	0.866507	Slco1a5	Slco1a5	ENSMUSG00000063975
Acsf2	172.337	0.253027	0.103401	2.44705	0.014403	0.218119	Acsf2	Acsf2	ENSMUSG00000076435
Por	849.717	0.252437	0.0642786	3.92723	8.5929e-05	0.00550251	Por	Por	ENSMUSG00000005514
Pot1a	18.8165	0.252393	0.265395	0.951008	0.3416	0.802613	Pot1a	Pot1a	ENSMUSG00000029676
H2-T23	11.3463	0.252258	0.367162	0.687047	0.492053	0.877966	H2-T23	H2-T23	ENSMUSG00000067212
Gm11510	30.6323	0.251793	0.185878	1.35462	0.17554	0.666745	Gm11510	Gm11510	ENSMUSG00000084411
Serpina11	217.341	0.251508	0.109732	2.29201	0.0219048	0.283342	Serpina11	Serpina11	ENSMUSG00000063232
Midn	588.109	0.25141	0.0859199	2.9261	0.00343244	0.0903591	Midn	Midn	ENSMUSG00000035621
Prpf4	95.409	0.251349	0.113448	2.21554	0.0267229	0.314141	Prpf4	Prpf4	ENSMUSG00000066148
Abhd3	17.7773	0.251148	0.373177	0.673001	0.500947	0.882811	Abhd3	Abhd3	ENSMUSG00000002475
Gla	12.9452	0.251139	0.306773	0.818648	0.412987	0.840393	Gla	Gla	ENSMUSG00000031266
Utp4	38.7681	0.25099	0.17818	1.40863	0.158945	0.647013	Utp4	Utp4	ENSMUSG00000041438
Gm5539	40.297	0.250922	0.211778	1.18484	0.236082	0.721713	Gm5539	Gm5539	ENSMUSG00000103986
Mettl7a2	11.8013	0.250902	0.42778	0.58652	0.557526	0.902773	Mettl7a2	Mettl7a2	ENSMUSG00000056487
Gm3336	18.9507	0.250821	0.259312	0.967254	0.333417	0.797682	Gm3336	Gm3336	ENSMUSG00000095026
Mcrip2	112.021	0.250672	0.184348	1.35977	0.173902	0.665409	Mcrip2	Mcrip2	ENSMUSG00000025732
Xpnpep3	81.3979	0.250591	0.116265	2.15533	0.0311356	0.340951	Xpnpep3	Xpnpep3	ENSMUSG00000022401
Ppm1f	30.2137	0.250587	0.189041	1.32557	0.184983	0.675029	Ppm1f	Ppm1f	ENSMUSG00000026181
Emc9	45.2473	0.250408	0.166814	1.50112	0.133324	0.615361	Emc9	Emc9	ENSMUSG00000022217
Tmem65	51.5062	0.250383	0.14388	1.74021	0.0818215	0.516526	Tmem65	Tmem65	ENSMUSG00000062373
Pex10	12.6181	0.250181	0.284452	0.87952	0.37912	0.825356	Pex10	Pex10	ENSMUSG00000029047
Sema5b	44.484	0.250176	0.183362	1.36438	0.172448	0.662232	Sema5b	Sema5b	ENSMUSG00000052133
Gm4739	43.7702	0.250075	0.191208	1.30787	0.190918	0.683384	Gm4739	Gm4739	ENSMUSG00000112808
Smim1	17.2173	0.250024	0.282392	0.885378	0.375953	0.823919	Smim1	Smim1	ENSMUSG00000078350
Fgfr2	36.9412	0.249926	0.213232	1.17208	0.241164	0.726629	Fgfr2	Fgfr2	ENSMUSG00000030849
Zfp799	12.9028	0.249854	0.302257	0.82663	0.408447	0.839178	Zfp799	Zfp799	ENSMUSG00000095253
Cib3	26.2297	0.24968	0.25	0.998722	0.317929	0.787488	Cib3	Cib3	ENSMUSG00000074240
Myd88	40.2673	0.249499	0.175478	1.42183	0.155075	0.64292	Myd88	Myd88	ENSMUSG00000032508
9630050E16Rik	40.4174	0.249288	0.16266	1.53257	0.125381	0.599123	9630050E16Rik	9630050E16Rik	ENSMUSG00000115275
Fkbp11	34.3168	0.249274	0.211155	1.18053	0.23779	0.723348	Fkbp11	Fkbp11	ENSMUSG00000003355
H2-K2	35.2204	0.249204	0.211141	1.18027	0.237892	0.723448	H2-K2	H2-K2	ENSMUSG00000067203
Nt5e	21.4587	0.248838	0.350349	0.710257	0.477545	0.872038	Nt5e	Nt5e	ENSMUSG00000032420
Rgl2	30.7577	0.248792	0.180727	1.37661	0.168631	0.657584	Rgl2	Rgl2	ENSMUSG00000041354
Arhgap29	421.673	0.248617	0.0789255	3.15002	0.00163262	0.0535255	Arhgap29	Arhgap29	ENSMUSG00000039831
Gm13886	13.1355	0.248354	0.286071	0.868156	0.385309	0.829395	Gm13886	Gm13886	ENSMUSG00000083856
Camk1d	402.148	0.248102	0.0726379	3.4156	0.000636411	0.026066	Camk1d	Camk1d	ENSMUSG00000039145
Rps6ka1	38.6069	0.248085	0.172328	1.43961	0.149978	0.638963	Rps6ka1	Rps6ka1	ENSMUSG00000003644
Rpl31-ps13	18.5068	0.247782	0.39461	0.627917	0.530059	0.894062	Rpl31-ps13	Rpl31-ps13	ENSMUSG00000051723
Mtg2	50.3914	0.247765	0.148705	1.66615	0.0956829	0.548039	Mtg2	Mtg2	ENSMUSG00000039069
Acvrl1	25.358	0.247761	0.220651	1.12286	0.261496	0.743241	Acvrl1	Acvrl1	ENSMUSG00000000530
Hilpda	30.505	0.247625	0.213463	1.16003	0.246035	0.730678	Hilpda	Hilpda	ENSMUSG00000043421
Endod1	20.8373	0.247475	0.24092	1.02721	0.304322	0.776345	Endod1	Endod1	ENSMUSG00000037419
Gm11221	27.7204	0.247277	0.204597	1.20861	0.226813	0.716068	Gm11221	Gm11221	ENSMUSG00000082998
Gm15638	46.2639	0.247237	0.17243	1.43384	0.151618	0.639855	Gm15638	Gm15638	ENSMUSG00000085826
Irgm2	36.3546	0.24717	0.265794	0.929932	0.352406	0.8092	Irgm2	Irgm2	ENSMUSG00000069874
Vat1	37.4382	0.247069	0.177004	1.39584	0.162764	0.650458	Vat1	Vat1	ENSMUSG00000034993
Gm19950	72.0302	0.247061	0.134899	1.83145	0.0670327	0.481979	Gm19950	Gm19950	ENSMUSG00000109093
Ackr4	46.4852	0.246586	0.166739	1.47887	0.139175	0.623995	Ackr4	Ackr4	ENSMUSG00000079355
Trmt10c	25.1285	0.246357	0.215821	1.14148	0.253668	0.737421	Trmt10c	Trmt10c	ENSMUSG00000044763
Gm7265	15.6077	0.246288	0.265702	0.926934	0.353961	0.809485	Gm7265	Gm7265	ENSMUSG00000102573
Lhx6	14.0777	0.246277	0.299073	0.823468	0.410242	0.839652	Lhx6	Lhx6	ENSMUSG00000026890
Fbxo25	26.2402	0.24594	0.201295	1.22179	0.221788	0.712998	Fbxo25	Fbxo25	ENSMUSG00000038365
Ncf2	13.6633	0.24582	0.303717	0.809372	0.418301	0.843488	Ncf2	Ncf2	ENSMUSG00000026480
Rela	214.568	0.245282	0.0913093	2.68628	0.00722532	0.145336	Rela	Rela	ENSMUSG00000024927
Skil	41.085	0.245233	0.169111	1.45014	0.147021	0.635411	Skil	Skil	ENSMUSG00000027660
Il18bp	42.8739	0.245062	0.187454	1.30732	0.191104	0.683384	Il18bp	Il18bp	ENSMUSG00000070427
Psmb8	95.9327	0.245026	0.172456	1.4208	0.155374	0.64292	Psmb8	Psmb8	ENSMUSG00000024338
Eed	48.5621	0.244437	0.16496	1.4818	0.138395	0.622407	Eed	Eed	ENSMUSG00000030619
Myo9b	35.8379	0.244112	0.195278	1.25007	0.211273	0.704271	Myo9b	Myo9b	ENSMUSG00000004677
Herc6	38.5144	0.244036	0.173626	1.40552	0.159866	0.648251	Herc6	Herc6	ENSMUSG00000029798
Gm45871	12.69	0.243926	0.310204	0.786341	0.431668	0.853004	Gm45871	Gm45871	ENSMUSG00000110277
Gm3375	381.317	0.243903	0.0797405	3.05871	0.0022229	0.0661364	Gm3375	Gm3375	ENSMUSG00000107470
Foxq1	196.286	0.243681	0.10158	2.39891	0.0164438	0.239013	Foxq1	Foxq1	ENSMUSG00000038415
S1pr2	25.6606	0.243513	0.215753	1.12867	0.259038	0.742125	S1pr2	S1pr2	ENSMUSG00000043895
Ucp3	44.4414	0.243419	0.35925	0.677576	0.498041	0.881547	Ucp3	Ucp3	ENSMUSG00000032942
Vipas39	62.0732	0.243283	0.137903	1.76416	0.0777049	0.508274	Vipas39	Vipas39	ENSMUSG00000021038
Ttc38	253.757	0.242937	0.101959	2.3827	0.0171863	0.24524	Ttc38	Ttc38	ENSMUSG00000035944
Ccdc167	10.3776	0.242893	0.318404	0.762847	0.445555	0.861934	Ccdc167	Ccdc167	ENSMUSG00000024018
Tcirg1	80.5315	0.242882	0.135098	1.79781	0.072207	0.495133	Tcirg1	Tcirg1	ENSMUSG00000001750
Spc24	92.9875	0.242701	0.128822	1.884	0.0595651	0.460425	Spc24	Spc24	ENSMUSG00000074476
Gm48383	12.9522	0.242643	0.297665	0.815155	0.414984	0.841721	Gm48383	Gm48383	ENSMUSG00000113895
Etfb	2360.52	0.242621	0.0777699	3.11973	0.00181018	0.0577379	Etfb	Etfb	ENSMUSG00000004610
Rgs10	11.2356	0.242618	0.320393	0.757252	0.448899	0.862509	Rgs10	Rgs10	ENSMUSG00000030844
Naaladl2	39.031	0.24244	0.196584	1.23326	0.217477	0.708382	Naaladl2	Naaladl2	ENSMUSG00000102758
Actr6	65.3133	0.242313	0.14457	1.67609	0.0937209	0.544583	Actr6	Actr6	ENSMUSG00000019948
Cstf1	43.1068	0.242244	0.150709	1.60736	0.107975	0.571355	Cstf1	Cstf1	ENSMUSG00000027498
Coro1c	52.6078	0.242214	0.151658	1.59711	0.110241	0.575933	Coro1c	Coro1c	ENSMUSG00000004530
Ap3m2	18.5352	0.242042	0.249145	0.971489	0.331305	0.796774	Ap3m2	Ap3m2	ENSMUSG00000031539
Dmap1	31.9309	0.241972	0.173331	1.39601	0.162711	0.650458	Dmap1	Dmap1	ENSMUSG00000009640
Macf1	696.222	0.241936	0.0794625	3.04466	0.00232942	0.068658	Macf1	Macf1	ENSMUSG00000028649
Gm43549	49.4061	0.241927	0.211925	1.14157	0.253633	0.737421	Gm43549	Gm43549	ENSMUSG00000106334
H2ax	15.5804	0.241921	0.291474	0.829992	0.406543	0.837961	H2ax	H2ax	ENSMUSG00000049932
Apoa4	77.6852	0.241852	0.161757	1.49516	0.134872	0.618246	Apoa4	Apoa4	ENSMUSG00000032080
Trpm2	31.1096	0.241839	0.214141	1.12934	0.258753	0.742125	Trpm2	Trpm2	ENSMUSG00000009292
Stat5a	38.3919	0.241805	0.229211	1.05495	0.29145	0.769886	Stat5a	Stat5a	ENSMUSG00000004043
Fam104a	249.004	0.241711	0.0764158	3.1631	0.001561	0.0525119	Fam104a	Fam104a	ENSMUSG00000041629
Pknox1	87.8887	0.241551	0.128152	1.88487	0.0594471	0.460023	Pknox1	Pknox1	ENSMUSG00000006705
Hsf1	20.4126	0.241437	0.234835	1.02811	0.303897	0.776345	Hsf1	Hsf1	ENSMUSG00000022556
Zfp236	32.1826	0.241366	0.195595	1.23401	0.217199	0.708382	Zfp236	Zfp236	ENSMUSG00000041258
Ccne2	20.9928	0.241219	0.241923	0.99709	0.318721	0.787901	Ccne2	Ccne2	ENSMUSG00000028212
Pbx3	24.9274	0.241156	0.210618	1.145	0.252211	0.737193	Pbx3	Pbx3	ENSMUSG00000038718
Ttc33	73.5829	0.240773	0.130456	1.84563	0.0649454	0.474526	Ttc33	Ttc33	ENSMUSG00000022151
Prok1	23.779	0.240724	0.223061	1.07918	0.280506	0.759027	Prok1	Prok1	ENSMUSG00000070368
Papola	312.423	0.240586	0.076894	3.12879	0.00175526	0.0561994	Papola	Papola	ENSMUSG00000021111
Atp7a	31.8556	0.24049	0.186221	1.29142	0.196557	0.688194	Atp7a	Atp7a	ENSMUSG00000033792
Gm43712	33.6953	0.240446	0.236412	1.01706	0.309124	0.778853	Gm43712	Gm43712	ENSMUSG00000104649
Gm5120	14.5028	0.240443	0.315023	0.763256	0.445311	0.861748	Gm5120	Gm5120	ENSMUSG00000111151
Tcim	44.8667	0.240298	0.208823	1.15073	0.249845	0.735026	Tcim	Tcim	ENSMUSG00000056313
Gm5481	9.06638	0.240104	0.378584	0.634216	0.52594	0.892803	Gm5481	Gm5481	ENSMUSG00000115882
Nlrp12	105.174	0.239854	0.120796	1.98561	0.0470768	0.420591	Nlrp12	Nlrp12	ENSMUSG00000078817
Ighmbp2	15.8159	0.239742	0.261627	0.916352	0.359482	0.811182	Ighmbp2	Ighmbp2	ENSMUSG00000024831
Scamp5	39.6127	0.239514	0.174246	1.37457	0.169264	0.658219	Scamp5	Scamp5	ENSMUSG00000040722
Mprip	320.475	0.239409	0.0735729	3.25404	0.00113776	0.0417234	Mprip	Mprip	ENSMUSG00000005417
Pde5a	16.6025	0.239329	0.331336	0.722314	0.470101	0.86946	Pde5a	Pde5a	ENSMUSG00000053965
Serpinb1a	22.0757	0.239259	0.27983	0.855015	0.392543	0.831418	Serpinb1a	Serpinb1a	ENSMUSG00000044734
BC049987	91.734	0.239039	0.129005	1.85294	0.0638913	0.472585	BC049987	BC049987	ENSMUSG00000110755
Dcaf12l1	12.9909	0.238848	0.325113	0.734661	0.462546	0.867282	Dcaf12l1	Dcaf12l1	ENSMUSG00000045284
Gm14419	15.2018	0.238427	0.256397	0.929911	0.352417	0.8092	Gm14419	Gm14419	ENSMUSG00000078875
Smyd5	22.0387	0.238305	0.220948	1.07856	0.280786	0.759133	Smyd5	Smyd5	ENSMUSG00000033706
Ggct	76.9001	0.238237	0.174358	1.36637	0.171823	0.661646	Ggct	Ggct	ENSMUSG00000002797
Slc25a17	130.346	0.238206	0.104127	2.28766	0.0221573	0.284638	Slc25a17	Slc25a17	ENSMUSG00000022404
Trak2	56.7346	0.237812	0.162483	1.46362	0.143299	0.629358	Trak2	Trak2	ENSMUSG00000026028
C730027H18Rik	33.2447	0.237811	0.196013	1.21324	0.225038	0.714716	C730027H18Rik	C730027H18Rik	ENSMUSG00000112189
Casp4	11.6644	0.237751	0.364983	0.651402	0.514787	0.888862	Casp4	Casp4	ENSMUSG00000033538
Stxbp6	37.9972	0.237653	0.181333	1.31059	0.189996	0.683236	Stxbp6	Stxbp6	ENSMUSG00000046314
Fhod1	44.6345	0.237516	0.165052	1.43904	0.150139	0.638963	Fhod1	Fhod1	ENSMUSG00000014778
Sox12	11.7572	0.237312	0.293583	0.808328	0.418902	0.843622	Sox12	Sox12	ENSMUSG00000051817
Ehd4	93.4864	0.23727	0.132369	1.79248	0.0730554	0.496549	Ehd4	Ehd4	ENSMUSG00000027293
Gm6681	145.607	0.237114	0.116438	2.0364	0.0417098	0.395022	Gm6681	Gm6681	ENSMUSG00000107713
Orc2	16.7538	0.236945	0.240238	0.986292	0.32399	0.791963	Orc2	Orc2	ENSMUSG00000026037
Exosc4	77.9925	0.236805	0.119653	1.9791	0.0478046	0.4229	Exosc4	Exosc4	ENSMUSG00000034259
Wdr5	54.1341	0.236688	0.209288	1.13092	0.25809	0.741488	Wdr5	Wdr5	ENSMUSG00000026917
Oaz2	212.385	0.23656	0.102203	2.31461	0.0206344	0.273715	Oaz2	Oaz2	ENSMUSG00000040652
Pnpla5	10.4157	0.236522	0.315645	0.749329	0.453659	0.864119	Pnpla5	Pnpla5	ENSMUSG00000018868
Gm15666	16.3165	0.236472	0.28684	0.824405	0.40971	0.839652	Gm15666	Gm15666	ENSMUSG00000084399
Wrap53	32.7108	0.236453	0.176102	1.34271	0.179367	0.672427	Wrap53	Wrap53	ENSMUSG00000041346
Hnf1aos1	29.8667	0.236415	0.24142	0.979267	0.327448	0.794664	Hnf1aos1	Hnf1aos1	ENSMUSG00000086054
Rnaseh2b	23.1291	0.23612	0.222683	1.06034	0.288988	0.768795	Rnaseh2b	Rnaseh2b	ENSMUSG00000021932
Slc46a1	163.67	0.236032	0.104656	2.25531	0.0241141	0.298284	Slc46a1	Slc46a1	ENSMUSG00000020829
E2f4	13.7919	0.235921	0.318144	0.741554	0.458358	0.865851	E2f4	E2f4	ENSMUSG00000014859
Lonrf3	19.517	0.235733	0.249916	0.94325	0.345553	0.805377	Lonrf3	Lonrf3	ENSMUSG00000016239
Clcn5	46.1461	0.235729	0.158403	1.48816	0.136708	0.620571	Clcn5	Clcn5	ENSMUSG00000004317
Zfp773	19.7439	0.235389	0.314618	0.748172	0.454357	0.864119	Zfp773	Zfp773	ENSMUSG00000063535
Abtb1	58.3196	0.235273	0.152782	1.53992	0.123579	0.596611	Abtb1	Abtb1	ENSMUSG00000030083
Gm2004	11.0325	0.235246	0.31198	0.754041	0.450824	0.862824	Gm2004	Gm2004	ENSMUSG00000095648
Rps15a-ps7	19.7712	0.235206	0.410465	0.573024	0.566628	0.903243	Rps15a-ps7	Rps15a-ps7	ENSMUSG00000081087
Stx6	37.8856	0.235096	0.183948	1.27806	0.201229	0.692304	Stx6	Stx6	ENSMUSG00000026470
Traf4	49.2704	0.235048	0.140789	1.66951	0.0950165	0.546822	Traf4	Traf4	ENSMUSG00000017386
Cblc	51.4295	0.234946	0.175762	1.33673	0.18131	0.673475	Cblc	Cblc	ENSMUSG00000040525
Gm14049	14.7347	0.234786	0.278428	0.843257	0.399085	0.834624	Gm14049	Gm14049	ENSMUSG00000083953
Psmc5	637.176	0.234725	0.0850973	2.75832	0.00581001	0.127446	Psmc5	Psmc5	ENSMUSG00000020708
BC002059	23.8509	0.234573	0.211287	1.11021	0.266909	0.74608	BC002059	BC002059	ENSMUSG00000060149
Hspd1-ps4	14.4308	0.234549	0.294457	0.796549	0.425713	0.84907	Hspd1-ps4	Hspd1-ps4	ENSMUSG00000081189
Mrpl19	86.558	0.234497	0.119009	1.97041	0.0487913	0.426543	Mrpl19	Mrpl19	ENSMUSG00000030045
Pwwp2b	11.6098	0.234482	0.311207	0.75346	0.451173	0.862824	Pwwp2b	Pwwp2b	ENSMUSG00000060260
Ring1	22.3034	0.234444	0.213223	1.09952	0.271539	0.750376	Ring1	Ring1	ENSMUSG00000024325
Zfp626	15.8149	0.2344	0.271668	0.862817	0.388238	0.83029	Zfp626	Zfp626	ENSMUSG00000030604
Socs5	19.9803	0.234179	0.218898	1.06981	0.284704	0.763664	Socs5	Socs5	ENSMUSG00000037104
Cyp2c40	249.496	0.23409	0.194602	1.20292	0.229007	0.716773	Cyp2c40	Cyp2c40	ENSMUSG00000025004
A730063M14Rik	66.642	0.234031	0.138787	1.68626	0.0917458	0.53956	A730063M14Rik	A730063M14Rik	ENSMUSG00000112639
Gins4	45.938	0.234017	0.150101	1.55906	0.118981	0.589412	Gins4	Gins4	ENSMUSG00000031546
Eif3m	27.9326	0.234015	0.258651	0.904755	0.365595	0.815559	Eif3m	Eif3m	ENSMUSG00000027170
Gm36738	21.2185	0.233949	0.24687	0.94766	0.343303	0.803546	Gm36738	Gm36738	ENSMUSG00000116097
Slc16a1	278.097	0.233944	0.115545	2.0247	0.042898	0.401779	Slc16a1	Slc16a1	ENSMUSG00000032902
Fyb	170.09	0.233672	0.0947308	2.4667	0.0136366	0.211557	Fyb	Fyb	ENSMUSG00000022148
Gm20559	17.8705	0.233672	0.254964	0.91649	0.35941	0.811182	Gm20559	Gm20559	ENSMUSG00000106734
H2-DMa	25.7343	0.233543	0.246554	0.94723	0.343521	0.803546	H2-DMa	H2-DMa	ENSMUSG00000037649
Gm43359	31.49	0.233492	0.185292	1.26013	0.207623	0.700441	Gm43359	Gm43359	ENSMUSG00000105434
Tspan7	36.4733	0.23347	0.231658	1.00782	0.313542	0.783699	Tspan7	Tspan7	ENSMUSG00000058254
Gmip	19.264	0.233366	0.25873	0.901966	0.367075	0.81641	Gmip	Gmip	ENSMUSG00000036246
Gm13118	10.9662	0.233016	0.37729	0.617606	0.536835	0.897228	Gm13118	Gm13118	ENSMUSG00000082835
Psmb5	584.733	0.232696	0.0608985	3.82106	0.000132882	0.00738459	Psmb5	Psmb5	ENSMUSG00000022193
Gm8670	48.0109	0.23251	0.174728	1.3307	0.183289	0.674362	Gm8670	Gm8670	ENSMUSG00000116640
Zfp707	81.5525	0.232255	0.124196	1.87007	0.0614741	0.465186	Zfp707	Zfp707	ENSMUSG00000034429
Gm40770	43.2527	0.232248	0.192525	1.20633	0.227692	0.716068	Gm40770	Gm40770	ENSMUSG00000112796
Pbdc1	41.7902	0.232179	0.167048	1.38989	0.164561	0.654372	Pbdc1	Pbdc1	ENSMUSG00000031226
Pdss2	70.3627	0.232133	0.127639	1.81867	0.0689625	0.487443	Pdss2	Pdss2	ENSMUSG00000038240
Slc17a9	12.0455	0.23211	0.317342	0.731418	0.464524	0.868007	Slc17a9	Slc17a9	ENSMUSG00000023393
5330406M23Rik	23.3047	0.231874	0.23667	0.979733	0.327218	0.794582	5330406M23Rik	5330406M23Rik	ENSMUSG00000104030
Tmbim1	94.5582	0.231865	0.114577	2.02367	0.0430045	0.401779	Tmbim1	Tmbim1	ENSMUSG00000006301
Igsf6	30.1243	0.231802	0.210662	1.10035	0.27118	0.750198	Igsf6	Igsf6	ENSMUSG00000035004
Dnajb9	64.2925	0.231776	0.157207	1.47434	0.14039	0.626013	Dnajb9	Dnajb9	ENSMUSG00000014905
Gm3851	47.5954	0.231642	0.202821	1.1421	0.253412	0.737421	Gm3851	Gm3851	ENSMUSG00000091876
4930478L05Rik	10.5738	0.231527	0.346821	0.66757	0.504408	0.884568	4930478L05Rik	4930478L05Rik	ENSMUSG00000116628
Prdx6	2656.17	0.231392	0.0457936	5.05294	4.35055e-07	7.41652e-05	Prdx6	Prdx6	ENSMUSG00000026701
Fem1c	35.2475	0.231298	0.177974	1.29962	0.193732	0.685156	Fem1c	Fem1c	ENSMUSG00000033319
Fam122b	24.0811	0.231249	0.238085	0.971288	0.331405	0.796774	Fam122b	Fam122b	ENSMUSG00000036022
Blnk	15.7173	0.230969	0.276926	0.834048	0.404254	0.836353	Blnk	Blnk	ENSMUSG00000061132
Hmgxb4	44.7941	0.230871	0.157301	1.46771	0.142184	0.628528	Hmgxb4	Hmgxb4	ENSMUSG00000034518
Gm37474	18.284	0.230796	0.237725	0.970854	0.331621	0.79699	Gm37474	Gm37474	ENSMUSG00000102153
Fbxo21	172.469	0.230788	0.0932451	2.47507	0.013321	0.207976	Fbxo21	Fbxo21	ENSMUSG00000032898
Rwdd2b	16.3048	0.230343	0.275783	0.835233	0.403586	0.836353	Rwdd2b	Rwdd2b	ENSMUSG00000041079
Slc30a4	15.5221	0.230031	0.27387	0.839929	0.400948	0.835875	Slc30a4	Slc30a4	ENSMUSG00000005802
Uqcc3	153.928	0.229778	0.0889155	2.58423	0.00975969	0.174142	Uqcc3	Uqcc3	ENSMUSG00000071654
Gm48375	12.694	0.229657	0.279157	0.822681	0.410689	0.839652	Gm48375	Gm48375	ENSMUSG00000114094
Pkp2	84.3115	0.229598	0.119251	1.92533	0.0541878	0.443619	Pkp2	Pkp2	ENSMUSG00000041957
Reep3	527.447	0.229476	0.056645	4.05112	5.09725e-05	0.00371687	Reep3	Reep3	ENSMUSG00000019873
Frs2	42.1895	0.229216	0.170378	1.34534	0.178516	0.670463	Frs2	Frs2	ENSMUSG00000020170
Tmem131	47.6511	0.229111	0.175069	1.30869	0.19064	0.683384	Tmem131	Tmem131	ENSMUSG00000026116
Camkk2	83.3091	0.229074	0.12321	1.85921	0.0629971	0.469408	Camkk2	Camkk2	ENSMUSG00000029471
Gm6166	37.7436	0.229	0.217426	1.05323	0.292235	0.770437	Gm6166	Gm6166	ENSMUSG00000074280
Stradb	95.1885	0.228959	0.115017	1.99065	0.0465191	0.418509	Stradb	Stradb	ENSMUSG00000026027
Acsm3	44.9383	0.228901	0.167455	1.36694	0.171644	0.66156	Acsm3	Acsm3	ENSMUSG00000030935
Hspe1-rs1	225.322	0.228864	0.198758	1.15147	0.249539	0.734773	Hspe1-rs1	Hspe1-rs1	ENSMUSG00000117621
Tmem126b	108.862	0.22868	0.0968578	2.36098	0.0182265	0.253333	Tmem126b	Tmem126b	ENSMUSG00000030614
Gm46565	10.7285	0.228663	0.34508	0.662635	0.507564	0.88527	Gm46565	Gm46565	ENSMUSG00000116581
Gm5055	79.5164	0.228626	0.168081	1.36021	0.173762	0.665254	Gm5055	Gm5055	ENSMUSG00000111515
Wdyhv1	9.42559	0.228548	0.38196	0.598356	0.549602	0.900888	Wdyhv1	Wdyhv1	ENSMUSG00000022359
Tns3	37.4838	0.228465	0.202995	1.12547	0.260389	0.742834	Tns3	Tns3	ENSMUSG00000020422
Ifi204	62.2236	0.228382	0.16478	1.38598	0.165754	0.655891	Ifi204	Ifi204	ENSMUSG00000073489
Emg1	35.6334	0.228379	0.276633	0.825568	0.409049	0.839652	Emg1	Emg1	ENSMUSG00000004268
Armcx2	17.5765	0.228357	0.242595	0.941309	0.346546	0.806009	Armcx2	Armcx2	ENSMUSG00000033436
Gm44283	9.85749	0.228189	0.350422	0.651185	0.514927	0.888862	Gm44283	Gm44283	ENSMUSG00000107586
E130311K13Rik	31.6136	0.227892	0.194619	1.17097	0.241611	0.727008	E130311K13Rik	E130311K13Rik	ENSMUSG00000048581
Rpl26-ps4	16.9404	0.22772	0.302611	0.752519	0.451739	0.863307	Rpl26-ps4	Rpl26-ps4	ENSMUSG00000059150
Tnfrsf21	16.8104	0.227617	0.271653	0.837896	0.402089	0.835875	Tnfrsf21	Tnfrsf21	ENSMUSG00000023915
Aasdhppt	70.4464	0.227393	0.12131	1.87447	0.0608655	0.464207	Aasdhppt	Aasdhppt	ENSMUSG00000025894
Dda1	32.2165	0.22737	0.179846	1.26424	0.206143	0.69887	Dda1	Dda1	ENSMUSG00000074247
Gm11703	10.1216	0.227298	0.363552	0.625215	0.53183	0.894538	Gm11703	Gm11703	ENSMUSG00000083394
Ropn1l	56.2172	0.227035	0.154787	1.46676	0.142442	0.628528	Ropn1l	Ropn1l	ENSMUSG00000022236
Magee1	10.1784	0.226643	0.349111	0.649201	0.516209	0.889277	Magee1	Magee1	ENSMUSG00000031227
Gm25432	31.2786	0.226624	0.21688	1.04493	0.296057	0.772443	Gm25432	Gm25432	ENSMUSG00000117771
Clpx	263.688	0.22648	0.103117	2.19635	0.0280672	0.321161	Clpx	Clpx	ENSMUSG00000015357
Mrps6	160.296	0.226395	0.101515	2.23016	0.0257371	0.30836	Mrps6	Mrps6	ENSMUSG00000039680
Gm44261	60.7124	0.226347	0.184297	1.22817	0.219385	0.708945	Gm44261	Gm44261	ENSMUSG00000107721
Nrxn2	14.8889	0.226278	0.338364	0.668741	0.503661	0.884126	Nrxn2	Nrxn2	ENSMUSG00000033768
Seh1l	34.368	0.22626	0.181963	1.24344	0.213707	0.706796	Seh1l	Seh1l	ENSMUSG00000079614
Stk35	22.5028	0.226205	0.220193	1.0273	0.304278	0.776345	Stk35	Stk35	ENSMUSG00000037885
Spata2l	65.1952	0.225989	0.158115	1.42927	0.152927	0.64109	Spata2l	Spata2l	ENSMUSG00000033594
6030458C11Rik	41.7285	0.225729	0.164149	1.37515	0.169085	0.657977	6030458C11Rik	6030458C11Rik	ENSMUSG00000022195
Eif4h	200.818	0.225709	0.123726	1.82426	0.0681122	0.48464	Eif4h	Eif4h	ENSMUSG00000040731
Ilrun	1105.36	0.225656	0.0596122	3.7854	0.000153461	0.00838057	Ilrun	Ilrun	ENSMUSG00000056692
Adamts7	15.7449	0.225523	0.330344	0.682693	0.494801	0.879603	Adamts7	Adamts7	ENSMUSG00000032363
Lad1	26.2307	0.225458	0.224806	1.0029	0.315909	0.786743	Lad1	Lad1	ENSMUSG00000041782
Elof1	207.683	0.225382	0.0887108	2.54064	0.0110651	0.184701	Elof1	Elof1	ENSMUSG00000013822
Riox2	10.2305	0.225361	0.331149	0.680543	0.496161	0.880691	Riox2	Riox2	ENSMUSG00000022724
Timp4	13.701	0.224797	0.309747	0.725744	0.467996	0.868605	Timp4	Timp4	ENSMUSG00000030317
Wdr19	10.3342	0.224787	0.338508	0.664054	0.506656	0.884938	Wdr19	Wdr19	ENSMUSG00000037890
Snord104	55.0086	0.22473	0.160854	1.3971	0.162383	0.650135	Snord104	Snord104	ENSMUSG00000065126
Snrpd1	83.5834	0.224679	0.120149	1.87	0.0614831	0.465186	Snrpd1	Snrpd1	ENSMUSG00000002477
Clasp1	70.5123	0.224289	0.128365	1.74728	0.0805882	0.515005	Clasp1	Clasp1	ENSMUSG00000064302
Gm36172	10.1502	0.224252	0.3707	0.604941	0.545218	0.899261	Gm36172	Gm36172	ENSMUSG00000112758
Gcc1	71.8117	0.224187	0.152183	1.47314	0.140712	0.626353	Gcc1	Gcc1	ENSMUSG00000029708
Vps33a	95.6531	0.223962	0.104805	2.13694	0.0326032	0.352131	Vps33a	Vps33a	ENSMUSG00000029434
Triap1	141.054	0.223906	0.0973978	2.29889	0.0215113	0.279758	Triap1	Triap1	ENSMUSG00000029535
Rhot2	173.265	0.223906	0.0890286	2.51499	0.0119037	0.192767	Rhot2	Rhot2	ENSMUSG00000025733
Ddx20	16.1042	0.223821	0.284345	0.787148	0.431195	0.85296	Ddx20	Ddx20	ENSMUSG00000027905
Insig1	915.078	0.223802	0.0763599	2.93088	0.00338003	0.0897665	Insig1	Insig1	ENSMUSG00000045294
2010003K11Rik	63.1415	0.223739	0.129037	1.73392	0.082933	0.518948	2010003K11Rik	2010003K11Rik	ENSMUSG00000042041
Gm37472	42.7103	0.223661	0.175423	1.27498	0.202315	0.692484	Gm37472	Gm37472	ENSMUSG00000102151
Rapgef2	69.8515	0.223407	0.133481	1.6737	0.0941898	0.5452	Rapgef2	Rapgef2	ENSMUSG00000062232
Gm16433	189.458	0.223314	0.0975775	2.28858	0.022104	0.284452	Gm16433	Gm16433	ENSMUSG00000043024
Inhbc	143.556	0.222947	0.105516	2.11292	0.0346076	0.363813	Inhbc	Inhbc	ENSMUSG00000025405
Sptbn2	183.509	0.22269	0.110406	2.017	0.0436957	0.404736	Sptbn2	Sptbn2	ENSMUSG00000067889
Pls3	135.279	0.222591	0.105094	2.11801	0.0341743	0.362647	Pls3	Pls3	ENSMUSG00000016382
Pgghg	67.7717	0.222443	0.154033	1.44412	0.148704	0.638095	Pgghg	Pgghg	ENSMUSG00000062031
Chkb	112.443	0.222412	0.118226	1.88124	0.0599388	0.461663	Chkb	Chkb	ENSMUSG00000022617
ENSMUSG00000117546	15.0403	0.222396	0.261043	0.851953	0.39424	0.831482	ENSMUSG00000117546		ENSMUSG00000117546
Pheta1	13.9324	0.222382	0.308147	0.721675	0.470494	0.869512	Pheta1	Pheta1	ENSMUSG00000044134
Rpusd3	53.8144	0.222341	0.146759	1.51501	0.12977	0.607212	Rpusd3	Rpusd3	ENSMUSG00000051169
Mdm2	120.165	0.222291	0.0952739	2.33318	0.0196388	0.264535	Mdm2	Mdm2	ENSMUSG00000020184
Zfp35	27.6579	0.222048	0.199258	1.11437	0.26512	0.74406	Zfp35	Zfp35	ENSMUSG00000063281
Ldlrad4	11.3285	0.222029	0.269915	0.822591	0.410741	0.839652	Ldlrad4	Ldlrad4	ENSMUSG00000024544
Lztr1	56.2143	0.222006	0.168882	1.31456	0.188659	0.679785	Lztr1	Lztr1	ENSMUSG00000022761
Sfi1	147.342	0.221986	0.114662	1.936	0.0528676	0.439337	Sfi1	Sfi1	ENSMUSG00000023764
Parp12	56.7353	0.22182	0.161177	1.37625	0.168743	0.657612	Parp12	Parp12	ENSMUSG00000038507
Enho	38.7469	0.221776	0.178483	1.24257	0.214028	0.706796	Enho	Enho	ENSMUSG00000028445
Icos	8.81873	0.221768	0.373105	0.594385	0.552254	0.902482	Icos	Icos	ENSMUSG00000026009
Lrrc58	385.441	0.221635	0.0756099	2.9313	0.00337548	0.0897665	Lrrc58	Lrrc58	ENSMUSG00000034158
Eif3s6-ps2	13.0748	0.221622	0.340758	0.65038	0.515447	0.889277	Eif3s6-ps2	Eif3s6-ps2	ENSMUSG00000091697
Nr1h5	9.86387	0.221543	0.365533	0.606083	0.544459	0.899206	Nr1h5	Nr1h5	ENSMUSG00000048938
Slc35e2	71.2091	0.221475	0.137317	1.61288	0.106771	0.569039	Slc35e2	Slc35e2	ENSMUSG00000042202
Gm28370	11.4332	0.22132	0.322127	0.687058	0.492046	0.877966	Gm28370	Gm28370	ENSMUSG00000099478
Serpina4-ps1	15.7463	0.221268	0.290975	0.760435	0.446995	0.862076	Serpina4-ps1	Serpina4-ps1	ENSMUSG00000092075
Bcl3	85.5525	0.221199	0.126526	1.74824	0.0804217	0.514985	Bcl3	Bcl3	ENSMUSG00000053175
2810013P06Rik	67.6022	0.221114	0.148604	1.48795	0.136765	0.620572	2810013P06Rik	2810013P06Rik	ENSMUSG00000099881
Dab2ip	131.569	0.220973	0.123721	1.78605	0.0740905	0.500018	Dab2ip	Dab2ip	ENSMUSG00000026883
Rpl7l1	179.157	0.220803	0.0780771	2.82801	0.00468377	0.112117	Rpl7l1	Rpl7l1	ENSMUSG00000063888
Tet2	62.4965	0.220444	0.153684	1.4344	0.151459	0.639825	Tet2	Tet2	ENSMUSG00000040943
Eri1	37.4548	0.220342	0.181595	1.21337	0.22499	0.714716	Eri1	Eri1	ENSMUSG00000031527
Pde8a	121.844	0.22017	0.113844	1.93396	0.0531177	0.439337	Pde8a	Pde8a	ENSMUSG00000025584
Gm6341	68.1061	0.220058	0.159676	1.37815	0.168156	0.65712	Gm6341	Gm6341	ENSMUSG00000083121
Hopx	22.8458	0.22003	0.290831	0.756557	0.449315	0.862824	Hopx	Hopx	ENSMUSG00000059325
Tmem69	27.395	0.219938	0.17694	1.24301	0.213866	0.706796	Tmem69	Tmem69	ENSMUSG00000055900
Sult1b1	130.727	0.219878	0.121254	1.81337	0.0697745	0.488817	Sult1b1	Sult1b1	ENSMUSG00000029269
Tle2	18.964	0.219855	0.256632	0.856693	0.391614	0.830707	Tle2	Tle2	ENSMUSG00000034771
Rwdd4a	115.659	0.21973	0.107335	2.04714	0.0406448	0.389912	Rwdd4a	Rwdd4a	ENSMUSG00000031568
Phb2	589.413	0.21966	0.0912987	2.40595	0.0161303	0.235787	Phb2	Phb2	ENSMUSG00000004264
Rpl27-ps3	158.22	0.219599	0.122021	1.79968	0.0719112	0.494437	Rpl27-ps3	Rpl27-ps3	ENSMUSG00000073640
Brf1	50.0894	0.219582	0.155375	1.41324	0.157586	0.645017	Brf1	Brf1	ENSMUSG00000011158
Gm15834	10.0703	0.219509	0.334607	0.656019	0.511812	0.887643	Gm15834	Gm15834	ENSMUSG00000085054
Tyms	20.1711	0.219503	0.225658	0.972728	0.330689	0.796396	Tyms	Tyms	ENSMUSG00000025747
Enc1	34.3901	0.219479	0.16708	1.31362	0.188975	0.68073	Enc1	Enc1	ENSMUSG00000041773
Rnaseh2a	52.1398	0.219381	0.162648	1.34881	0.177398	0.668732	Rnaseh2a	Rnaseh2a	ENSMUSG00000052926
Rbm8a2	52.661	0.219359	0.19446	1.12804	0.259304	0.742125	Rbm8a2	Rbm8a2	ENSMUSG00000078184
Pkdrej	10.2175	0.219117	0.321731	0.681056	0.495836	0.880553	Pkdrej	Pkdrej	ENSMUSG00000052496
Gm7783	9.51203	0.219084	0.360406	0.607883	0.543265	0.899206	Gm7783	Gm7783	ENSMUSG00000107920
Gm17137	34.6065	0.218992	0.230207	0.95128	0.341462	0.802599	Gm17137	Gm17137	ENSMUSG00000090559
Mrpl47	101.509	0.218861	0.115426	1.89612	0.0579444	0.454577	Mrpl47	Mrpl47	ENSMUSG00000037531
Cby1	29.4238	0.218795	0.179148	1.22131	0.221969	0.712998	Cby1	Cby1	ENSMUSG00000022428
Ift80	10.6191	0.218492	0.350043	0.624185	0.532506	0.89523	Ift80	Ift80	ENSMUSG00000027778
Tedc2	114.075	0.21841	0.116946	1.86761	0.0618164	0.466478	Tedc2	Tedc2	ENSMUSG00000024118
Dlg3	80.7161	0.218352	0.128459	1.69979	0.0891709	0.536153	Dlg3	Dlg3	ENSMUSG00000000881
Cd1d1	309.654	0.218296	0.149765	1.45759	0.144952	0.632038	Cd1d1	Cd1d1	ENSMUSG00000028076
Piezo1	18.2944	0.218233	0.319139	0.683817	0.494091	0.878995	Piezo1	Piezo1	ENSMUSG00000014444
Rfc1	325.54	0.218019	0.066563	3.27537	0.00105523	0.0392675	Rfc1	Rfc1	ENSMUSG00000029191
Aim2	13.0809	0.217961	0.317285	0.686957	0.49211	0.877966	Aim2	Aim2	ENSMUSG00000037860
Gm38082	21.1881	0.217955	0.233355	0.934003	0.350302	0.807813	Gm38082	Gm38082	ENSMUSG00000104369
Eya3	32.2937	0.217854	0.201151	1.08304	0.278792	0.756891	Eya3	Eya3	ENSMUSG00000028886
Zfp946	55.0358	0.217783	0.154565	1.40901	0.158833	0.646908	Zfp946	Zfp946	ENSMUSG00000071266
Sass6	9.42719	0.217699	0.356676	0.610355	0.541627	0.899029	Sass6	Sass6	ENSMUSG00000027959
Miga2	189.912	0.217534	0.0952639	2.28348	0.0224018	0.286321	Miga2	Miga2	ENSMUSG00000026858
Scd3	105.614	0.217526	0.179326	1.21302	0.225123	0.714806	Scd3	Scd3	ENSMUSG00000025202
Rpl32l	14.5975	0.217505	0.290884	0.747738	0.454618	0.864119	Rpl32l	Rpl32l	ENSMUSG00000111356
Ppp3cc	15.6287	0.217464	0.276743	0.785799	0.431985	0.85335	Ppp3cc	Ppp3cc	ENSMUSG00000022092
Tcf7l2	326.9	0.217406	0.0739826	2.93861	0.00329687	0.0882146	Tcf7l2	Tcf7l2	ENSMUSG00000024985
Sidt2	195.987	0.217175	0.0842248	2.57852	0.00992253	0.175067	Sidt2	Sidt2	ENSMUSG00000034908
Stard8	28.5496	0.217143	0.216993	1.00069	0.316977	0.786877	Stard8	Stard8	ENSMUSG00000031216
Vps37b	12.3039	0.216963	0.34756	0.624245	0.532467	0.89523	Vps37b	Vps37b	ENSMUSG00000066278
Vmn2r110	26.8413	0.216958	0.230171	0.942596	0.345888	0.805377	Vmn2r110	Vmn2r110	ENSMUSG00000091259
Tmem109	164.524	0.21687	0.103406	2.09726	0.0359706	0.370302	Tmem109	Tmem109	ENSMUSG00000034659
Ciapin1	195.374	0.216781	0.0939717	2.30687	0.0210619	0.275865	Ciapin1	Ciapin1	ENSMUSG00000031781
Mrm3	28.5835	0.21676	0.177352	1.2222	0.221632	0.712998	Mrm3	Mrm3	ENSMUSG00000038046
Gm6051	11.6521	0.216435	0.3056	0.70823	0.478802	0.872491	Gm6051	Gm6051	ENSMUSG00000107020
Endov	15.9131	0.216434	0.257147	0.841675	0.39997	0.835506	Endov	Endov	ENSMUSG00000039850
Mafb	300.822	0.216333	0.076743	2.81893	0.00481841	0.114325	Mafb	Mafb	ENSMUSG00000074622
Zfp993	23.8097	0.216274	0.254898	0.848473	0.396174	0.832477	Zfp993	Zfp993	ENSMUSG00000063245
Prpf6	269.731	0.216263	0.0759477	2.84752	0.00440615	0.107929	Prpf6	Prpf6	ENSMUSG00000002455
Taf1a	22.5618	0.216129	0.231656	0.932976	0.350832	0.808061	Taf1a	Taf1a	ENSMUSG00000072258
Pced1a	59.1529	0.215969	0.140817	1.53368	0.125109	0.598729	Pced1a	Pced1a	ENSMUSG00000037773
Tagap	21.159	0.215868	0.253523	0.851475	0.394506	0.831482	Tagap	Tagap	ENSMUSG00000033450
Zfp780b	20.095	0.215841	0.229253	0.941498	0.34645	0.806009	Zfp780b	Zfp780b	ENSMUSG00000063047
Utp15	29.7213	0.215809	0.220552	0.978492	0.327831	0.794664	Utp15	Utp15	ENSMUSG00000041747
Gm44674	21.85	0.215799	0.221381	0.974786	0.329666	0.796084	Gm44674	Gm44674	ENSMUSG00000108648
Eral1	48.8132	0.215586	0.184593	1.1679	0.242846	0.727826	Eral1	Eral1	ENSMUSG00000020832
Pdp2	354.169	0.215566	0.0654876	3.2917	0.000995842	0.0379533	Pdp2	Pdp2	ENSMUSG00000048371
Kctd20	61.6988	0.215551	0.141667	1.52154	0.128125	0.604047	Kctd20	Kctd20	ENSMUSG00000005936
Snx19	77.7832	0.215509	0.131602	1.63759	0.101508	0.557477	Snx19	Snx19	ENSMUSG00000031993
Gm4852	57.5747	0.215434	0.153608	1.40249	0.160769	0.649107	Gm4852	Gm4852	ENSMUSG00000081185
Hspbp1	144.438	0.215302	0.116799	1.84335	0.0652776	0.474626	Hspbp1	Hspbp1	ENSMUSG00000063802
Gm31508	9.24581	0.215215	0.343061	0.627338	0.530437	0.894254	Gm31508	Gm31508	ENSMUSG00000113387
Rundc1	15.7541	0.215205	0.235387	0.914263	0.360579	0.811182	Rundc1	Rundc1	ENSMUSG00000035007
Snx18	83.6709	0.215117	0.121971	1.76368	0.0777861	0.508274	Snx18	Snx18	ENSMUSG00000042364
Gm3435	38.7361	0.215098	0.190109	1.13144	0.257869	0.741488	Gm3435	Gm3435	ENSMUSG00000116895
Gsdme	33.3462	0.214867	0.186266	1.15355	0.248686	0.734115	Gsdme	Gsdme	ENSMUSG00000029821
Mb21d2	31.0568	0.214738	0.210495	1.02016	0.307654	0.778511	Mb21d2	Mb21d2	ENSMUSG00000051065
Cdt1	10.3124	0.214493	0.337217	0.636068	0.524732	0.89279	Cdt1	Cdt1	ENSMUSG00000006585
Nasp	84.4693	0.214392	0.124345	1.72418	0.084676	0.525166	Nasp	Nasp	ENSMUSG00000028693
Madd	64.3866	0.214367	0.158736	1.35046	0.176869	0.668205	Madd	Madd	ENSMUSG00000040687
Smoc2	26.5762	0.214336	0.266727	0.803577	0.421641	0.845181	Smoc2	Smoc2	ENSMUSG00000023886
ENSMUSG00000079808	9.607	0.214317	0.356402	0.601337	0.547616	0.900485	ENSMUSG00000079808		ENSMUSG00000079808
Mark2	52.9769	0.214253	0.155734	1.37576	0.168895	0.657797	Mark2	Mark2	ENSMUSG00000024969
Ino80e	47.8401	0.214204	0.169969	1.26025	0.207578	0.700441	Ino80e	Ino80e	ENSMUSG00000030689
Qk	437.997	0.214152	0.101482	2.11025	0.034837	0.364401	Qk	Qk	ENSMUSG00000062078
Ociad2	252.921	0.213969	0.0915307	2.33767	0.0194042	0.263209	Ociad2	Ociad2	ENSMUSG00000029153
Stxbp3	47.7211	0.213917	0.16912	1.26489	0.205912	0.698534	Stxbp3	Stxbp3	ENSMUSG00000027882
Ndufaf1	64.7315	0.213803	0.119227	1.79325	0.0729327	0.496481	Ndufaf1	Ndufaf1	ENSMUSG00000027305
Zw10	41.7534	0.213693	0.161236	1.32534	0.185057	0.675029	Zw10	Zw10	ENSMUSG00000032264
Tom1l2	170.7	0.213409	0.0842861	2.53196	0.0113427	0.187042	Tom1l2	Tom1l2	ENSMUSG00000000538
Igfals	378.67	0.213285	0.0894053	2.38559	0.0170515	0.245164	Igfals	Igfals	ENSMUSG00000046070
2610044O15Rik8	13.9393	0.213265	0.289919	0.7356	0.461974	0.866972	2610044O15Rik8	2610044O15Rik8	ENSMUSG00000071302
Ralgps2	198.227	0.213134	0.0965266	2.20803	0.0272421	0.316444	Ralgps2	Ralgps2	ENSMUSG00000026594
Acad11	247.513	0.213127	0.0921019	2.31403	0.0206661	0.273847	Acad11	Acad11	ENSMUSG00000090150
Celf4	10.0383	0.213068	0.335769	0.634568	0.52571	0.892803	Celf4	Celf4	ENSMUSG00000024268
Myo1f	15.5093	0.212964	0.310823	0.685162	0.493242	0.878228	Myo1f	Myo1f	ENSMUSG00000024300
Gm49971	16.7078	0.212927	0.259588	0.820252	0.412073	0.840061	Gm49971	Gm49971	ENSMUSG00000117599
Eva1b	39.5301	0.212831	0.168863	1.26038	0.207533	0.700441	Eva1b	Eva1b	ENSMUSG00000050212
Stab2	169.409	0.212761	0.101299	2.10032	0.0357007	0.369151	Stab2	Stab2	ENSMUSG00000035459
Zbtb20	2493.14	0.21272	0.038807	5.48148	4.21793e-08	9.50164e-06	Zbtb20	Zbtb20	ENSMUSG00000022708
Pola1	56.085	0.212664	0.151336	1.40524	0.159949	0.648315	Pola1	Pola1	ENSMUSG00000006678
Gm49970	22.2235	0.212147	0.246508	0.86061	0.389453	0.830377	Gm49970	Gm49970	ENSMUSG00000117494
Cdh2	361.544	0.212065	0.0720379	2.9438	0.00324211	0.0872052	Cdh2	Cdh2	ENSMUSG00000024304
Tpm3-rs7	300.004	0.212036	0.0767712	2.76192	0.00574626	0.126729	Tpm3-rs7	Tpm3-rs7	ENSMUSG00000058126
Gpr155	36.94	0.212015	0.162359	1.30584	0.191608	0.683384	Gpr155	Gpr155	ENSMUSG00000041762
Gm11518	154.61	0.212013	0.124265	1.70613	0.0879832	0.533097	Gm11518	Gm11518	ENSMUSG00000081604
Cnnm3	95.2046	0.211963	0.121154	1.74954	0.080198	0.514618	Cnnm3	Cnnm3	ENSMUSG00000001138
Aen	71.7022	0.211963	0.14557	1.45609	0.145369	0.633008	Aen	Aen	ENSMUSG00000030609
Mzt1	28.1917	0.211793	0.211409	1.00181	0.316433	0.786877	Mzt1	Mzt1	ENSMUSG00000033186
Habp4	419.435	0.211687	0.0707219	2.99323	0.0027604	0.0768706	Habp4	Habp4	ENSMUSG00000021476
9330162012Rik	31.9949	0.211629	0.187881	1.1264	0.259995	0.742678	9330162012Rik	9330162012Rik	ENSMUSG00000086448
Gipc1	20.0339	0.211455	0.20936	1.01001	0.312491	0.782843	Gipc1	Gipc1	ENSMUSG00000019433
Rbm4	20.0474	0.211295	0.235556	0.897003	0.369717	0.819136	Rbm4	Rbm4	ENSMUSG00000094936
Tatdn1	41.328	0.211292	0.170764	1.23734	0.215962	0.707615	Tatdn1	Tatdn1	ENSMUSG00000050891
Ccdc69	15.914	0.211239	0.252272	0.837344	0.402399	0.835875	Ccdc69	Ccdc69	ENSMUSG00000049588
Ccdc191	58.1543	0.210897	0.141124	1.49441	0.135068	0.618674	Ccdc191	Ccdc191	ENSMUSG00000022701
Slmap	202.564	0.209767	0.102051	2.05551	0.0398295	0.387393	Slmap	Slmap	ENSMUSG00000021870
Nt5dc3	33.5005	0.209631	0.197755	1.06005	0.28912	0.768795	Nt5dc3	Nt5dc3	ENSMUSG00000054027
Nsd2	68.9844	0.209602	0.126197	1.66091	0.0967322	0.548439	Nsd2	Nsd2	ENSMUSG00000057406
Gm21378	22.9201	0.209588	0.210971	0.993443	0.320494	0.789654	Gm21378	Gm21378	ENSMUSG00000114940
Gm20784	22.9156	0.209556	0.210857	0.993832	0.320305	0.789479	Gm20784	Gm20784	ENSMUSG00000114951
Ralgds	14.9495	0.209302	0.329926	0.63439	0.525826	0.892803	Ralgds	Ralgds	ENSMUSG00000026821
Gm6682	10.5095	0.209288	0.297039	0.704581	0.481071	0.874435	Gm6682	Gm6682	ENSMUSG00000091269
Edc3	50.9139	0.209199	0.163262	1.28137	0.200063	0.691449	Edc3	Edc3	ENSMUSG00000038957
Bid	18.9112	0.209062	0.270802	0.772012	0.440107	0.858638	Bid	Bid	ENSMUSG00000004446
Brix1	56.6602	0.209042	0.162959	1.28279	0.199565	0.690675	Brix1	Brix1	ENSMUSG00000022247
Acvr1	15.0146	0.209038	0.348489	0.599841	0.548612	0.900485	Acvr1	Acvr1	ENSMUSG00000026836
Serpinb8	11.3313	0.208985	0.326838	0.639415	0.522553	0.891743	Serpinb8	Serpinb8	ENSMUSG00000026315
Atg3	135.291	0.208964	0.102093	2.04679	0.0406788	0.389942	Atg3	Atg3	ENSMUSG00000022663
Ppp1cb	102.051	0.20896	0.225799	0.925427	0.354744	0.809741	Ppp1cb	Ppp1cb	ENSMUSG00000014956
Ccdc30	11.2325	0.208733	0.345043	0.604948	0.545213	0.899261	Ccdc30	Ccdc30	ENSMUSG00000028637
Pspc1	62.0673	0.208675	0.140713	1.48298	0.138079	0.621933	Pspc1	Pspc1	ENSMUSG00000021938
Gm6285	29.9128	0.208603	0.21522	0.969254	0.332419	0.797387	Gm6285	Gm6285	ENSMUSG00000081703
Prkd2	27.0102	0.208513	0.210015	0.99285	0.320783	0.789769	Prkd2	Prkd2	ENSMUSG00000041187
Atf7ip	186.817	0.2085	0.091289	2.28396	0.0223739	0.286255	Atf7ip	Atf7ip	ENSMUSG00000030213
Ddx18	242.022	0.208478	0.0752647	2.76993	0.00560683	0.125313	Ddx18	Ddx18	ENSMUSG00000001674
Rrn3	97.6765	0.208351	0.100538	2.07236	0.0382314	0.380354	Rrn3	Rrn3	ENSMUSG00000022682
Patl1	123.631	0.20825	0.13121	1.58715	0.112479	0.581287	Patl1	Patl1	ENSMUSG00000046139
Arl13b	47.7877	0.208181	0.160855	1.29421	0.195592	0.687487	Arl13b	Arl13b	ENSMUSG00000022911
Tle6	9.66327	0.208133	0.354044	0.587875	0.556616	0.902773	Tle6	Tle6	ENSMUSG00000034758
Septin4	85.4077	0.208114	0.119366	1.7435	0.0812468	0.515341	Septin4	Septin4	ENSMUSG00000020486
Slc10a7	20.4003	0.208085	0.236911	0.878323	0.379769	0.825712	Slc10a7	Slc10a7	ENSMUSG00000031684
Gm13841	9.98693	0.20808	0.552649	0.376513	0.706535	0.937513	Gm13841	Gm13841	ENSMUSG00000083833
Ehhadh	101.632	0.207817	0.257803	0.806109	0.42018	0.844836	Ehhadh	Ehhadh	ENSMUSG00000022853
Ddx58	131.967	0.207647	0.10007	2.07502	0.037985	0.379399	Ddx58	Ddx58	ENSMUSG00000040296
Gsdmd	51.6937	0.207606	0.147648	1.40609	0.159697	0.647929	Gsdmd	Gsdmd	ENSMUSG00000022575
Tfr2	467.907	0.20755	0.0782366	2.65285	0.00798154	0.153956	Tfr2	Tfr2	ENSMUSG00000029716
Stra6l	447.151	0.207502	0.0772097	2.68751	0.00719875	0.1453	Stra6l	Stra6l	ENSMUSG00000028327
Adat1	21.0916	0.20739	0.237527	0.873122	0.382597	0.82807	Adat1	Adat1	ENSMUSG00000031949
Oas1a	17.5336	0.207334	0.257661	0.804676	0.421006	0.845136	Oas1a	Oas1a	ENSMUSG00000052776
Akr1d1	136.315	0.207269	0.108977	1.90196	0.0571766	0.45302	Akr1d1	Akr1d1	ENSMUSG00000038641
Abhd14a	44.9999	0.206777	0.17156	1.20528	0.228097	0.716068	Abhd14a	Abhd14a	ENSMUSG00000042210
Baz1b	473.891	0.206549	0.0594516	3.47424	0.000512303	0.0218335	Baz1b	Baz1b	ENSMUSG00000002748
Derl3	10.0775	0.20641	0.350767	0.588455	0.556227	0.902773	Derl3	Derl3	ENSMUSG00000009092
Rhog	74.2065	0.206336	0.141561	1.45758	0.144956	0.632038	Rhog	Rhog	ENSMUSG00000073982
Zc2hc1c	10.296	0.206247	0.340164	0.606316	0.544305	0.899206	Zc2hc1c	Zc2hc1c	ENSMUSG00000045064
Ly6g2	184.83	0.206099	0.148615	1.3868	0.165503	0.655312	Ly6g2	Ly6g2	ENSMUSG00000047728
mt-Rnr2	373453	0.205903	0.141398	1.45619	0.14534	0.633008	mt-Rnr2	mt-Rnr2	ENSMUSG00000064339
Srsf7	66.3013	0.205833	0.140281	1.46729	0.142297	0.628528	Srsf7	Srsf7	ENSMUSG00000024097
Mast4	70.6707	0.205547	0.1244	1.6523	0.0984729	0.552596	Mast4	Mast4	ENSMUSG00000034751
Csnk2a1-ps3	210.891	0.205533	0.0868826	2.36564	0.0179989	0.252004	Csnk2a1-ps3	Csnk2a1-ps3	ENSMUSG00000101523
1810017P11Rik	27.5848	0.20537	0.227863	0.901288	0.367435	0.816774	1810017P11Rik	1810017P11Rik	ENSMUSG00000106838
Sntg2	9.56653	0.20517	0.375389	0.546553	0.584686	0.908003	Sntg2	Sntg2	ENSMUSG00000020672
Fam25c	197.276	0.205102	0.122923	1.66854	0.0952093	0.547183	Fam25c	Fam25c	ENSMUSG00000043681
Tmem175	26.2285	0.205091	0.233687	0.877633	0.380143	0.826014	Tmem175	Tmem175	ENSMUSG00000013495
Hars2	73.1214	0.204962	0.11879	1.72542	0.0844527	0.525166	Hars2	Hars2	ENSMUSG00000019143
Aass	405.315	0.204848	0.0762928	2.68502	0.00725256	0.145455	Aass	Aass	ENSMUSG00000029695
Fbh1	30.2251	0.204833	0.212594	0.963495	0.335299	0.798804	Fbh1	Fbh1	ENSMUSG00000058594
Zfp809	100.549	0.20481	0.114347	1.79113	0.0732719	0.497216	Zfp809	Zfp809	ENSMUSG00000057982
Clec7a	67.6939	0.204733	0.179107	1.14307	0.253008	0.737421	Clec7a	Clec7a	ENSMUSG00000079293
Gm5937	80.4462	0.20459	0.1596	1.28189	0.19988	0.691228	Gm5937	Gm5937	ENSMUSG00000081622
Rassf9	11.2403	0.204419	0.323494	0.63191	0.527446	0.892803	Rassf9	Rassf9	ENSMUSG00000044921
Cox10	239.272	0.204409	0.0862407	2.37021	0.0177778	0.250577	Cox10	Cox10	ENSMUSG00000042148
Ccdc34	33.8065	0.204284	0.211865	0.964219	0.334936	0.798804	Ccdc34	Ccdc34	ENSMUSG00000027160
Hmgb1-ps6	24.8638	0.204042	0.207926	0.981318	0.326436	0.793963	Hmgb1-ps6	Hmgb1-ps6	ENSMUSG00000080928
Gm12909	19.5277	0.203933	0.260141	0.783931	0.433081	0.853946	Gm12909	Gm12909	ENSMUSG00000085404
Vrk1	23.6501	0.203893	0.225974	0.902284	0.366906	0.81641	Vrk1	Vrk1	ENSMUSG00000021115
Nr1i2	290.225	0.203783	0.0976719	2.0864	0.0369425	0.374418	Nr1i2	Nr1i2	ENSMUSG00000022809
Lpp	504.313	0.203769	0.0553422	3.68198	0.000231434	0.0116781	Lpp	Lpp	ENSMUSG00000033306
Tspan15	20.8705	0.203372	0.216809	0.938026	0.348231	0.807408	Tspan15	Tspan15	ENSMUSG00000037031
Psmg1	26.3572	0.203367	0.238126	0.854032	0.393087	0.831424	Psmg1	Psmg1	ENSMUSG00000022913
Ngef	50.9135	0.203255	0.169489	1.19923	0.23044	0.717623	Ngef	Ngef	ENSMUSG00000026259
Scrn2	105.682	0.203177	0.12901	1.57489	0.115282	0.585929	Scrn2	Scrn2	ENSMUSG00000020877
Reep4	46.09	0.203131	0.191812	1.05901	0.289595	0.769104	Reep4	Reep4	ENSMUSG00000033589
Socs3	12.6878	0.203003	0.374976	0.541376	0.588248	0.909152	Socs3	Socs3	ENSMUSG00000053113
Txnl4a	60.2751	0.202929	0.138471	1.4655	0.142784	0.62892	Txnl4a	Txnl4a	ENSMUSG00000057130
1110008P14Rik	133.299	0.202886	0.112405	1.80495	0.0710832	0.4927	1110008P14Rik	1110008P14Rik	ENSMUSG00000039195
Zkscan7	25.496	0.202669	0.220947	0.917274	0.358999	0.811182	Zkscan7	Zkscan7	ENSMUSG00000063488
Atpif1	136.447	0.202604	0.111455	1.81781	0.0690929	0.487476	Atpif1	Atpif1	ENSMUSG00000054428
Gm48582	216.125	0.202289	0.100754	2.00774	0.0446706	0.40863	Gm48582	Gm48582	ENSMUSG00000114501
Dnajc15	240.182	0.202235	0.0959777	2.10711	0.0351084	0.365476	Dnajc15	Dnajc15	ENSMUSG00000022013
Eef1a1-ps1	83.6131	0.202178	0.183228	1.10342	0.269843	0.748483	Eef1a1-ps1	Eef1a1-ps1	ENSMUSG00000117822
Mup-ps13	333.164	0.202125	0.21325	0.947833	0.343214	0.803546	Mup-ps13	Mup-ps13	ENSMUSG00000095532
Dnmbp	50.0155	0.201864	0.197492	1.02214	0.306715	0.778122	Dnmbp	Dnmbp	ENSMUSG00000025195
Pcsk7	24.5989	0.201862	0.215577	0.936382	0.349077	0.807408	Pcsk7	Pcsk7	ENSMUSG00000035382
Uba5	158.268	0.20175	0.0996849	2.02387	0.0429832	0.401779	Uba5	Uba5	ENSMUSG00000032557
Slc39a14	150.36	0.201649	0.0996482	2.02361	0.0430106	0.401779	Slc39a14	Slc39a14	ENSMUSG00000022094
Rev1	15.3132	0.201296	0.264353	0.761467	0.446378	0.861988	Rev1	Rev1	ENSMUSG00000026082
Adra2b	11.0887	0.201276	0.311892	0.64534	0.518707	0.890634	Adra2b	Adra2b	ENSMUSG00000058620
Supv3l1	33.3957	0.201227	0.219557	0.916515	0.359397	0.811182	Supv3l1	Supv3l1	ENSMUSG00000020079
Trmt112-ps1	27.5929	0.201148	0.255551	0.787115	0.431215	0.85296	Trmt112-ps1	Trmt112-ps1	ENSMUSG00000107261
Khnyn	39.0056	0.201073	0.181581	1.10734	0.268145	0.747557	Khnyn	Khnyn	ENSMUSG00000047153
Top1mt	39.2137	0.200972	0.176951	1.13575	0.256063	0.740072	Top1mt	Top1mt	ENSMUSG00000000934
Gm16165	11.5953	0.20089	0.359902	0.558181	0.576721	0.907824	Gm16165	Gm16165	ENSMUSG00000089958
Mul1	174.369	0.200599	0.0991682	2.02282	0.0430921	0.401779	Mul1	Mul1	ENSMUSG00000041241
Arhgef19	118.673	0.200567	0.110424	1.81634	0.0693184	0.488794	Arhgef19	Arhgef19	ENSMUSG00000028919
Psma6	395.314	0.200378	0.0684917	2.92558	0.00343816	0.0903591	Psma6	Psma6	ENSMUSG00000021024
Gm5446	25.4187	0.200273	0.240669	0.832151	0.405324	0.83721	Gm5446	Gm5446	ENSMUSG00000050243
Lrrc8c	31.1887	0.200261	0.181387	1.10405	0.269572	0.748483	Lrrc8c	Lrrc8c	ENSMUSG00000054720
Slc1a4	21.4711	0.200246	0.245769	0.814773	0.415202	0.841815	Slc1a4	Slc1a4	ENSMUSG00000020142
Epb41l2	199.686	0.20024	0.183213	1.09293	0.274422	0.75388	Epb41l2	Epb41l2	ENSMUSG00000019978
Zfhx3	311.042	0.200216	0.0687677	2.91149	0.00359713	0.0931781	Zfhx3	Zfhx3	ENSMUSG00000038872
Gm5469	49.2598	0.200184	0.162152	1.23455	0.216999	0.708345	Gm5469	Gm5469	ENSMUSG00000116083
Kptn	31.5534	0.200087	0.187616	1.06647	0.28621	0.765072	Kptn	Kptn	ENSMUSG00000006021
Mup6	361.778	0.199987	0.214211	0.933598	0.350511	0.807907	Mup6	Mup6	ENSMUSG00000078689
Rnf170	189.11	0.19998	0.118708	1.68464	0.0920588	0.540652	Rnf170	Rnf170	ENSMUSG00000013878
Mrpl39	79.2164	0.199974	0.270434	0.739454	0.459631	0.866507	Mrpl39	Mrpl39	ENSMUSG00000022889
Hibch	106.167	0.199933	0.221356	0.903218	0.36641	0.816201	Hibch	Hibch	ENSMUSG00000041426
Gm32899	28.3277	0.199828	0.219775	0.909238	0.363224	0.81329	Gm32899	Gm32899	ENSMUSG00000112567
Vnn1	171.317	0.199826	0.115418	1.73133	0.083393	0.520536	Vnn1	Vnn1	ENSMUSG00000037440
Cbx3	466.241	0.199822	0.0775634	2.57624	0.00998803	0.175835	Cbx3	Cbx3	ENSMUSG00000029836
Glul	3432.91	0.199791	0.0708596	2.81954	0.00480928	0.114325	Glul	Glul	ENSMUSG00000026473
Pcx	687.965	0.199757	0.0669709	2.98274	0.00285677	0.0790309	Pcx	Pcx	ENSMUSG00000024892
Rnf168	126.932	0.199695	0.0980407	2.03686	0.0416642	0.395022	Rnf168	Rnf168	ENSMUSG00000014074
Wdr4	33.8032	0.199619	0.17265	1.1562	0.247598	0.732859	Wdr4	Wdr4	ENSMUSG00000024037
Micos13	344.159	0.199604	0.0759678	2.62749	0.0086018	0.161716	Micos13	Micos13	ENSMUSG00000049760
Fcgr3	34.3861	0.199534	0.206142	0.967944	0.333072	0.797682	Fcgr3	Fcgr3	ENSMUSG00000059498
Gm11687	12.7511	0.199436	0.775843	0.257057	0.797135	0.961295	Gm11687	Gm11687	ENSMUSG00000082480
Med7	23.3815	0.199365	0.224329	0.888716	0.374156	0.823601	Med7	Med7	ENSMUSG00000020397
Gcn1	221.339	0.199341	0.0970532	2.05393	0.0399821	0.387521	Gcn1	Gcn1	ENSMUSG00000041638
Unc50	26.9894	0.199029	0.425706	0.467527	0.640123	0.922636	Unc50	Unc50	ENSMUSG00000026111
B020010K11Rik	224.967	0.198907	0.123916	1.60517	0.108457	0.572702	B020010K11Rik	B020010K11Rik	ENSMUSG00000118057
Thnsl2	202.393	0.198898	0.0903154	2.20226	0.0276466	0.317923	Thnsl2	Thnsl2	ENSMUSG00000054474
Slc44a1	84.5127	0.198664	0.118344	1.67869	0.0932121	0.542877	Slc44a1	Slc44a1	ENSMUSG00000028412
Ficd	16.8837	0.198605	0.268583	0.739456	0.45963	0.866507	Ficd	Ficd	ENSMUSG00000053334
Gm43379	17.8122	0.198555	0.234515	0.846663	0.397183	0.8332	Gm43379	Gm43379	ENSMUSG00000105449
Pigc	37.9588	0.198546	0.169476	1.17153	0.241385	0.726747	Pigc	Pigc	ENSMUSG00000026698
Clic1	51.7137	0.198396	0.164679	1.20474	0.228302	0.716068	Clic1	Clic1	ENSMUSG00000007041
Tmem35b	24.011	0.198318	0.209532	0.946481	0.343903	0.804141	Tmem35b	Tmem35b	ENSMUSG00000070737
Gm12960	73.6998	0.198268	0.139723	1.419	0.155898	0.643081	Gm12960	Gm12960	ENSMUSG00000100514
Plekhj1	53.4647	0.198234	0.164444	1.20548	0.228018	0.716068	Plekhj1	Plekhj1	ENSMUSG00000035278
Btbd10	9.45822	0.198189	0.321394	0.616655	0.537463	0.897431	Btbd10	Btbd10	ENSMUSG00000038187
Arhgef26	47.853	0.1981	0.163972	1.20814	0.226995	0.716068	Arhgef26	Arhgef26	ENSMUSG00000036885
Ewsr1	101.416	0.198082	0.120799	1.63977	0.101053	0.555705	Ewsr1	Ewsr1	ENSMUSG00000009079
Zdhhc5	43.2229	0.198052	0.226984	0.872536	0.382916	0.828165	Zdhhc5	Zdhhc5	ENSMUSG00000034075
Fig4	12.6834	0.197825	0.279972	0.706586	0.479824	0.873571	Fig4	Fig4	ENSMUSG00000038417
Dennd2d	27.5187	0.197222	0.210217	0.938179	0.348152	0.807408	Dennd2d	Dennd2d	ENSMUSG00000027901
4933433G19Rik	10.2157	0.197013	0.310916	0.633654	0.526307	0.892803	4933433G19Rik	4933433G19Rik	ENSMUSG00000114362
Arap3	55.6368	0.197003	0.147579	1.3349	0.181909	0.673475	Arap3	Arap3	ENSMUSG00000024451
H2-DMb2	10.503	0.196883	0.338986	0.5808	0.561375	0.902773	H2-DMb2	H2-DMb2	ENSMUSG00000037548
Csnk2a1	720.712	0.196857	0.0620477	3.17267	0.00151044	0.0512211	Csnk2a1	Csnk2a1	ENSMUSG00000074698
Bpgm	32.2093	0.196667	0.221237	0.888942	0.374034	0.823601	Bpgm	Bpgm	ENSMUSG00000038871
D130020L05Rik	157.489	0.196467	0.114572	1.71478	0.0863847	0.529516	D130020L05Rik	D130020L05Rik	ENSMUSG00000097121
Gm5940	88.631	0.196368	0.126737	1.54942	0.121282	0.594163	Gm5940	Gm5940	ENSMUSG00000081205
Snhg20	51.3815	0.196081	0.160322	1.22304	0.221313	0.712816	Snhg20	Snhg20	ENSMUSG00000086859
Gm20594	334.098	0.196054	0.201832	0.971373	0.331363	0.796774	Gm20594	Gm20594	ENSMUSG00000096887
Anapc10	14.1614	0.196039	0.272515	0.719369	0.471913	0.869713	Anapc10	Anapc10	ENSMUSG00000036977
Hira	29.2074	0.195741	0.193159	1.01337	0.310882	0.781688	Hira	Hira	ENSMUSG00000022702
Clec4g	184.031	0.195731	0.092657	2.11242	0.0346503	0.363958	Clec4g	Clec4g	ENSMUSG00000074491
Tfap2c	9.27071	0.195729	0.381698	0.512785	0.608102	0.914946	Tfap2c	Tfap2c	ENSMUSG00000028640
Plscr3	9.85699	0.195713	0.353325	0.553918	0.579635	0.907824	Plscr3	Plscr3	ENSMUSG00000019461
Gm37914	16.9785	0.195659	0.263044	0.743826	0.456982	0.864817	Gm37914	Gm37914	ENSMUSG00000103272
Mup5	412.243	0.195634	0.176839	1.10629	0.268602	0.748096	Mup5	Mup5	ENSMUSG00000058523
Atxn2	512.178	0.195628	0.0599142	3.26513	0.00109412	0.0404762	Atxn2	Atxn2	ENSMUSG00000042605
H2-Q7	186.517	0.195447	0.12399	1.57631	0.114955	0.584851	H2-Q7	H2-Q7	ENSMUSG00000060550
Fgfr3	88.6557	0.195199	0.121323	1.60893	0.107632	0.571129	Fgfr3	Fgfr3	ENSMUSG00000054252
Timeless	34.4861	0.195197	0.18844	1.03586	0.300268	0.775466	Timeless	Timeless	ENSMUSG00000039994
Dok3	12.3436	0.195181	0.299309	0.652103	0.514335	0.88886	Dok3	Dok3	ENSMUSG00000035711
Pum1	291.073	0.195147	0.0765743	2.54846	0.01082	0.182236	Pum1	Pum1	ENSMUSG00000028580
Poglut3	35.2069	0.195086	0.185401	1.05224	0.29269	0.770994	Poglut3	Poglut3	ENSMUSG00000034487
Fam168a	198.462	0.194952	0.0874993	2.22804	0.0258775	0.308841	Fam168a	Fam168a	ENSMUSG00000029461
Rpain	58.4009	0.194855	0.149012	1.30764	0.190995	0.683384	Rpain	Rpain	ENSMUSG00000018449
Ccdc25	381.795	0.194759	0.0641876	3.03422	0.00241161	0.0704225	Ccdc25	Ccdc25	ENSMUSG00000022035
Carhsp1	304.971	0.194729	0.0743622	2.61866	0.00882768	0.162809	Carhsp1	Carhsp1	ENSMUSG00000008393
Txndc5	38.8948	0.19443	0.226677	0.857739	0.391037	0.830664	Txndc5	Txndc5	ENSMUSG00000038991
Gstcd	9.57123	0.194329	0.318613	0.609923	0.541913	0.899206	Gstcd	Gstcd	ENSMUSG00000028018
F11	85.205	0.194292	0.121672	1.59685	0.110298	0.575933	F11	F11	ENSMUSG00000031645
Gm32468	41.11	0.194289	0.175701	1.10579	0.268816	0.748096	Gm32468	Gm32468	ENSMUSG00000111013
Mief2	42.9043	0.194192	0.189028	1.02732	0.30427	0.776345	Mief2	Mief2	ENSMUSG00000018599
Pcdh17	50.3888	0.19382	0.164471	1.17844	0.23862	0.723706	Pcdh17	Pcdh17	ENSMUSG00000035566
Ppil4	213.905	0.193704	0.0831799	2.32874	0.0198729	0.266415	Ppil4	Ppil4	ENSMUSG00000015757
Ppil1	40.9158	0.193697	0.173745	1.11483	0.264923	0.74406	Ppil1	Ppil1	ENSMUSG00000024007
Tfb2m	167.594	0.193586	0.101754	1.90249	0.0571074	0.45302	Tfb2m	Tfb2m	ENSMUSG00000026492
Nnmt	239.16	0.193423	0.0967966	1.99825	0.04569	0.413471	Nnmt	Nnmt	ENSMUSG00000032271
Slc38a6	47.7209	0.193358	0.153313	1.2612	0.207236	0.700148	Slc38a6	Slc38a6	ENSMUSG00000044712
Asah2	86.8121	0.193258	0.121122	1.59557	0.110585	0.575933	Asah2	Asah2	ENSMUSG00000024887
Spryd3	100.786	0.193131	0.112214	1.72109	0.0852344	0.526867	Spryd3	Spryd3	ENSMUSG00000036966
Arhgap42	209.346	0.192999	0.0862435	2.23784	0.0252316	0.306055	Arhgap42	Arhgap42	ENSMUSG00000050730
Gm43621	14.2854	0.192971	0.333831	0.578051	0.563229	0.9028	Gm43621	Gm43621	ENSMUSG00000106933
Ankrd46	122.151	0.192845	0.109378	1.7631	0.0778829	0.508274	Ankrd46	Ankrd46	ENSMUSG00000048307
Mn1	38.2636	0.192813	0.182345	1.05741	0.290327	0.76937	Mn1	Mn1	ENSMUSG00000070576
Gm5822	66.2086	0.192789	0.197253	0.97737	0.328386	0.795122	Gm5822	Gm5822	ENSMUSG00000089993
Ubl7	11.3135	0.19273	0.29289	0.65803	0.510519	0.886758	Ubl7	Ubl7	ENSMUSG00000055720
Gm9169	35.0309	0.192641	0.224823	0.856857	0.391524	0.830664	Gm9169	Gm9169	ENSMUSG00000098198
Cda	78.3803	0.192602	0.153031	1.25858	0.208181	0.70053	Cda	Cda	ENSMUSG00000028755
Atoh8	79.3271	0.192283	0.156724	1.22689	0.219864	0.709539	Atoh8	Atoh8	ENSMUSG00000037621
Lpcat3	228.801	0.192249	0.0922499	2.08401	0.0371595	0.375916	Lpcat3	Lpcat3	ENSMUSG00000004270
Dnajb6	772.341	0.192192	0.0505357	3.8031	0.000142898	0.0079064	Dnajb6	Dnajb6	ENSMUSG00000029131
Mrps23	182.933	0.192062	0.0912515	2.10475	0.0353127	0.367126	Mrps23	Mrps23	ENSMUSG00000023723
Tsc2	45.1986	0.191993	0.154807	1.24021	0.214897	0.707615	Tsc2	Tsc2	ENSMUSG00000002496
Brms1l	16.5197	0.191983	0.274192	0.700178	0.483816	0.87618	Brms1l	Brms1l	ENSMUSG00000012076
Aar2	29.5165	0.19195	0.196874	0.974993	0.329564	0.796084	Aar2	Aar2	ENSMUSG00000027628
Mapk12	15.8112	0.1917	0.285465	0.671537	0.501878	0.883258	Mapk12	Mapk12	ENSMUSG00000022610
Pemt	1209.59	0.191631	0.0830793	2.30661	0.0210766	0.275865	Pemt	Pemt	ENSMUSG00000000301
Hjurp	363.767	0.191578	0.0838711	2.2842	0.0223598	0.286255	Hjurp	Hjurp	ENSMUSG00000044783
Tmpo	73.5909	0.1914	0.157568	1.21471	0.224476	0.71455	Tmpo	Tmpo	ENSMUSG00000019961
Gvin-ps2	18.9258	0.191356	0.28369	0.674526	0.499977	0.88225	Gvin-ps2	Gvin-ps2	ENSMUSG00000099241
Gm45344	16.0735	0.191285	0.285302	0.670466	0.502561	0.883542	Gm45344	Gm45344	ENSMUSG00000110099
Grina	599.194	0.19127	0.0744472	2.56921	0.0101931	0.176872	Grina	Grina	ENSMUSG00000022564
Gnptg	10.5805	0.191051	0.328415	0.581735	0.560745	0.902773	Gnptg	Gnptg	ENSMUSG00000035521
Wdr18	148.772	0.191041	0.0991688	1.92642	0.0540517	0.443619	Wdr18	Wdr18	ENSMUSG00000035754
Helq	9.52393	0.19103	0.342943	0.557033	0.577505	0.907824	Helq	Helq	ENSMUSG00000035266
Ddt	1868.84	0.190954	0.0461414	4.13846	3.49639e-05	0.00282737	Ddt	Ddt	ENSMUSG00000001666
Polk	25.7211	0.190901	0.208666	0.914866	0.360262	0.811182	Polk	Polk	ENSMUSG00000021668
Ces3b	1617.39	0.190881	0.084301	2.26428	0.0235567	0.293689	Ces3b	Ces3b	ENSMUSG00000062181
Mmrn2	80.0435	0.190406	0.114798	1.65861	0.0971938	0.548836	Mmrn2	Mmrn2	ENSMUSG00000041445
Slc29a1	433.295	0.190335	0.0735941	2.58629	0.00970165	0.173807	Slc29a1	Slc29a1	ENSMUSG00000023942
Fbf1	36.843	0.190264	0.181564	1.04792	0.294677	0.771696	Fbf1	Fbf1	ENSMUSG00000020776
9230114K14Rik	26.063	0.190045	0.215693	0.881087	0.378271	0.824926	9230114K14Rik	9230114K14Rik	ENSMUSG00000097145
Npc1	351.29	0.190012	0.0764472	2.48553	0.0129357	0.204215	Npc1	Npc1	ENSMUSG00000024413
Cstf2	45.7685	0.18995	0.171842	1.10538	0.268996	0.748102	Cstf2	Cstf2	ENSMUSG00000031256
Trappc5	145.371	0.189883	0.102955	1.84432	0.0651364	0.474626	Trappc5	Trappc5	ENSMUSG00000040236
Mavs	254.586	0.189805	0.103754	1.82938	0.0673431	0.482719	Mavs	Mavs	ENSMUSG00000037523
Mup4	419.866	0.189719	0.169943	1.11637	0.264265	0.743698	Mup4	Mup4	ENSMUSG00000041333
Lancl2	20.0589	0.189676	0.223291	0.849455	0.395628	0.832363	Lancl2	Lancl2	ENSMUSG00000062190
Wdcp	30.3426	0.18959	0.211483	0.896479	0.369997	0.819293	Wdcp	Wdcp	ENSMUSG00000051721
Ezr	41.0756	0.189584	0.251552	0.753657	0.451055	0.862824	Ezr	Ezr	ENSMUSG00000052397
Vamp8	417.858	0.189576	0.100004	1.89569	0.0580011	0.454577	Vamp8	Vamp8	ENSMUSG00000050732
Ces1f	420.591	0.189403	0.0745529	2.54052	0.0110689	0.184701	Ces1f	Ces1f	ENSMUSG00000031725
Gm43461	15.9001	0.189398	0.294818	0.642424	0.520598	0.890729	Gm43461	Gm43461	ENSMUSG00000107336
Pklr	37.2027	0.18919	0.189997	0.995751	0.319371	0.788514	Pklr	Pklr	ENSMUSG00000041237
Gm38948	10.4359	0.189138	0.335181	0.564286	0.572559	0.906508	Gm38948	Gm38948	ENSMUSG00000109984
Serpina3g	15.5105	0.189075	0.277526	0.681287	0.49569	0.880553	Serpina3g	Serpina3g	ENSMUSG00000041481
Mbnl2	516.1	0.18898	0.0674972	2.79983	0.00511302	0.118596	Mbnl2	Mbnl2	ENSMUSG00000022139
Bhmt-ps1	106.207	0.188973	0.195425	0.966982	0.333553	0.797682	Bhmt-ps1	Bhmt-ps1	ENSMUSG00000096105
Prdx2	455.448	0.188892	0.0636027	2.96988	0.00297916	0.082007	Prdx2	Prdx2	ENSMUSG00000005161
Slc49a4	71.3565	0.188691	0.134509	1.40281	0.160673	0.649107	Slc49a4	Slc49a4	ENSMUSG00000022848
Slc35b2	104.005	0.188685	0.10647	1.77218	0.0763642	0.507717	Slc35b2	Slc35b2	ENSMUSG00000037089
Alyref	66.1373	0.188618	0.16335	1.15469	0.248218	0.733663	Alyref	Alyref	ENSMUSG00000025134
Rps25-ps1	252.119	0.188537	0.199948	0.942927	0.345718	0.805377	Rps25-ps1	Rps25-ps1	ENSMUSG00000067344
Sbno2	126.99	0.188254	0.106717	1.76405	0.0777243	0.508274	Sbno2	Sbno2	ENSMUSG00000035673
Gm38319	59.363	0.18788	0.15383	1.22134	0.221956	0.712998	Gm38319	Gm38319	ENSMUSG00000102982
Fah	2300.8	0.187808	0.0723864	2.59453	0.0094721	0.171435	Fah	Fah	ENSMUSG00000030630
Plekho2	28.2051	0.187781	0.196313	0.956536	0.338801	0.801057	Plekho2	Plekho2	ENSMUSG00000050721
Vegfa	476.128	0.187763	0.11751	1.59784	0.110078	0.575933	Vegfa	Vegfa	ENSMUSG00000023951
Tcta	44.6427	0.187644	0.164159	1.14306	0.253012	0.737421	Tcta	Tcta	ENSMUSG00000039461
Nsmce1	65.4153	0.187521	0.131491	1.42611	0.153837	0.641972	Nsmce1	Nsmce1	ENSMUSG00000030750
Setbp1	13.8173	0.187418	0.31255	0.599641	0.548746	0.900485	Setbp1	Setbp1	ENSMUSG00000024548
Scnn1a	58.5423	0.18738	0.157756	1.18778	0.23492	0.720875	Scnn1a	Scnn1a	ENSMUSG00000030340
Slc39a3	27.537	0.18736	0.219957	0.851803	0.394323	0.831482	Slc39a3	Slc39a3	ENSMUSG00000046822
Krtcap2	459.265	0.187294	0.0737046	2.54115	0.0110489	0.184701	Krtcap2	Krtcap2	ENSMUSG00000042747
Cpne8	41.8246	0.187097	0.178146	1.05025	0.293603	0.771562	Cpne8	Cpne8	ENSMUSG00000052560
Caln1	15.5991	0.187089	0.283512	0.659897	0.50932	0.88585	Caln1	Caln1	ENSMUSG00000060371
Casp6	68.1083	0.186973	0.133464	1.40092	0.161238	0.649844	Casp6	Casp6	ENSMUSG00000027997
Gm49783	10.5551	0.18697	0.328192	0.569697	0.568883	0.904634	Gm49783	Gm49783	ENSMUSG00000111740
Ccs	618.93	0.186951	0.0678205	2.75655	0.00584142	0.127712	Ccs	Ccs	ENSMUSG00000034108
Xaf1	42.2324	0.18692	0.168362	1.11023	0.266901	0.74608	Xaf1	Xaf1	ENSMUSG00000040483
Bin3	12.5934	0.186882	0.320412	0.583256	0.559721	0.902773	Bin3	Bin3	ENSMUSG00000022089
Snap47	446.612	0.186766	0.0985676	1.8948	0.0581183	0.455098	Snap47	Snap47	ENSMUSG00000009894
Tstd1	118.857	0.186719	0.118052	1.58167	0.113724	0.58342	Tstd1	Tstd1	ENSMUSG00000103711
Nagpa	125.679	0.186698	0.119952	1.55644	0.119604	0.590993	Nagpa	Nagpa	ENSMUSG00000023143
Prrc1	122.202	0.18651	0.106154	1.75698	0.0789208	0.510819	Prrc1	Prrc1	ENSMUSG00000024594
Ankrd11	906.965	0.18646	0.0537999	3.4658	0.000528656	0.02223	Ankrd11	Ankrd11	ENSMUSG00000035569
Prps2	32.0352	0.186452	0.192243	0.969873	0.33211	0.79729	Prps2	Prps2	ENSMUSG00000025742
Ttyh3	19.6027	0.186325	0.285774	0.652	0.514401	0.88886	Ttyh3	Ttyh3	ENSMUSG00000036565
Gm18811	14.2705	0.186322	0.312289	0.596635	0.550751	0.901202	Gm18811	Gm18811	ENSMUSG00000115764
Cluh	1143.21	0.186305	0.0478754	3.89146	9.96447e-05	0.00593325	Cluh	Cluh	ENSMUSG00000020741
Map11	52.0264	0.186288	0.15092	1.23435	0.217071	0.708345	Map11	Map11	ENSMUSG00000036948
Ces1g	236.983	0.186112	0.0893873	2.08209	0.0373345	0.37678	Ces1g	Ces1g	ENSMUSG00000057074
Lrtm1	127.141	0.186112	0.147144	1.26483	0.205933	0.698534	Lrtm1	Lrtm1	ENSMUSG00000045776
Dcaf1	66.3037	0.186047	0.149334	1.24585	0.212821	0.706482	Dcaf1	Dcaf1	ENSMUSG00000040325
Irag1	17.2095	0.185988	0.317211	0.586323	0.557659	0.902773	Irag1	Irag1	ENSMUSG00000005611
Ube2g2	39.582	0.185946	0.310007	0.599812	0.548631	0.900485	Ube2g2	Ube2g2	ENSMUSG00000009293
Nim1k	21.8395	0.185812	0.214237	0.86732	0.385767	0.82965	Nim1k	Nim1k	ENSMUSG00000095930
4931406C07Rik	721.053	0.185686	0.0795679	2.33368	0.0196123	0.264535	4931406C07Rik	4931406C07Rik	ENSMUSG00000031938
Gm32063	68.6549	0.18565	0.150556	1.23309	0.21754	0.708382	Gm32063	Gm32063	ENSMUSG00000114247
Asb3	23.0294	0.185516	0.226631	0.818582	0.413025	0.840393	Asb3	Asb3	ENSMUSG00000020305
Scap	226.437	0.185484	0.115505	1.60585	0.108306	0.572144	Scap	Scap	ENSMUSG00000032485
Cfap126	13.259	0.185306	0.287607	0.644305	0.519378	0.890647	Cfap126	Cfap126	ENSMUSG00000026649
Paxbp1	72.2568	0.184986	0.142347	1.29954	0.193758	0.685156	Paxbp1	Paxbp1	ENSMUSG00000022974
Lrrc14	77.4656	0.184927	0.126901	1.45726	0.145046	0.632038	Lrrc14	Lrrc14	ENSMUSG00000033728
Nol12	45.9145	0.184796	0.158246	1.16778	0.242897	0.727826	Nol12	Nol12	ENSMUSG00000033099
Prune1	94.8707	0.184792	0.128282	1.44051	0.149723	0.638963	Prune1	Prune1	ENSMUSG00000015711
Tubgcp4	43.7796	0.184789	0.154588	1.19536	0.231945	0.718386	Tubgcp4	Tubgcp4	ENSMUSG00000027263
Adra1b	545.165	0.184645	0.0963448	1.9165	0.055301	0.448214	Adra1b	Adra1b	ENSMUSG00000050541
Ildr2	184.2	0.184588	0.117059	1.57689	0.114822	0.584851	Ildr2	Ildr2	ENSMUSG00000040612
Sfxn2	223.786	0.184576	0.102638	1.79833	0.072125	0.495026	Sfxn2	Sfxn2	ENSMUSG00000025036
Litaf	206.917	0.184477	0.0898459	2.05326	0.0400473	0.387521	Litaf	Litaf	ENSMUSG00000022500
Tubgcp6	30.2079	0.184424	0.178124	1.03537	0.300497	0.775583	Tubgcp6	Tubgcp6	ENSMUSG00000051786
Gm4705	24.2055	0.184365	0.226686	0.813306	0.416042	0.842355	Gm4705	Gm4705	ENSMUSG00000093686
Smim22	71.2114	0.18431	0.146669	1.25664	0.208884	0.701191	Smim22	Smim22	ENSMUSG00000096215
E430021H15Rik	57.5284	0.184266	0.150907	1.22105	0.222067	0.712998	E430021H15Rik	E430021H15Rik	ENSMUSG00000105519
Ctsa	30.4173	0.184242	0.251687	0.732028	0.464152	0.868007	Ctsa	Ctsa	ENSMUSG00000017760
Cox18	39.7709	0.184212	0.164312	1.12111	0.262241	0.743241	Cox18	Cox18	ENSMUSG00000035505
Pira2	21.6195	0.184175	0.276509	0.666073	0.505364	0.884703	Pira2	Pira2	ENSMUSG00000089942
Fignl2	52.4749	0.18409	0.151654	1.21388	0.224794	0.714716	Fignl2	Fignl2	ENSMUSG00000095440
Supt6	295.767	0.184025	0.083204	2.21174	0.0269847	0.314952	Supt6	Supt6	ENSMUSG00000002052
Gask1a	16.9915	0.183883	0.287633	0.639296	0.522631	0.891743	Gask1a	Gask1a	ENSMUSG00000038233
Arpp19	565.979	0.183852	0.062766	2.92916	0.00339874	0.089885	Arpp19	Arpp19	ENSMUSG00000007656
Gtf2h2	40.5384	0.183825	0.177041	1.03832	0.299121	0.775133	Gtf2h2	Gtf2h2	ENSMUSG00000021639
Bzw2	80.6948	0.183815	0.135859	1.35299	0.17606	0.666965	Bzw2	Bzw2	ENSMUSG00000020547
Tfip11	29.9165	0.183608	0.198478	0.925077	0.354926	0.809741	Tfip11	Tfip11	ENSMUSG00000029345
Fcgr4	34.3233	0.183473	0.206437	0.888762	0.374131	0.823601	Fcgr4	Fcgr4	ENSMUSG00000059089
Cpq	115.82	0.183337	0.113543	1.61469	0.106378	0.56765	Cpq	Cpq	ENSMUSG00000039007
Igf2bp2	18.2487	0.18328	0.230182	0.796237	0.425894	0.849123	Igf2bp2	Igf2bp2	ENSMUSG00000033581
Dctn6	40.7547	0.183231	0.244812	0.748457	0.454185	0.864119	Dctn6	Dctn6	ENSMUSG00000031516
Irf1	153.257	0.183107	0.119696	1.52977	0.126074	0.599757	Irf1	Irf1	ENSMUSG00000018899
Rbms3	53.9398	0.183086	0.194658	0.940555	0.346933	0.80605	Rbms3	Rbms3	ENSMUSG00000039607
Arsb	12.2568	0.18308	0.294101	0.622508	0.533608	0.895737	Arsb	Arsb	ENSMUSG00000042082
Gm2788	75.4555	0.182935	0.148682	1.23038	0.218556	0.708945	Gm2788	Gm2788	ENSMUSG00000085995
Scrn3	52.8797	0.18286	0.197488	0.925929	0.354483	0.809741	Scrn3	Scrn3	ENSMUSG00000008226
Orc6	16.3881	0.182807	0.282759	0.64651	0.517949	0.890029	Orc6	Orc6	ENSMUSG00000031697
Dpagt1	180.349	0.182764	0.112449	1.62531	0.104097	0.56138	Dpagt1	Dpagt1	ENSMUSG00000032123
AA386476	13.4638	0.182688	0.294815	0.619671	0.535475	0.896604	AA386476	AA386476	ENSMUSG00000074357
Dhcr24	157.425	0.182603	0.115662	1.57877	0.11439	0.584457	Dhcr24	Dhcr24	ENSMUSG00000034926
Gm17229	16.8566	0.182321	0.251169	0.72589	0.467906	0.868605	Gm17229	Gm17229	ENSMUSG00000092051
Slc9a8	88.363	0.182256	0.114474	1.59212	0.111358	0.576678	Slc9a8	Slc9a8	ENSMUSG00000039463
Llph-ps1	15.5937	0.182218	0.258937	0.703715	0.48161	0.874435	Llph-ps1	Llph-ps1	ENSMUSG00000081459
Gm48321	9.82137	0.182214	0.32784	0.555802	0.578346	0.907824	Gm48321	Gm48321	ENSMUSG00000114504
Dstyk	48.8564	0.182195	0.166798	1.09231	0.274698	0.753944	Dstyk	Dstyk	ENSMUSG00000042046
Gm37670	25.0369	0.18205	0.254753	0.714615	0.474847	0.870623	Gm37670	Gm37670	ENSMUSG00000103548
Gm47551	18.8436	0.181928	0.268265	0.678165	0.497667	0.881547	Gm47551	Gm47551	ENSMUSG00000114458
Gm17212	17.1393	0.181825	0.268275	0.677755	0.497927	0.881547	Gm17212	Gm17212	ENSMUSG00000090941
Mvk	85.9499	0.181814	0.128607	1.41372	0.157445	0.645017	Mvk	Mvk	ENSMUSG00000041939
S100a9	58.8248	0.181811	0.192151	0.946186	0.344054	0.804343	S100a9	S100a9	ENSMUSG00000056071
Bbs10	12.2554	0.181684	0.287627	0.631664	0.527607	0.892803	Bbs10	Bbs10	ENSMUSG00000035759
E2f8	27.4907	0.181642	0.225355	0.806027	0.420227	0.844836	E2f8	E2f8	ENSMUSG00000046179
Gm12799	15.4219	0.181638	0.30602	0.59355	0.552813	0.902512	Gm12799	Gm12799	ENSMUSG00000082264
Rnf185	88.4074	0.181441	0.119294	1.52096	0.12827	0.604047	Rnf185	Rnf185	ENSMUSG00000020448
Tra2b	197.109	0.181406	0.0761219	2.3831	0.0171674	0.24524	Tra2b	Tra2b	ENSMUSG00000022858
4632404H12Rik	19.8903	0.181394	0.223038	0.813285	0.416055	0.842355	4632404H12Rik	4632404H12Rik	ENSMUSG00000042579
mt-Co3	73519.3	0.181323	0.054227	3.34378	0.000826444	0.0322774	mt-Co3	mt-Co3	ENSMUSG00000064358
Gm8186	55.3262	0.18129	0.273156	0.663685	0.506892	0.884938	Gm8186	Gm8186	ENSMUSG00000049124
Smo	26.1558	0.181272	0.223244	0.811991	0.416797	0.842355	Smo	Smo	ENSMUSG00000001761
Ptcd1	48.2438	0.181264	0.159793	1.13437	0.256641	0.740514	Ptcd1	Ptcd1	ENSMUSG00000029624
Atg7	177.74	0.181227	0.0950352	1.90695	0.0565274	0.452801	Atg7	Atg7	ENSMUSG00000030314
Sdc4	646.565	0.181157	0.0640901	2.82659	0.00470458	0.112402	Sdc4	Sdc4	ENSMUSG00000017009
Mvb12a	109.988	0.181122	0.13564	1.33531	0.181774	0.673475	Mvb12a	Mvb12a	ENSMUSG00000031813
Ppp1r14a	13.5047	0.181121	0.309707	0.584815	0.558672	0.902773	Ppp1r14a	Ppp1r14a	ENSMUSG00000037166
Vcp-rs	221.445	0.181103	0.0866223	2.09072	0.036553	0.372957	Vcp-rs	Vcp-rs	ENSMUSG00000083327
Hhat	9.62649	0.181093	0.349142	0.51868	0.603984	0.913457	Hhat	Hhat	ENSMUSG00000037375
Ttf2	17.899	0.181002	0.229309	0.789337	0.429915	0.852197	Ttf2	Ttf2	ENSMUSG00000033222
Tuba1a	110.744	0.180972	0.276018	0.655653	0.512048	0.887643	Tuba1a	Tuba1a	ENSMUSG00000072235
Pcdh12	19.207	0.180958	0.231775	0.780745	0.434953	0.854303	Pcdh12	Pcdh12	ENSMUSG00000024440
Zfp949	16.3583	0.180955	0.266394	0.679277	0.496962	0.881201	Zfp949	Zfp949	ENSMUSG00000032425
Tmem60	30.9598	0.180931	0.183529	0.985841	0.324211	0.792161	Tmem60	Tmem60	ENSMUSG00000045435
R3hcc1l	52.6261	0.180917	0.138103	1.31002	0.190189	0.683282	R3hcc1l	R3hcc1l	ENSMUSG00000025184
Rps25	374.963	0.180723	0.180414	1.00171	0.316483	0.786877	Rps25	Rps25	ENSMUSG00000009927
Gvin-ps4	19.1743	0.180649	0.285125	0.633579	0.526355	0.892803	Gvin-ps4	Gvin-ps4	ENSMUSG00000098934
Mup-ps21	51.0786	0.180597	0.228291	0.791084	0.428895	0.850977	Mup-ps21	Mup-ps21	ENSMUSG00000083524
Trim37	87.2638	0.180545	0.121974	1.48019	0.138823	0.623443	Trim37	Trim37	ENSMUSG00000018548
Gm47644	22.7881	0.180544	0.222855	0.81014	0.41786	0.843238	Gm47644	Gm47644	ENSMUSG00000112734
Washc1	81.7518	0.180266	0.121565	1.48287	0.138108	0.621933	Washc1	Washc1	ENSMUSG00000024101
Ncaph2	123.754	0.180228	0.125224	1.43925	0.15008	0.638963	Ncaph2	Ncaph2	ENSMUSG00000008690
Map4k2	12.9317	0.180186	0.259062	0.69553	0.486723	0.876815	Map4k2	Map4k2	ENSMUSG00000024948
Kif9	11.9641	0.18018	0.333084	0.540945	0.588546	0.909152	Kif9	Kif9	ENSMUSG00000032489
Mocs1	291.656	0.180077	0.103944	1.73244	0.0831948	0.519813	Mocs1	Mocs1	ENSMUSG00000064120
Rpsa-ps7	114.841	0.18005	0.11687	1.5406	0.123413	0.596611	Rpsa-ps7	Rpsa-ps7	ENSMUSG00000117438
Gm13333	20.3527	0.179837	0.261721	0.687133	0.491999	0.877966	Gm13333	Gm13333	ENSMUSG00000081139
Dmac2	143.735	0.179771	0.104659	1.71769	0.0858529	0.528108	Dmac2	Dmac2	ENSMUSG00000057229
Zfp125	12.0574	0.179759	0.299559	0.600081	0.548453	0.900485	Zfp125	Zfp125	ENSMUSG00000069755
Lrrc28	82.7204	0.179739	0.126312	1.42298	0.154742	0.642763	Lrrc28	Lrrc28	ENSMUSG00000030556
Cth	178.009	0.179726	0.162617	1.10521	0.269069	0.748102	Cth	Cth	ENSMUSG00000028179
Gm49839	14.9614	0.1797	0.300115	0.59877	0.549326	0.90067	Gm49839	Gm49839	ENSMUSG00000117294
Proser2	74.1003	0.179667	0.16471	1.09081	0.275357	0.753992	Proser2	Proser2	ENSMUSG00000045319
Clec4f	195.433	0.179615	0.11943	1.50393	0.132599	0.613387	Clec4f	Clec4f	ENSMUSG00000014542
Ubr5	323.892	0.17961	0.0791832	2.26829	0.0233118	0.292034	Ubr5	Ubr5	ENSMUSG00000037487
Gm28437	76225	0.179572	0.0533049	3.36877	0.000755035	0.0298582	Gm28437	Gm28437	ENSMUSG00000101111
Snrpc	147.932	0.179509	0.0918034	1.95536	0.0505402	0.433717	Snrpc	Snrpc	ENSMUSG00000024217
Rabl6	223.919	0.179502	0.080284	2.23583	0.0253627	0.306759	Rabl6	Rabl6	ENSMUSG00000015087
Anks4b	436.461	0.179496	0.0834127	2.15191	0.0314045	0.34241	Anks4b	Anks4b	ENSMUSG00000030909
Gm47817	21.2633	0.17949	0.208549	0.860661	0.389425	0.830377	Gm47817	Gm47817	ENSMUSG00000113752
Dgcr2	121.993	0.179484	0.10637	1.68736	0.0915333	0.53956	Dgcr2	Dgcr2	ENSMUSG00000003166
Zfp775	21.9163	0.179077	0.219995	0.814005	0.415642	0.842355	Zfp775	Zfp775	ENSMUSG00000007216
Gm13775	157.491	0.179017	0.125702	1.42414	0.154406	0.642763	Gm13775	Gm13775	ENSMUSG00000081207
Ppp2r2a	329.783	0.178744	0.0740741	2.41304	0.0158201	0.233007	Ppp2r2a	Ppp2r2a	ENSMUSG00000022052
Dlc1	369.148	0.178693	0.0834118	2.14229	0.0321698	0.349245	Dlc1	Dlc1	ENSMUSG00000031523
Dtwd2	11.4461	0.178646	0.300593	0.594313	0.552303	0.902482	Dtwd2	Dtwd2	ENSMUSG00000024505
Card6	34.5885	0.178624	0.19118	0.934321	0.350138	0.807813	Card6	Card6	ENSMUSG00000041849
Gm37154	10.2559	0.178582	0.310991	0.574233	0.56581	0.902837	Gm37154	Gm37154	ENSMUSG00000102929
Copa	380.398	0.178564	0.110288	1.61907	0.105433	0.564861	Copa	Copa	ENSMUSG00000026553
Gsta1	65.9499	0.178554	0.209672	0.851586	0.394444	0.831482	Gsta1	Gsta1	ENSMUSG00000074183
Psmc4	381.272	0.178512	0.0777264	2.29667	0.0216377	0.280822	Psmc4	Psmc4	ENSMUSG00000030603
Mark3	308.609	0.178433	0.0974165	1.83165	0.0670042	0.481979	Mark3	Mark3	ENSMUSG00000007411
Ifrd2	75.2586	0.178402	0.156633	1.13898	0.254713	0.738497	Ifrd2	Ifrd2	ENSMUSG00000010048
Cyp4f15	168.86	0.178384	0.155895	1.14426	0.252517	0.737385	Cyp4f15	Cyp4f15	ENSMUSG00000073424
Gbp7	179.577	0.178324	0.108551	1.64277	0.100431	0.555657	Gbp7	Gbp7	ENSMUSG00000040253
Gm43164	10.262	0.178163	0.309483	0.57568	0.564831	0.902837	Gm43164	Gm43164	ENSMUSG00000107103
Thap7	45.6084	0.178114	0.157194	1.13309	0.257178	0.740871	Thap7	Thap7	ENSMUSG00000022760
Gm34868	12.3961	0.178087	0.336589	0.529092	0.596742	0.91066	Gm34868	Gm34868	ENSMUSG00000112784
Dhx15	202.922	0.177987	0.0907378	1.96156	0.0498141	0.429825	Dhx15	Dhx15	ENSMUSG00000029169
Ldhd	115.788	0.177816	0.110936	1.60288	0.108962	0.574554	Ldhd	Ldhd	ENSMUSG00000031958
Rap2b	9.59613	0.177812	0.389479	0.456537	0.648004	0.923451	Rap2b	Rap2b	ENSMUSG00000036894
Ak2	997.463	0.177761	0.0591245	3.00656	0.00264221	0.0749022	Ak2	Ak2	ENSMUSG00000028792
Dleu2	112.012	0.177622	0.107815	1.64746	0.0994625	0.55494	Dleu2	Dleu2	ENSMUSG00000097589
Cyp2d36-ps	43.7402	0.177595	0.192143	0.924284	0.355338	0.809741	Cyp2d36-ps	Cyp2d36-ps	ENSMUSG00000116341
Cr2	10.6689	0.177456	0.329077	0.539253	0.589712	0.90925	Cr2	Cr2	ENSMUSG00000026616
Il15ra	52.4564	0.177451	0.161576	1.09825	0.272095	0.750849	Il15ra	Il15ra	ENSMUSG00000023206
Gm16751	9.7774	0.177357	0.345233	0.513732	0.607439	0.914946	Gm16751	Gm16751	ENSMUSG00000085303
Zscan12	35.0367	0.177305	0.177208	1.00055	0.317045	0.786877	Zscan12	Zscan12	ENSMUSG00000036721
Cmah	552.216	0.177281	0.0722275	2.45448	0.0141088	0.215998	Cmah	Cmah	ENSMUSG00000016756
Gm8556	17.4263	0.177268	0.299164	0.592545	0.553486	0.902512	Gm8556	Gm8556	ENSMUSG00000109822
Gm10039	312.839	0.177248	0.0857218	2.06771	0.0386673	0.381924	Gm10039	Gm10039	ENSMUSG00000091478
Msh3	74.3967	0.177136	0.131559	1.34644	0.17816	0.670149	Msh3	Msh3	ENSMUSG00000014850
Nmral1	17.7818	0.176956	0.255361	0.692965	0.488332	0.877001	Nmral1	Nmral1	ENSMUSG00000063445
Gm11737	23.982	0.176818	0.203523	0.868787	0.384963	0.829024	Gm11737	Gm11737	ENSMUSG00000080810
Foxo3	119.505	0.176688	0.106238	1.66313	0.0962866	0.54821	Foxo3	Foxo3	ENSMUSG00000048756
Mrps17	198.949	0.176631	0.0804704	2.19499	0.0281647	0.32145	Mrps17	Mrps17	ENSMUSG00000034211
Myo1e	178.661	0.176534	0.105898	1.66701	0.0955117	0.547974	Myo1e	Myo1e	ENSMUSG00000032220
Anapc2	118.154	0.176411	0.118643	1.4869	0.137041	0.621096	Anapc2	Anapc2	ENSMUSG00000026965
Utp18	55.3018	0.176363	0.144898	1.21716	0.223544	0.714041	Utp18	Utp18	ENSMUSG00000054079
Sdccag8	83.4629	0.176262	0.125063	1.40938	0.158722	0.646908	Sdccag8	Sdccag8	ENSMUSG00000026504
Dcaf7	58.5986	0.176127	0.143454	1.22776	0.219538	0.70921	Dcaf7	Dcaf7	ENSMUSG00000049354
Gm4342	28.1218	0.176036	0.223733	0.786809	0.431393	0.852983	Gm4342	Gm4342	ENSMUSG00000083911
Zfp942	31.7465	0.175925	0.206594	0.851552	0.394463	0.831482	Zfp942	Zfp942	ENSMUSG00000071267
Mbl2	1258.58	0.175871	0.0685137	2.56695	0.0102596	0.177782	Mbl2	Mbl2	ENSMUSG00000024863
Pgk1	820.666	0.175774	0.0683636	2.57116	0.0101358	0.176631	Pgk1	Pgk1	ENSMUSG00000062070
Rian	16.0331	0.175686	0.326269	0.53847	0.590253	0.90925	Rian	Rian	ENSMUSG00000097451
Hyi	764.709	0.175616	0.0899654	1.95203	0.0509342	0.434146	Hyi	Hyi	ENSMUSG00000006395
Gm4951	665.71	0.175557	0.0647364	2.71188	0.00669033	0.140291	Gm4951	Gm4951	ENSMUSG00000073555
Gm28911	54.1509	0.175449	0.161292	1.08777	0.276697	0.754967	Gm28911	Gm28911	ENSMUSG00000100405
Gm10722	35.4316	0.175419	0.219511	0.799132	0.424214	0.84742	Gm10722	Gm10722	ENSMUSG00000091028
Pdcd4	948.237	0.175277	0.0677635	2.58659	0.00969307	0.173807	Pdcd4	Pdcd4	ENSMUSG00000024975
Ankrd24	32.1859	0.175135	0.161488	1.0845	0.278141	0.756609	Ankrd24	Ankrd24	ENSMUSG00000054708
Hmgb1-ps7	49.9459	0.175013	0.162368	1.07787	0.28109	0.759585	Hmgb1-ps7	Hmgb1-ps7	ENSMUSG00000092281
Hspd1-ps3	553.364	0.175003	0.0642903	2.72207	0.00648737	0.137312	Hspd1-ps3	Hspd1-ps3	ENSMUSG00000058809
Mrpl37	242.404	0.174851	0.082104	2.12963	0.0332024	0.355861	Mrpl37	Mrpl37	ENSMUSG00000028622
Rhob	64.067	0.174786	0.154837	1.12883	0.258968	0.742125	Rhob	Rhob	ENSMUSG00000054364
Tmcc3	87.9083	0.174737	0.149043	1.17239	0.24104	0.726576	Tmcc3	Tmcc3	ENSMUSG00000020023
Mknk1	28.9103	0.174724	0.191672	0.911577	0.361992	0.812166	Mknk1	Mknk1	ENSMUSG00000028708
Rabepk	61.6942	0.174523	0.13149	1.32727	0.184419	0.675029	Rabepk	Rabepk	ENSMUSG00000070953
Gcgr	377.228	0.174448	0.0863216	2.02091	0.0432888	0.403017	Gcgr	Gcgr	ENSMUSG00000025127
Cebpz	263.296	0.174384	0.0694518	2.51086	0.0120438	0.193791	Cebpz	Cebpz	ENSMUSG00000024081
Myrf	24.9431	0.174319	0.343762	0.507094	0.612089	0.915284	Myrf	Myrf	ENSMUSG00000036098
Luc7l	187.673	0.174285	0.0839511	2.07603	0.0378914	0.379064	Luc7l	Luc7l	ENSMUSG00000024188
Rexo2	743.248	0.17421	0.0521505	3.34053	0.000836197	0.0325575	Rexo2	Rexo2	ENSMUSG00000032026
Cpb2	1059.21	0.174158	0.0629106	2.76834	0.00563425	0.125313	Cpb2	Cpb2	ENSMUSG00000021999
Sap30l	161.332	0.174106	0.10282	1.69332	0.0903955	0.53956	Sap30l	Sap30l	ENSMUSG00000020519
Cuedc2	48.3985	0.174083	0.152821	1.13913	0.254651	0.738497	Cuedc2	Cuedc2	ENSMUSG00000036748
Eva1a	84.9154	0.174017	0.154295	1.12782	0.259394	0.742125	Eva1a	Eva1a	ENSMUSG00000035104
Mrps31	122.25	0.174006	0.0999515	1.7409	0.0817004	0.516099	Mrps31	Mrps31	ENSMUSG00000031533
Shc1	94.1479	0.173689	0.112075	1.54975	0.121202	0.594122	Shc1	Shc1	ENSMUSG00000042626
Atpsckmt	71.5544	0.17368	0.133887	1.29722	0.194556	0.686544	Atpsckmt	Atpsckmt	ENSMUSG00000039065
Polr1has	87.6538	0.173525	0.124627	1.39235	0.163815	0.652725	Polr1has	Polr1has	ENSMUSG00000036214
Stat2	129.84	0.173511	0.104137	1.66618	0.0956781	0.548039	Stat2	Stat2	ENSMUSG00000040033
Gm17082	84.9944	0.173373	0.130456	1.32898	0.183855	0.674362	Gm17082	Gm17082	ENSMUSG00000090674
Gpr107	88.5511	0.173277	0.113905	1.52124	0.128199	0.604047	Gpr107	Gpr107	ENSMUSG00000000194
Pglyrp2	215.801	0.173265	0.0966384	1.79292	0.072985	0.496481	Pglyrp2	Pglyrp2	ENSMUSG00000079563
Wrnip1	37.0619	0.173228	0.195026	0.888228	0.374418	0.823601	Wrnip1	Wrnip1	ENSMUSG00000021400
Fam111a	48.623	0.173075	0.170175	1.01704	0.309133	0.778853	Fam111a	Fam111a	ENSMUSG00000024691
Gm9790	229.262	0.17306	0.0836663	2.06845	0.0385975	0.381589	Gm9790	Gm9790	ENSMUSG00000044330
Topors	241.176	0.172954	0.0805434	2.14734	0.0317662	0.345947	Topors	Topors	ENSMUSG00000036822
Ifi44	25.9582	0.172896	0.221319	0.781209	0.43468	0.854303	Ifi44	Ifi44	ENSMUSG00000028037
Scarb1	415.644	0.172802	0.0735923	2.3481	0.0188697	0.259718	Scarb1	Scarb1	ENSMUSG00000037936
Prr16	95.3507	0.172672	0.130001	1.32824	0.1841	0.674362	Prr16	Prr16	ENSMUSG00000073565
Arrdc1	9.53238	0.172633	0.338904	0.509385	0.610482	0.915284	Arrdc1	Arrdc1	ENSMUSG00000026972
Gmnn	18.9098	0.172456	0.267805	0.643962	0.5196	0.890647	Gmnn	Gmnn	ENSMUSG00000006715
Bst2	141.528	0.172407	0.112335	1.53476	0.124842	0.598237	Bst2	Bst2	ENSMUSG00000046718
Gm28530	29.2702	0.172397	0.209559	0.822666	0.410698	0.839652	Gm28530	Gm28530	ENSMUSG00000101452
Gm14097	18.6932	0.172326	0.37206	0.463168	0.643244	0.923327	Gm14097	Gm14097	ENSMUSG00000084839
Mrtfa	11.4821	0.172212	0.321921	0.534951	0.592684	0.910254	Mrtfa	Mrtfa	ENSMUSG00000042292
Gm13556	12.0255	0.172142	0.327105	0.526258	0.598709	0.911491	Gm13556	Gm13556	ENSMUSG00000087294
Gm33543	24.2945	0.172123	0.267671	0.64304	0.520198	0.890729	Gm33543	Gm33543	ENSMUSG00000110353
Arhgef5	123.939	0.171998	0.118753	1.44837	0.147515	0.636422	Arhgef5	Arhgef5	ENSMUSG00000033542
Cyp2e1	7475.46	0.171954	0.148489	1.15803	0.246853	0.7322	Cyp2e1	Cyp2e1	ENSMUSG00000025479
Gm38042	76.191	0.171841	0.139921	1.22813	0.219399	0.708945	Gm38042	Gm38042	ENSMUSG00000104292
Nicn1	84.9723	0.17182	0.122822	1.39894	0.161831	0.650135	Nicn1	Nicn1	ENSMUSG00000032606
Notch4	16.9639	0.171701	0.234901	0.73095	0.464809	0.868007	Notch4	Notch4	ENSMUSG00000015468
Slc40a1	238.352	0.171694	0.0903813	1.89966	0.0574777	0.45302	Slc40a1	Slc40a1	ENSMUSG00000025993
Men1	54.8545	0.171688	0.142482	1.20498	0.228212	0.716068	Men1	Men1	ENSMUSG00000024947
Coil	19.066	0.171677	0.222161	0.772758	0.439665	0.858638	Coil	Coil	ENSMUSG00000033983
Slc25a25	214.097	0.171546	0.10949	1.56678	0.117166	0.588317	Slc25a25	Slc25a25	ENSMUSG00000026819
Gm45162	43.4952	0.171545	0.19146	0.895985	0.370261	0.819523	Gm45162	Gm45162	ENSMUSG00000109074
Gm7969	16.6927	0.171535	0.346023	0.495733	0.620083	0.91627	Gm7969	Gm7969	ENSMUSG00000113095
Gm48419	16.6927	0.171535	0.346023	0.495733	0.620083	0.91627	Gm48419	Gm48419	ENSMUSG00000112984
Gm48423	16.6927	0.171535	0.346023	0.495733	0.620083	0.91627	Gm48423	Gm48423	ENSMUSG00000113273
Gm867	24.7766	0.171522	0.19104	0.897829	0.369276	0.818913	Gm867	Gm867	ENSMUSG00000050157
Hdac10	28.0443	0.171505	0.215706	0.795084	0.426565	0.849706	Hdac10	Hdac10	ENSMUSG00000062906
Abcc3	134.635	0.171487	0.112059	1.53033	0.125934	0.599757	Abcc3	Abcc3	ENSMUSG00000020865
Abhd4	69.2776	0.171315	0.1694	1.0113	0.311872	0.782316	Abhd4	Abhd4	ENSMUSG00000040997
Bcl9	34.8699	0.171305	0.213032	0.804129	0.421322	0.845181	Bcl9	Bcl9	ENSMUSG00000038256
Ttc39c	830.733	0.171284	0.0665834	2.57247	0.0100977	0.176631	Ttc39c	Ttc39c	ENSMUSG00000024424
Nr3c1	346.459	0.171262	0.087914	1.94806	0.0514078	0.435879	Nr3c1	Nr3c1	ENSMUSG00000024431
Flad1	78.4807	0.171222	0.11957	1.43197	0.152151	0.64055	Flad1	Flad1	ENSMUSG00000042642
Gm12359	13.0521	0.17112	0.289718	0.590643	0.554759	0.9027	Gm12359	Gm12359	ENSMUSG00000075576
Eef1aknmt	28.6766	0.171036	0.218666	0.78218	0.434109	0.854052	Eef1aknmt	Eef1aknmt	ENSMUSG00000026694
Nit2	98.1219	0.171034	0.186245	0.918332	0.358445	0.811182	Nit2	Nit2	ENSMUSG00000022751
Gm6161	75.2377	0.170993	0.136682	1.25103	0.210924	0.704074	Gm6161	Gm6161	ENSMUSG00000081441
G6pc	671.442	0.170981	0.0752728	2.27148	0.0231178	0.291954	G6pc	G6pc	ENSMUSG00000078650
Zfp709	9.4018	0.17098	0.358485	0.476952	0.633396	0.919709	Zfp709	Zfp709	ENSMUSG00000056019
Apmap	86.438	0.170754	0.238824	0.714977	0.474623	0.870623	Apmap	Apmap	ENSMUSG00000033096
Ddah1	856.691	0.170746	0.0815466	2.09385	0.0362731	0.371417	Ddah1	Ddah1	ENSMUSG00000028194
Mrps7	189.006	0.170718	0.0886705	1.92531	0.0541904	0.443619	Mrps7	Mrps7	ENSMUSG00000046756
Naa10	171.696	0.170697	0.102912	1.65867	0.0971828	0.548836	Naa10	Naa10	ENSMUSG00000031388
Tm2d3	324.918	0.170494	0.0750878	2.2706	0.0231714	0.291954	Tm2d3	Tm2d3	ENSMUSG00000078681
Selenoi	116.111	0.170392	0.115984	1.4691	0.141805	0.628195	Selenoi	Selenoi	ENSMUSG00000075703
Nelfcd	25.1081	0.170384	0.208144	0.81859	0.41302	0.840393	Nelfcd	Nelfcd	ENSMUSG00000016253
Ugt3a2	193.86	0.170365	0.115291	1.47769	0.139491	0.624441	Ugt3a2	Ugt3a2	ENSMUSG00000049152
Ccdc15	25.1981	0.170353	0.2241	0.760163	0.447157	0.862257	Ccdc15	Ccdc15	ENSMUSG00000034303
Lrch1	19.6357	0.170304	0.221138	0.770126	0.441225	0.859425	Lrch1	Lrch1	ENSMUSG00000068015
Zyx	63.4166	0.170295	0.136326	1.24918	0.211601	0.704498	Zyx	Zyx	ENSMUSG00000029860
Gtpbp1	185.427	0.17025	0.102635	1.6588	0.0971565	0.548836	Gtpbp1	Gtpbp1	ENSMUSG00000042535
Sdc1	268.999	0.170224	0.0965207	1.7636	0.0777991	0.508274	Sdc1	Sdc1	ENSMUSG00000020592
Gm16192	25.1603	0.170167	0.232966	0.730438	0.465122	0.868007	Gm16192	Gm16192	ENSMUSG00000086773
Abcd3	1774.98	0.17015	0.0505629	3.36511	0.00076513	0.0301629	Abcd3	Abcd3	ENSMUSG00000028127
Eif3l	212.771	0.16997	0.0747866	2.27274	0.0230421	0.291551	Eif3l	Eif3l	ENSMUSG00000033047
Pi16	10.3601	0.169896	0.4177	0.406741	0.684198	0.931486	Pi16	Pi16	ENSMUSG00000024011
Cyp4a12b	487.258	0.169849	0.0830388	2.04542	0.0408138	0.390642	Cyp4a12b	Cyp4a12b	ENSMUSG00000078597
Trib1	519.245	0.169849	0.0627644	2.70613	0.00680715	0.14142	Trib1	Trib1	ENSMUSG00000032501
Hfe	118.559	0.169759	0.106206	1.59839	0.109956	0.575933	Hfe	Hfe	ENSMUSG00000006611
Fam214b	21.0338	0.169656	0.222677	0.761891	0.446125	0.861988	Fam214b	Fam214b	ENSMUSG00000036002
Snx8	131.649	0.169568	0.128979	1.3147	0.188612	0.679785	Snx8	Snx8	ENSMUSG00000029560
Pnpla7	928.416	0.169513	0.0826002	2.05221	0.0401493	0.387532	Pnpla7	Pnpla7	ENSMUSG00000036833
Gm10138	20.8049	0.169271	0.227682	0.743455	0.457206	0.864881	Gm10138	Gm10138	ENSMUSG00000100954
Gm11575	51.9817	0.169171	0.20477	0.826152	0.408718	0.839522	Gm11575	Gm11575	ENSMUSG00000081562
Hmces	38.3101	0.169171	0.186539	0.906893	0.364463	0.815315	Hmces	Hmces	ENSMUSG00000030060
Ctsz	321.267	0.169122	0.162449	1.04108	0.297841	0.773775	Ctsz	Ctsz	ENSMUSG00000016256
Fcf1	631.765	0.169099	0.0731594	2.31137	0.0208122	0.274918	Fcf1	Fcf1	ENSMUSG00000021243
Sytl1	16.4299	0.168896	0.256921	0.657383	0.510935	0.886889	Sytl1	Sytl1	ENSMUSG00000028860
Rnf138	33.6207	0.168885	0.195082	0.865709	0.38665	0.82965	Rnf138	Rnf138	ENSMUSG00000024317
Gnpat	134.63	0.168869	0.114193	1.4788	0.139193	0.623995	Gnpat	Gnpat	ENSMUSG00000031985
Atp5g1	1457.76	0.168867	0.0757064	2.23055	0.0257109	0.30836	Atp5g1	Atp5g1	ENSMUSG00000006057
Phb	441.938	0.168777	0.0605936	2.7854	0.00534617	0.121736	Phb	Phb	ENSMUSG00000038845
Tfpi2	29.6639	0.168772	0.227987	0.740271	0.459135	0.866416	Tfpi2	Tfpi2	ENSMUSG00000029664
Wdfy2	97.6166	0.16874	0.117322	1.43826	0.150361	0.639021	Wdfy2	Wdfy2	ENSMUSG00000014547
Chic1	29.4846	0.168671	0.254319	0.663228	0.507185	0.885065	Chic1	Chic1	ENSMUSG00000031327
Gm5518	128.081	0.168512	0.128984	1.30646	0.191397	0.683384	Gm5518	Gm5518	ENSMUSG00000068466
Wnt4	14.3415	0.168511	0.358121	0.470543	0.637967	0.921793	Wnt4	Wnt4	ENSMUSG00000036856
Prpf3	54.0527	0.168429	0.140837	1.19592	0.231727	0.718386	Prpf3	Prpf3	ENSMUSG00000015748
9530082P21Rik	11.7693	0.168393	0.305191	0.551762	0.581111	0.907824	9530082P21Rik	9530082P21Rik	ENSMUSG00000097006
Cry1	46.1473	0.168371	0.169321	0.994393	0.320031	0.78944	Cry1	Cry1	ENSMUSG00000020038
Gm13320	51.9402	0.168247	0.157172	1.07046	0.284411	0.763348	Gm13320	Gm13320	ENSMUSG00000083545
Ints7	69.5011	0.168219	0.139424	1.20654	0.227611	0.716068	Ints7	Ints7	ENSMUSG00000037461
Eri2	26.8336	0.168193	0.196172	0.857378	0.391236	0.830664	Eri2	Eri2	ENSMUSG00000030929
Tmem25	114.826	0.168119	0.128378	1.30956	0.190344	0.683384	Tmem25	Tmem25	ENSMUSG00000002032
Insig2	854.431	0.168096	0.0775689	2.16706	0.0302306	0.335408	Insig2	Insig2	ENSMUSG00000003721
Marchf6	230.642	0.168033	0.0765797	2.19422	0.0282196	0.321582	Marchf6	Marchf6	ENSMUSG00000039100
Nup85	34.6549	0.168029	0.19424	0.865062	0.387005	0.82965	Nup85	Nup85	ENSMUSG00000020739
Alg6	39.5726	0.168001	0.18117	0.927314	0.353764	0.809485	Alg6	Alg6	ENSMUSG00000073792
Gvin-ps1	35.867	0.16798	0.207438	0.809784	0.418064	0.843416	Gvin-ps1	Gvin-ps1	ENSMUSG00000086513
[truncated: 10,524 more rows]

## Sheet: Cre-8oC vs Cre- 30oC 
Gene	baseMean	log2FoldChange	lfcSE	stat	pvalue	padj	Gene	mgi_symbol	ensembl_gene_id
2310069B03Rik	10.9265	5.99707	0.595327	10.0736	7.22986e-24	3.50787e-21	2310069B03Rik	2310069B03Rik	ENSMUSG00000100291
Gm15241	11.6728	5.09965	0.628732	8.11101	5.02003e-16	8.67502e-14	Gm15241	Gm15241	ENSMUSG00000087505
Ffar4	13.1988	4.94021	0.613362	8.05431	7.99264e-16	1.30944e-13	Ffar4	Ffar4	ENSMUSG00000054200
Dio2	51.7641	4.74357	0.765801	6.19425	5.85631e-10	4.56033e-08	Dio2	Dio2	ENSMUSG00000007682
Odad4	40.6264	3.8932	0.346421	11.2383	2.643e-29	2.38154e-26	Odad4	Odad4	ENSMUSG00000006784
Bmp8b	12.7803	3.83745	0.463186	8.2849	1.18208e-16	2.3936e-14	Bmp8b	Bmp8b	ENSMUSG00000002384
Acot11	89.406	3.38854	0.292069	11.6019	4.03231e-31	4.62432e-28	Acot11	Acot11	ENSMUSG00000034853
Ucp1	2934.27	3.12761	0.918938	3.4035	0.000665278	0.00953691	Ucp1	Ucp1	ENSMUSG00000031710
Slc25a34	38.4181	2.63847	0.240735	10.9601	5.9455e-28	4.41191e-25	Slc25a34	Slc25a34	ENSMUSG00000040740
Lgr6	37.4479	2.63682	0.461173	5.71763	1.08021e-08	6.19401e-07	Lgr6	Lgr6	ENSMUSG00000042793
Apold1	13.3619	2.37884	0.328954	7.23152	4.77632e-13	6.01947e-11	Apold1	Apold1	ENSMUSG00000090698
Cables1	26.1448	2.15891	0.249442	8.65497	4.93054e-18	1.21958e-15	Cables1	Cables1	ENSMUSG00000040957
1700037H04Rik	135.579	2.14589	0.347192	6.18069	6.38216e-10	4.85733e-08	1700037H04Rik	1700037H04Rik	ENSMUSG00000027327
Ankrd9	47.1023	2.14081	0.201032	10.6491	1.76089e-26	1.11068e-23	Ankrd9	Ankrd9	ENSMUSG00000037904
Otop1	43.8389	2.13273	0.57832	3.68781	0.000226196	0.00392499	Otop1	Otop1	ENSMUSG00000051596
Adam12	16.1385	2.12696	0.275439	7.72208	1.14445e-14	1.76064e-12	Adam12	Adam12	ENSMUSG00000054555
Dhrs9	18.2824	2.10208	0.292561	7.18508	6.71658e-13	8.22618e-11	Dhrs9	Dhrs9	ENSMUSG00000027068
Sorl1	76.4006	2.09109	0.280215	7.46244	8.49349e-14	1.16462e-11	Sorl1	Sorl1	ENSMUSG00000049313
Impa2	58.3591	2.04059	0.1951	10.4592	1.32987e-25	7.89178e-23	Impa2	Impa2	ENSMUSG00000024525
Gm42778	22.5431	2.0364	0.323102	6.30264	2.92609e-10	2.44454e-08	Gm42778	Gm42778	ENSMUSG00000105112
Rbp7	16.404	2.0265	0.303314	6.68119	2.3701e-11	2.3919e-09	Rbp7	Rbp7	ENSMUSG00000028996
Sik1	18.0144	2.01907	0.302638	6.67159	2.53046e-11	2.51489e-09	Sik1	Sik1	ENSMUSG00000024042
Hacd2	97.2153	1.97342	0.387224	5.09633	3.46297e-07	1.41376e-05	Hacd2	Hacd2	ENSMUSG00000035376
Adap1	12.4449	1.97267	0.324357	6.08178	1.18858e-09	8.56797e-08	Adap1	Adap1	ENSMUSG00000056413
Gmpr	209.805	1.96056	0.271147	7.23061	4.80826e-13	6.01947e-11	Gmpr	Gmpr	ENSMUSG00000000253
Pfkl	300.637	1.9255	0.129607	14.8565	6.31501e-50	7.96638e-46	Pfkl	Pfkl	ENSMUSG00000020277
Ucp3	44.4414	1.8868	0.373266	5.05485	4.30733e-07	1.72498e-05	Ucp3	Ucp3	ENSMUSG00000032942
Dhrs7	329.16	1.88674	0.137196	13.7522	4.94245e-43	2.0783e-39	Dhrs7	Dhrs7	ENSMUSG00000021094
Gm11295	13.5122	1.88301	0.343355	5.48415	4.15469e-08	2.10488e-06	Gm11295	Gm11295	ENSMUSG00000084038
Gm5182	47.4593	1.87879	0.327952	5.72885	1.01112e-08	5.82434e-07	Gm5182	Gm5182	ENSMUSG00000111942
Pfkp	102.092	1.84578	0.167076	11.0475	2.25358e-28	1.77681e-25	Pfkp	Pfkp	ENSMUSG00000021196
Lncbate10	20.3809	1.84317	0.403403	4.56905	4.89943e-06	0.000147509	Lncbate10	Lncbate10	ENSMUSG00000118229
Gm47595	22.1575	1.82569	0.210605	8.6688	4.36685e-18	1.12424e-15	Gm47595	Gm47595	ENSMUSG00000112080
Fbp2	23.886	1.81279	0.368519	4.91912	8.6932e-07	3.24452e-05	Fbp2	Fbp2	ENSMUSG00000021456
Cib2	38.3061	1.81116	0.301146	6.01424	1.80738e-09	1.25275e-07	Cib2	Cib2	ENSMUSG00000037493
Ackr3	19.6234	1.77667	0.271742	6.53807	6.23194e-11	5.61542e-09	Ackr3	Ackr3	ENSMUSG00000044337
Tlcd3b	11.2143	1.76782	0.285913	6.18309	6.28598e-10	4.83522e-08	Tlcd3b	Tlcd3b	ENSMUSG00000058966
S100b	54.9477	1.75556	0.387277	4.53309	5.81278e-06	0.000171068	S100b	S100b	ENSMUSG00000033208
Urb1	12.119	1.75217	0.314706	5.56763	2.58227e-08	1.3573e-06	Urb1	Urb1	ENSMUSG00000039929
Pla2g7	46.5193	1.74014	0.193802	8.97893	2.73404e-19	7.83863e-17	Pla2g7	Pla2g7	ENSMUSG00000023913
Ddhd2	339.822	1.715	0.120863	14.1896	1.06292e-45	6.7044e-42	Ddhd2	Ddhd2	ENSMUSG00000061313
Hk2	278.491	1.70521	0.199523	8.54641	1.26977e-17	3.0223e-15	Hk2	Hk2	ENSMUSG00000000628
Gnas	27.3239	1.68724	0.250783	6.72786	1.72178e-11	1.78034e-09	Gnas	Gnas	ENSMUSG00000027523
Acyp2	18.0744	1.67085	0.308542	5.41531	6.11829e-08	2.95789e-06	Acyp2	Acyp2	ENSMUSG00000060923
Gm4735	31.3426	1.635	0.269399	6.06907	1.28651e-09	9.16912e-08	Gm4735	Gm4735	ENSMUSG00000064193
Gja1	60.0225	1.63327	0.27738	5.88821	3.90398e-09	2.52558e-07	Gja1	Gja1	ENSMUSG00000050953
Pdk4	69.2296	1.62733	0.370566	4.39146	1.12591e-05	0.000308769	Pdk4	Pdk4	ENSMUSG00000019577
mt-Tc	102.342	1.6058	0.303947	5.28317	1.26967e-07	5.60031e-06	mt-Tc	mt-Tc	ENSMUSG00000064349
Tiam1	15.8859	1.57967	0.237948	6.6387	3.16452e-11	3.0946e-09	Tiam1	Tiam1	ENSMUSG00000002489
Rmdn3	29.8231	1.56933	0.273115	5.74604	9.13562e-09	5.31087e-07	Rmdn3	Rmdn3	ENSMUSG00000070730
Hebp2	12.0422	1.5637	0.291319	5.36765	7.97689e-08	3.71323e-06	Hebp2	Hebp2	ENSMUSG00000019853
Gpd1	3209.08	1.55346	0.126453	12.2848	1.09263e-34	1.96908e-31	Gpd1	Gpd1	ENSMUSG00000023019
Poln	21.8088	1.55292	0.248347	6.25301	4.02623e-10	3.21461e-08	Poln	Poln	ENSMUSG00000045102
Hadhb-ps	34.408	1.5008	0.265974	5.64264	1.67462e-08	9.22505e-07	Hadhb-ps	Hadhb-ps	ENSMUSG00000063684
Myo5a	102.732	1.49807	0.255218	5.86977	4.36397e-09	2.78037e-07	Myo5a	Myo5a	ENSMUSG00000034593
Ier3	29.15	1.48309	0.32724	4.53212	5.83952e-06	0.000171315	Ier3	Ier3	ENSMUSG00000003541
Zfp36l2	182.901	1.4213	0.188216	7.55142	4.30533e-14	6.38961e-12	Zfp36l2	Zfp36l2	ENSMUSG00000045817
Nat8l	81.0276	1.42036	0.247784	5.73226	9.91017e-09	5.73471e-07	Nat8l	Nat8l	ENSMUSG00000048142
Egln1	156.328	1.41917	0.17462	8.12723	4.39207e-16	7.69528e-14	Egln1	Egln1	ENSMUSG00000031987
Elovl6	1155.64	1.40254	0.153246	9.15218	5.57971e-20	1.7597e-17	Elovl6	Elovl6	ENSMUSG00000041220
mt-Tn	309.593	1.39624	0.2202	6.34078	2.28607e-10	1.92258e-08	mt-Tn	mt-Tn	ENSMUSG00000064348
Isyna1	93.4527	1.35416	0.200243	6.76259	1.35545e-11	1.41314e-09	Isyna1	Isyna1	ENSMUSG00000019139
Sbk1	45.9943	1.32754	0.237243	5.59569	2.19747e-08	1.16475e-06	Sbk1	Sbk1	ENSMUSG00000042978
Kcnk3	379.819	1.32717	0.279511	4.74818	2.05252e-06	6.86803e-05	Kcnk3	Kcnk3	ENSMUSG00000049265
Gm16045	14.9083	1.30845	0.276493	4.7323	2.21987e-06	7.38884e-05	Gm16045	Gm16045	ENSMUSG00000086050
Grk3	76.1565	1.3034	0.224642	5.80212	6.54803e-09	3.93349e-07	Grk3	Grk3	ENSMUSG00000042249
Gm9899	12.5531	1.29772	0.2436	5.32726	9.97043e-08	4.49203e-06	Gm9899	Gm9899	ENSMUSG00000053214
Negr1	13.6912	1.29632	0.303398	4.27266	1.93152e-05	0.000498285	Negr1	Negr1	ENSMUSG00000040037
Hk1	48.2341	1.29336	0.162344	7.96675	1.62907e-15	2.60136e-13	Hk1	Hk1	ENSMUSG00000037012
Ccdc69	15.914	1.29298	0.277228	4.66394	3.10206e-06	9.95738e-05	Ccdc69	Ccdc69	ENSMUSG00000049588
Letmd1	343.034	1.29261	0.123625	10.4559	1.37629e-25	7.89178e-23	Letmd1	Letmd1	ENSMUSG00000037353
C1qtnf12	36.2915	1.28968	0.232447	5.54829	2.88484e-08	1.49149e-06	C1qtnf12	C1qtnf12	ENSMUSG00000023571
Apmap	86.438	1.28659	0.247918	5.18957	2.10775e-07	8.98285e-06	Apmap	Apmap	ENSMUSG00000033096
Pgd	519.42	1.28377	0.131366	9.77245	1.47827e-22	6.43049e-20	Pgd	Pgd	ENSMUSG00000028961
Clstn3	121.25	1.28298	0.159727	8.03233	9.56412e-16	1.54681e-13	Clstn3	Clstn3	ENSMUSG00000008153
Ppargc1a	120.693	1.27597	0.142648	8.94489	3.72322e-19	1.04374e-16	Ppargc1a	Ppargc1a	ENSMUSG00000029167
Gk	227.289	1.27438	0.112168	11.3613	6.51463e-30	6.3217e-27	Gk	Gk	ENSMUSG00000025059
Mpc1	13.2021	1.27283	0.554898	2.29381	0.0218014	0.131402	Mpc1	Mpc1	ENSMUSG00000023861
Agpat2	555.029	1.26951	0.242889	5.22672	1.72545e-07	7.4543e-06	Agpat2	Agpat2	ENSMUSG00000026922
Loxl1	30.2172	1.24895	0.247919	5.03772	4.71105e-07	1.85718e-05	Loxl1	Loxl1	ENSMUSG00000032334
Msantd3	17.0267	1.24299	0.278387	4.46499	8.00728e-06	0.000229572	Msantd3	Msantd3	ENSMUSG00000039693
Gm7329	46.4891	1.23969	0.242747	5.10691	3.27472e-07	1.35445e-05	Gm7329	Gm7329	ENSMUSG00000100774
Slc25a42	35.7284	1.23809	0.328798	3.76551	0.000166206	0.0030299	Slc25a42	Slc25a42	ENSMUSG00000002346
Rflnb	65.0401	1.22929	0.277929	4.42303	9.7324e-06	0.000273439	Rflnb	Rflnb	ENSMUSG00000020846
Ttc28	119.374	1.2275	0.168769	7.27322	3.51008e-13	4.51833e-11	Ttc28	Ttc28	ENSMUSG00000033209
Pde4d	51.2337	1.22723	0.175609	6.98841	2.78021e-12	3.15967e-10	Pde4d	Pde4d	ENSMUSG00000021699
Slc4a4	935.081	1.22505	0.0965218	12.6919	6.55727e-37	1.37867e-33	Slc4a4	Slc4a4	ENSMUSG00000060961
Gm5537	18.9232	1.21141	0.28593	4.23672	2.26805e-05	0.000558818	Gm5537	Gm5537	ENSMUSG00000069008
Fbxl6	20.6334	1.21012	0.263074	4.59991	4.22676e-06	0.000130688	Fbxl6	Fbxl6	ENSMUSG00000022559
Snx10	152.659	1.18731	0.141023	8.41929	3.78785e-17	8.68795e-15	Snx10	Snx10	ENSMUSG00000038301
Orm3	80.875	1.18363	0.173121	6.83701	8.08627e-12	8.64477e-10	Orm3	Orm3	ENSMUSG00000028359
Gm8016	11.4426	1.17559	0.596959	1.9693	0.0489183	0.22432	Gm8016	Gm8016	ENSMUSG00000113050
Slc16a1	278.097	1.16997	0.120464	9.71221	2.67468e-22	1.08842e-19	Slc16a1	Slc16a1	ENSMUSG00000032902
Cox8b	600.627	1.16444	0.5658	2.05804	0.039586	0.196142	Cox8b	Cox8b	ENSMUSG00000025488
Gm42614	58.7827	1.16438	0.195882	5.94429	2.7766e-09	1.85327e-07	Gm42614	Gm42614	ENSMUSG00000105442
Aacs	120.601	1.16036	0.184536	6.28797	3.21649e-10	2.63481e-08	Aacs	Aacs	ENSMUSG00000029482
Itprid2	42.2156	1.15783	0.193988	5.96857	2.39345e-09	1.6233e-07	Itprid2	Itprid2	ENSMUSG00000027007
Afg1l	41.282	1.15747	0.161366	7.17296	7.33924e-13	8.90236e-11	Afg1l	Afg1l	ENSMUSG00000038302
Cnnm2	42.6138	1.15283	0.18845	6.11741	9.51071e-10	6.93512e-08	Cnnm2	Cnnm2	ENSMUSG00000064105
Rgs7	32.4207	1.15117	0.335455	3.43168	0.00059986	0.0087991	Rgs7	Rgs7	ENSMUSG00000026527
Psph	13.3391	1.14824	0.353808	3.24537	0.001173	0.0150839	Psph	Psph	ENSMUSG00000029446
Klf4	74.514	1.14807	0.204154	5.62354	1.87083e-08	1.02166e-06	Klf4	Klf4	ENSMUSG00000003032
Tmed5	268.405	1.14397	0.14128	8.09714	5.62671e-16	9.59202e-14	Tmed5	Tmed5	ENSMUSG00000063406
ENSMUSG00000115801	149.753	1.14272	0.131971	8.6589	4.7632e-18	1.20176e-15	ENSMUSG00000115801		ENSMUSG00000115801
Gm36933	10.2916	1.13226	0.30521	3.70979	0.000207435	0.00365186	Gm36933	Gm36933	ENSMUSG00000103772
Ckb	80.6783	1.13005	0.17358	6.51026	7.50231e-11	6.57233e-09	Ckb	Ckb	ENSMUSG00000001270
Gpd2	1401.75	1.1254	0.120309	9.35421	8.42251e-21	2.95139e-18	Gpd2	Gpd2	ENSMUSG00000026827
Letm1	562.867	1.11872	0.0929999	12.0292	2.4952e-33	3.49744e-30	Letm1	Letm1	ENSMUSG00000005299
Gm37607	14.346	1.11714	0.243059	4.59618	4.30311e-06	0.000132399	Gm37607	Gm37607	ENSMUSG00000103839
Slc3a2	194.123	1.1141	0.18424	6.04703	1.47538e-09	1.04561e-07	Slc3a2	Slc3a2	ENSMUSG00000010095
Gm9973	143.012	1.11363	0.120183	9.26617	1.92942e-20	6.40518e-18	Gm9973	Gm9973	ENSMUSG00000113175
Mpc2	996.272	1.10289	0.12202	9.03864	1.58635e-19	4.76473e-17	Mpc2	Mpc2	ENSMUSG00000026568
Pmepa1	164.632	1.10039	0.217537	5.0584	4.2279e-07	1.70399e-05	Pmepa1	Pmepa1	ENSMUSG00000038400
Irak3	15.2758	1.09669	0.258765	4.23817	2.25348e-05	0.000557405	Irak3	Irak3	ENSMUSG00000020227
Cnst	38.8391	1.08628	0.192382	5.64645	1.63793e-08	9.06252e-07	Cnst	Cnst	ENSMUSG00000038949
Aatk	68.2747	1.07975	0.131676	8.20009	2.40203e-16	4.47999e-14	Aatk	Aatk	ENSMUSG00000025375
Eif4e3	148.681	1.07604	0.184344	5.83716	5.3098e-09	3.3325e-07	Eif4e3	Eif4e3	ENSMUSG00000093661
Slc25a20	331.186	1.07299	0.129532	8.28357	1.19538e-16	2.3936e-14	Slc25a20	Slc25a20	ENSMUSG00000032602
Cox7a1	530.529	1.07066	0.29407	3.64084	0.000271748	0.00456471	Cox7a1	Cox7a1	ENSMUSG00000074218
Rom1	19.6359	1.06718	0.275957	3.86719	0.000110097	0.00211075	Rom1	Rom1	ENSMUSG00000071648
Pkm	806.09	1.06375	0.155156	6.85601	7.08118e-12	7.70078e-10	Pkm	Pkm	ENSMUSG00000032294
Mapk8ip1	10.93	1.0616	0.326123	3.25523	0.00113301	0.0146294	Mapk8ip1	Mapk8ip1	ENSMUSG00000027223
Eno1b	1040.08	1.06159	0.151071	7.02707	2.10913e-12	2.44098e-10	Eno1b	Eno1b	ENSMUSG00000059040
Slc26a10	12.7033	1.06094	0.301655	3.51706	0.000436354	0.00678744	Slc26a10	Slc26a10	ENSMUSG00000040441
Ncoa4-ps	9.7857	1.05806	0.370312	2.8572	0.00427395	0.0409695	Ncoa4-ps	Ncoa4-ps	ENSMUSG00000021908
Dipk1b	31.6713	1.05075	0.328194	3.20161	0.00136661	0.0171342	Dipk1b	Dipk1b	ENSMUSG00000036186
Prune2	14.3014	1.0394	0.392647	2.64715	0.00811741	0.0655158	Prune2	Prune2	ENSMUSG00000039126
Inafm2	13.5089	1.0392	0.385122	2.69838	0.00696788	0.0592717	Inafm2	Inafm2	ENSMUSG00000074918
Me1	2027.35	1.03039	0.123911	8.31558	9.13026e-17	1.91964e-14	Me1	Me1	ENSMUSG00000032418
Gm45828	21.9584	1.02864	0.229988	4.4726	7.72741e-06	0.00022256	Gm45828	Gm45828	ENSMUSG00000108526
Eno1	1138.45	1.02658	0.137219	7.48128	7.36038e-14	1.02139e-11	Eno1	Eno1	ENSMUSG00000063524
Pdgfb	26.1683	1.02499	0.220331	4.65207	3.28623e-06	0.000104686	Pdgfb	Pdgfb	ENSMUSG00000000489
Garnl3	9.88933	1.02253	0.327878	3.11862	0.00181702	0.0214422	Garnl3	Garnl3	ENSMUSG00000038860
Gm13772	46.2451	1.01762	0.370468	2.74686	0.00601696	0.0528947	Gm13772	Gm13772	ENSMUSG00000080977
Rpe	22.1986	1.0166	0.240028	4.23535	2.28191e-05	0.000561137	Rpe	Rpe	ENSMUSG00000026005
Septin9	34.7783	1.01245	0.216931	4.66715	3.05412e-06	9.85362e-05	Septin9	Septin9	ENSMUSG00000059248
Sprtn	10.4743	1.00727	0.29857	3.37364	0.000741803	0.0103951	Sprtn	Sprtn	ENSMUSG00000031986
Taldo1	768.819	1.0059	0.0934203	10.7675	4.90066e-27	3.25378e-24	Taldo1	Taldo1	ENSMUSG00000025503
Rgs12	11.7552	1.0042	0.329881	3.04412	0.00233362	0.025846	Rgs12	Rgs12	ENSMUSG00000029101
Megf9	71.3632	1.00339	0.162906	6.1593	7.30661e-10	5.48648e-08	Megf9	Megf9	ENSMUSG00000039270
Pmpcb	79.7953	1.00228	0.475201	2.10916	0.0349309	0.181041	Pmpcb	Pmpcb	ENSMUSG00000029017
Ccng2	11.4315	1.00083	0.413554	2.42007	0.0155176	0.105232	Ccng2	Ccng2	ENSMUSG00000029385
Nes	29.6847	0.999946	0.212338	4.70923	2.48654e-06	8.21143e-05	Nes	Nes	ENSMUSG00000004891
mt-Nd3	7789.04	0.996365	0.204422	4.87405	1.09333e-06	3.95198e-05	mt-Nd3	mt-Nd3	ENSMUSG00000064360
Gm28438	7789.87	0.993021	0.203287	4.88482	1.03524e-06	3.79637e-05	Gm28438	Gm28438	ENSMUSG00000101939
Adamts9	24.4381	0.991966	0.247249	4.01201	6.02036e-05	0.00124544	Adamts9	Adamts9	ENSMUSG00000030022
Sh2b2	113.477	0.98509	0.170639	5.77294	7.78993e-09	4.60273e-07	Sh2b2	Sh2b2	ENSMUSG00000005057
Pde7b	21.4688	0.976802	0.207549	4.70637	2.52161e-06	8.26237e-05	Pde7b	Pde7b	ENSMUSG00000019990
Tubb6	18.6101	0.976436	0.259118	3.7683	0.00016436	0.00301805	Tubb6	Tubb6	ENSMUSG00000001473
Dusp1	37.6187	0.975738	0.240941	4.04969	5.12844e-05	0.00110213	Dusp1	Dusp1	ENSMUSG00000024190
Cad	48.0508	0.971682	0.149747	6.48882	8.65125e-11	7.47503e-09	Cad	Cad	ENSMUSG00000013629
P4ha1	32.6704	0.9651	0.201815	4.78211	1.73464e-06	5.93488e-05	P4ha1	P4ha1	ENSMUSG00000019916
Tfdp1	14.3322	0.964967	0.260647	3.7022	0.00021374	0.00375011	Tfdp1	Tfdp1	ENSMUSG00000038482
Acadm	1638.85	0.964595	0.117641	8.19945	2.4149e-16	4.47999e-14	Acadm	Acadm	ENSMUSG00000062908
Kitl	46.3989	0.961466	0.191877	5.01085	5.4191e-07	2.10993e-05	Kitl	Kitl	ENSMUSG00000019966
Hadhb	691.161	0.961027	0.157918	6.08562	1.16039e-09	8.41284e-08	Hadhb	Hadhb	ENSMUSG00000059447
Spire1	24.1877	0.960026	0.263064	3.6494	0.000262853	0.0044449	Spire1	Spire1	ENSMUSG00000024533
Sgk1	50.6928	0.95814	0.155027	6.18045	6.39173e-10	4.85733e-08	Sgk1	Sgk1	ENSMUSG00000019970
Ebf3	30.5256	0.953203	0.26436	3.6057	0.000311308	0.00512682	Ebf3	Ebf3	ENSMUSG00000010476
Acacb	574.022	0.95224	0.0937292	10.1595	3.00681e-24	1.64917e-21	Acacb	Acacb	ENSMUSG00000042010
Egln3	80.4923	0.950662	0.143613	6.61961	3.60157e-11	3.46823e-09	Egln3	Egln3	ENSMUSG00000035105
Rgs4	15.6237	0.947532	0.221732	4.27333	1.92577e-05	0.000498161	Rgs4	Rgs4	ENSMUSG00000038530
Gm13339	2122.38	0.946264	0.356852	2.6517	0.00800878	0.0648881	Gm13339	Gm13339	ENSMUSG00000082884
Pcca	141.606	0.945389	0.164185	5.75806	8.50873e-09	4.99245e-07	Pcca	Pcca	ENSMUSG00000041650
Gm12097	12.3075	0.943771	0.310121	3.04323	0.00234051	0.0258797	Gm12097	Gm12097	ENSMUSG00000081887
mt-Atp8	4188.67	0.943426	0.143013	6.59677	4.20222e-11	3.95605e-09	mt-Atp8	mt-Atp8	ENSMUSG00000064356
Etfdh	294.36	0.942322	0.113822	8.27889	1.24332e-16	2.4507e-14	Etfdh	Etfdh	ENSMUSG00000027809
Mir6236	29.8887	0.939648	0.272387	3.44968	0.000561242	0.00830208	Mir6236	Mir6236	ENSMUSG00000098973
Acaca	1451.04	0.933757	0.141384	6.60438	3.99187e-11	3.78627e-09	Acaca	Acaca	ENSMUSG00000020532
Pgk1-rs7	30.4771	0.933544	0.222742	4.19115	2.77547e-05	0.000661024	Pgk1-rs7	Pgk1-rs7	ENSMUSG00000066632
Idh3a	448.376	0.93168	0.174311	5.34493	9.04505e-08	4.11925e-06	Idh3a	Idh3a	ENSMUSG00000032279
6430710M23Rik	11.9816	0.924995	0.296509	3.11962	0.00181083	0.0214276	6430710M23Rik	6430710M23Rik	ENSMUSG00000110127
Aspa	56.1876	0.923628	0.159278	5.79885	6.67731e-09	3.99215e-07	Aspa	Aspa	ENSMUSG00000020774
Slc27a1	54.197	0.922975	0.268642	3.4357	0.000591015	0.00867946	Slc27a1	Slc27a1	ENSMUSG00000031808
Acsl5	939.534	0.92278	0.075677	12.1937	3.35974e-34	5.29789e-31	Acsl5	Acsl5	ENSMUSG00000024981
Ldhb	149.838	0.921791	0.192033	4.80017	1.58535e-06	5.53112e-05	Ldhb	Ldhb	ENSMUSG00000030246
Mef2d	45.5947	0.915725	0.157737	5.80539	6.42161e-09	3.89996e-07	Mef2d	Mef2d	ENSMUSG00000001419
Prdm16	14.8445	0.913997	0.322908	2.83052	0.00464729	0.0436202	Prdm16	Prdm16	ENSMUSG00000039410
4632418H02Rik	22.6651	0.913667	0.215181	4.24604	2.1758e-05	0.000550055	4632418H02Rik	4632418H02Rik	ENSMUSG00000111605
Gm20147	11.0798	0.912538	0.330008	2.7652	0.00568882	0.0505478	Gm20147	Gm20147	ENSMUSG00000117385
Lrrtm2	15.7059	0.911886	0.277037	3.29157	0.000996302	0.0132578	Lrrtm2	Lrrtm2	ENSMUSG00000071862
Pdhb	790.786	0.909131	0.111595	8.14671	3.73953e-16	6.73917e-14	Pdhb	Pdhb	ENSMUSG00000021748
Gm48067	77.7104	0.906336	0.209479	4.32662	1.51415e-05	0.000402976	Gm48067	Gm48067	ENSMUSG00000114254
Gpi1	873.408	0.902458	0.0752182	11.9979	3.64588e-33	4.59928e-30	Gpi1	Gpi1	ENSMUSG00000036427
Zadh2	163.612	0.901024	0.109606	8.22057	2.02544e-16	3.93091e-14	Zadh2	Zadh2	ENSMUSG00000049090
Abhd5	58.8781	0.898391	0.170737	5.26184	1.42619e-07	6.22539e-06	Abhd5	Abhd5	ENSMUSG00000032540
Tspan15	20.8705	0.898006	0.232009	3.87056	0.000108585	0.0020945	Tspan15	Tspan15	ENSMUSG00000037031
Mcf2l	16.0986	0.896834	0.244696	3.6651	0.00024724	0.00422266	Mcf2l	Mcf2l	ENSMUSG00000031442
Gm8325	10.6848	0.89094	0.353847	2.51787	0.0118068	0.0871522	Gm8325	Gm8325	ENSMUSG00000027694
Thrsp	3713.14	0.889469	0.0971618	9.15451	5.46033e-20	1.7597e-17	Thrsp	Thrsp	ENSMUSG00000035686
Dusp6	94.202	0.882702	0.267644	3.29805	0.000973599	0.0130382	Dusp6	Dusp6	ENSMUSG00000019960
Cox17	56.529	0.877874	0.384496	2.28318	0.0224197	0.133793	Cox17	Cox17	ENSMUSG00000046516
Mthfr	12.0332	0.87359	0.324516	2.69198	0.00710298	0.0599992	Mthfr	Mthfr	ENSMUSG00000029009
E2f2	47.8638	0.873292	0.162163	5.38526	7.23403e-08	3.43073e-06	E2f2	E2f2	ENSMUSG00000018983
Cebpb	102.643	0.872646	0.133898	6.51727	7.15989e-11	6.31622e-09	Cebpb	Cebpb	ENSMUSG00000056501
Gm44001	37.2479	0.871557	0.188999	4.61143	3.99905e-06	0.000124654	Gm44001	Gm44001	ENSMUSG00000107966
Peg3	67.6319	0.871201	0.270318	3.22287	0.00126912	0.0160743	Peg3	Peg3	ENSMUSG00000002265
Smarcd1	17.1609	0.870968	0.266209	3.27175	0.00106884	0.0139724	Smarcd1	Smarcd1	ENSMUSG00000023018
mt-Tl2	22.9223	0.869822	0.325293	2.67397	0.00749601	0.0618458	mt-Tl2	mt-Tl2	ENSMUSG00000064366
Gm6501	9.15703	0.866143	0.325013	2.66495	0.00770004	0.0629935	Gm6501	Gm6501	ENSMUSG00000099998
Tspan18	118.197	0.864969	0.276811	3.12477	0.00177945	0.0211173	Tspan18	Tspan18	ENSMUSG00000027217
Sh3pxd2a	184.9	0.856985	0.139662	6.13614	8.45501e-10	6.23742e-08	Sh3pxd2a	Sh3pxd2a	ENSMUSG00000053617
Wdr25	9.43814	0.856179	0.347857	2.46129	0.0138438	0.0974004	Wdr25	Wdr25	ENSMUSG00000040877
Gm45769	36.9071	0.855895	0.168751	5.07193	3.93804e-07	1.59226e-05	Gm45769	Gm45769	ENSMUSG00000107838
Ampd3	21.4569	0.854359	0.311006	2.74708	0.00601285	0.0528947	Ampd3	Ampd3	ENSMUSG00000005686
Slc2a5	63.3944	0.853136	0.185031	4.61077	4.01186e-06	0.000124654	Slc2a5	Slc2a5	ENSMUSG00000028976
Slc25a1	859.143	0.85048	0.0779567	10.9096	1.03662e-27	7.26498e-25	Slc25a1	Slc25a1	ENSMUSG00000003528
Fasn	11892.8	0.848993	0.108878	7.79766	6.30637e-15	9.82158e-13	Fasn	Fasn	ENSMUSG00000025153
Gm13169	375.669	0.848683	0.181512	4.67564	2.93036e-06	9.50297e-05	Gm13169	Gm13169	ENSMUSG00000084127
Bsg	655.424	0.848635	0.0668256	12.6993	5.9692e-37	1.37867e-33	Bsg	Bsg	ENSMUSG00000023175
Fth1-ps	10.86	0.848612	0.350907	2.41834	0.0155915	0.105519	Fth1-ps	Fth1-ps	ENSMUSG00000084289
Slc25a35	17.153	0.848499	0.272964	3.10846	0.00188065	0.0220078	Slc25a35	Slc25a35	ENSMUSG00000018740
Hbb-bs	3351.37	0.8443	0.192497	4.38603	1.15437e-05	0.000314521	Hbb-bs	Hbb-bs	ENSMUSG00000052305
Arhgap24	55.1498	0.841669	0.171497	4.90777	9.21167e-07	3.40778e-05	Arhgap24	Arhgap24	ENSMUSG00000057315
Pkn1	60.8904	0.841336	0.149975	5.60986	2.0249e-08	1.09163e-06	Pkn1	Pkn1	ENSMUSG00000057672
Hspa9-ps1	31.434	0.838836	0.230862	3.6335	0.000279606	0.00467183	Hspa9-ps1	Hspa9-ps1	ENSMUSG00000081729
mt-Nd6	18038.7	0.836708	0.0865064	9.67222	3.95705e-22	1.55994e-19	mt-Nd6	mt-Nd6	ENSMUSG00000064368
Rbm12b1	16.3589	0.834353	0.306631	2.72104	0.00650777	0.0562684	Rbm12b1	Rbm12b1	ENSMUSG00000046667
Mtor	125.649	0.833594	0.111305	7.48928	6.92525e-14	9.81595e-12	Mtor	Mtor	ENSMUSG00000028991
Gm1818	14.4139	0.831784	0.287284	2.89534	0.00378754	0.037445	Gm1818	Gm1818	ENSMUSG00000091277
Chrna2	15.3585	0.829881	0.266065	3.11909	0.00181408	0.0214276	Chrna2	Chrna2	ENSMUSG00000022041
Kti12	13.1555	0.829557	0.322089	2.57555	0.010008	0.077265	Kti12	Kti12	ENSMUSG00000073775
Slc25a22	70.1785	0.828176	0.418558	1.97864	0.0478567	0.22114	Slc25a22	Slc25a22	ENSMUSG00000019082
Aldoa	2119.73	0.825498	0.155172	5.31988	1.03836e-07	4.66153e-06	Aldoa	Aldoa	ENSMUSG00000030695
Sdhd	38.2898	0.824406	0.322201	2.55867	0.0105073	0.0798469	Sdhd	Sdhd	ENSMUSG00000000171
Thbd	21.1183	0.824063	0.292957	2.81292	0.00490944	0.0452724	Thbd	Thbd	ENSMUSG00000074743
Rbm12b2	15.9963	0.821274	0.296639	2.7686	0.00562978	0.0502177	Rbm12b2	Rbm12b2	ENSMUSG00000052137
Slc35g1	35.7754	0.820831	0.186738	4.39563	1.10454e-05	0.000303569	Slc35g1	Slc35g1	ENSMUSG00000044026
Lrrc8c	31.1887	0.817211	0.194845	4.19417	2.73876e-05	0.000654346	Lrrc8c	Lrrc8c	ENSMUSG00000054720
Cyyr1	36.3108	0.816164	0.17695	4.61239	3.98063e-06	0.000124605	Cyyr1	Cyyr1	ENSMUSG00000041134
4732440D04Rik	13.6264	0.813633	0.269985	3.01362	0.0025815	0.0280014	4732440D04Rik	4732440D04Rik	ENSMUSG00000090031
mt-Tl1	91.2776	0.813076	0.191118	4.25432	2.09685e-05	0.00053116	mt-Tl1	mt-Tl1	ENSMUSG00000064340
Atp8a1	30.8327	0.812455	0.185118	4.38885	1.13951e-05	0.00031182	Atp8a1	Atp8a1	ENSMUSG00000037685
Gm4076	2325.08	0.812221	0.196465	4.13418	3.56225e-05	0.000817051	Gm4076	Gm4076	ENSMUSG00000096449
Ginm1	163.951	0.81198	0.137921	5.88728	3.92598e-09	2.52685e-07	Ginm1	Ginm1	ENSMUSG00000040006
Slc43a2	95.0728	0.808982	0.118289	6.83901	7.9741e-12	8.59771e-10	Slc43a2	Slc43a2	ENSMUSG00000038178
Cyp4b1	20.6051	0.804879	0.272021	2.95889	0.00308752	0.0321028	Cyp4b1	Cyp4b1	ENSMUSG00000028713
Gm48230	10.684	0.803485	0.334422	2.40261	0.0162786	0.108474	Gm48230	Gm48230	ENSMUSG00000112391
Dlat	254.699	0.801774	0.141451	5.66821	1.44299e-08	8.05455e-07	Dlat	Dlat	ENSMUSG00000000168
Slc38a10	264.339	0.79824	0.123422	6.46758	9.95847e-11	8.54599e-09	Slc38a10	Slc38a10	ENSMUSG00000061306
Hexim1	155.398	0.796996	0.11689	6.81836	9.20843e-12	9.76171e-10	Hexim1	Hexim1	ENSMUSG00000048878
mt-Te	873.191	0.796555	0.185412	4.29613	1.73806e-05	0.000454888	mt-Te	mt-Te	ENSMUSG00000064369
Ppp1r1a	27.0452	0.793356	0.389368	2.03755	0.0415953	0.202304	Ppp1r1a	Ppp1r1a	ENSMUSG00000022490
Crat	187.957	0.791523	0.113471	6.97556	3.04664e-12	3.43155e-10	Crat	Crat	ENSMUSG00000026853
Gjc1	10.3634	0.7915	0.314883	2.51363	0.0119495	0.0878454	Gjc1	Gjc1	ENSMUSG00000034520
Snrk	496.852	0.79112	0.0901696	8.77368	1.72922e-18	4.5446e-16	Snrk	Snrk	ENSMUSG00000038145
Ntrk2	73.941	0.790505	0.20258	3.90218	9.53294e-05	0.00187318	Ntrk2	Ntrk2	ENSMUSG00000055254
Gm5131	27.0071	0.788037	0.277913	2.83555	0.00457463	0.0430986	Gm5131	Gm5131	ENSMUSG00000110715
Nsun3	25.3477	0.786877	0.200409	3.92635	8.62442e-05	0.00171875	Nsun3	Nsun3	ENSMUSG00000050312
Acly	1752.99	0.786622	0.126656	6.21069	5.27541e-10	4.1335e-08	Acly	Acly	ENSMUSG00000020917
Proca1	56.6235	0.786441	0.18188	4.32396	1.53252e-05	0.000407004	Proca1	Proca1	ENSMUSG00000044122
Piezo1	18.2944	0.784265	0.333592	2.35097	0.0187245	0.118618	Piezo1	Piezo1	ENSMUSG00000014444
Id1	43.2859	0.783512	0.199908	3.91936	8.87842e-05	0.00175551	Id1	Id1	ENSMUSG00000042745
mt-Nd1	50570.6	0.781673	0.0843049	9.27197	1.82731e-20	6.23013e-18	mt-Nd1	mt-Nd1	ENSMUSG00000064341
mt-Nd5	21138.5	0.777926	0.0871872	8.92248	4.55979e-19	1.25047e-16	mt-Nd5	mt-Nd5	ENSMUSG00000064367
Etfa	404.445	0.777736	0.119181	6.52569	6.76887e-11	6.01333e-09	Etfa	Etfa	ENSMUSG00000032314
Slc10a3	13.8002	0.776496	0.324184	2.39523	0.0166099	0.109992	Slc10a3	Slc10a3	ENSMUSG00000032806
Gm43072	9.93495	0.775471	0.32255	2.40419	0.0162085	0.108415	Gm43072	Gm43072	ENSMUSG00000106092
Sesn2	22.0292	0.772735	0.231114	3.34353	0.000827203	0.0113797	Sesn2	Sesn2	ENSMUSG00000028893
Gask1b	12.4267	0.771761	0.306864	2.515	0.0119033	0.0876594	Gask1b	Gask1b	ENSMUSG00000027955
Gm49187	17.0894	0.770319	0.341008	2.25895	0.0238867	0.139764	Gm49187	Gm49187	ENSMUSG00000115708
Cbfa2t3	84.9959	0.770141	0.124424	6.18965	6.02982e-10	4.66664e-08	Cbfa2t3	Cbfa2t3	ENSMUSG00000006362
Spry4	13.1175	0.76968	0.325351	2.36569	0.0179964	0.11577	Spry4	Spry4	ENSMUSG00000024427
Akr1b10	25.1153	0.769472	0.225278	3.41566	0.000636269	0.0092153	Akr1b10	Akr1b10	ENSMUSG00000061758
Hadha	2673.77	0.767366	0.0805009	9.5324	1.53692e-21	5.70241e-19	Hadha	Hadha	ENSMUSG00000025745
Kcnb1	89.9965	0.765979	0.241949	3.16586	0.00154624	0.0188941	Kcnb1	Kcnb1	ENSMUSG00000050556
Gm14400	12.2884	0.765971	0.321296	2.38401	0.0171252	0.112343	Gm14400	Gm14400	ENSMUSG00000083817
Slc7a6	10.9778	0.76516	0.377911	2.02471	0.0428969	0.206622	Slc7a6	Slc7a6	ENSMUSG00000031904
Cdkn1a	129.527	0.764378	0.116476	6.56252	5.29062e-11	4.90744e-09	Cdkn1a	Cdkn1a	ENSMUSG00000023067
Akirin1	51.3904	0.763339	0.168399	4.53291	5.81753e-06	0.000171068	Akirin1	Akirin1	ENSMUSG00000023075
mt-Tr	39.0618	0.762594	0.239338	3.18627	0.0014412	0.0178243	mt-Tr	mt-Tr	ENSMUSG00000064361
mt-Co2	42843.1	0.761868	0.206933	3.68171	0.000231677	0.00400781	mt-Co2	mt-Co2	ENSMUSG00000064354
Gm28661	43021	0.760317	0.206153	3.68812	0.000225916	0.00392499	Gm28661	Gm28661	ENSMUSG00000102070
Tecpr1	128.681	0.760313	0.157707	4.82104	1.42813e-06	5.0749e-05	Tecpr1	Tecpr1	ENSMUSG00000066621
Atp6v0a2	83.7519	0.759242	0.117797	6.44533	1.15352e-10	9.83219e-09	Atp6v0a2	Atp6v0a2	ENSMUSG00000038023
Chpt1	607.982	0.7588	0.140122	5.41527	6.11978e-08	2.95789e-06	Chpt1	Chpt1	ENSMUSG00000060002
Atp10d	15.6269	0.757824	0.266479	2.84385	0.00445726	0.0424033	Atp10d	Atp10d	ENSMUSG00000046808
Pex13	48.9571	0.752996	0.21713	3.46796	0.000524429	0.00791349	Pex13	Pex13	ENSMUSG00000020283
Plin5	229.998	0.752772	0.08967	8.39491	4.66259e-17	1.0319e-14	Plin5	Plin5	ENSMUSG00000011305
Gm32468	41.11	0.751704	0.186457	4.03152	5.54184e-05	0.00117103	Gm32468	Gm32468	ENSMUSG00000111013
Gosr1	20.0399	0.751339	0.221271	3.39556	0.000684879	0.0097633	Gosr1	Gosr1	ENSMUSG00000010392
mt-Tp	572.723	0.750478	0.183205	4.09639	4.19638e-05	0.000931995	mt-Tp	mt-Tp	ENSMUSG00000064372
Tmtc2	13.2966	0.746067	0.30763	2.42521	0.0152997	0.104214	Tmtc2	Tmtc2	ENSMUSG00000036019
Sinhcaf	9.61374	0.745238	0.334169	2.23012	0.0257394	0.146924	Sinhcaf	Sinhcaf	ENSMUSG00000039985
Hsd17b12	970.315	0.741203	0.0733129	10.1101	4.98192e-24	2.51388e-21	Hsd17b12	Hsd17b12	ENSMUSG00000027195
Otud6b	150.039	0.738416	0.102568	7.19926	6.05385e-13	7.48719e-11	Otud6b	Otud6b	ENSMUSG00000040550
Cdk17	57.7104	0.738229	0.146523	5.03832	4.69632e-07	1.85718e-05	Cdk17	Cdk17	ENSMUSG00000020015
4931406C07Rik	721.053	0.73761	0.0818983	9.00641	2.1291e-19	6.2462e-17	4931406C07Rik	4931406C07Rik	ENSMUSG00000031938
Mapkapk3	15.6	0.736643	0.274802	2.68063	0.00734827	0.0610006	Mapkapk3	Mapkapk3	ENSMUSG00000032577
Dip2a	11.5013	0.736025	0.255901	2.87621	0.00402485	0.039177	Dip2a	Dip2a	ENSMUSG00000020231
Snord87	31.4298	0.733595	0.260341	2.81782	0.00483503	0.0448763	Snord87	Snord87	ENSMUSG00000093178
Slc6a6	356.566	0.732106	0.0823106	8.89443	5.87188e-19	1.57604e-16	Slc6a6	Slc6a6	ENSMUSG00000030096
Sox17	10.6921	0.729894	0.32689	2.23284	0.0255593	0.14636	Sox17	Sox17	ENSMUSG00000025902
Efnb2	16.2373	0.728961	0.322542	2.26005	0.0238182	0.139622	Efnb2	Efnb2	ENSMUSG00000001300
Tomm40	90.8973	0.726681	0.194998	3.72661	0.000194069	0.00345231	Tomm40	Tomm40	ENSMUSG00000002984
Pgap4	23.5787	0.726359	0.225521	3.2208	0.00127833	0.0161747	Pgap4	Pgap4	ENSMUSG00000039611
Cspg4	19.8345	0.725793	0.314594	2.30708	0.0210505	0.128472	Cspg4	Cspg4	ENSMUSG00000032911
Akap12	99.7464	0.725424	0.170504	4.25458	2.09437e-05	0.00053116	Akap12	Akap12	ENSMUSG00000038587
Flcn	36.0794	0.725155	0.244461	2.96635	0.0030136	0.0316664	Flcn	Flcn	ENSMUSG00000032633
Dock8	52.4163	0.723123	0.151286	4.77985	1.7543e-06	5.95684e-05	Dock8	Dock8	ENSMUSG00000052085
Prcc	14.2348	0.722282	0.256166	2.81958	0.00480863	0.0447955	Prcc	Prcc	ENSMUSG00000004895
Ifi27	1086.68	0.722077	0.137721	5.24306	1.57938e-07	6.84669e-06	Ifi27	Ifi27	ENSMUSG00000064215
Gm49705	10.7781	0.722062	0.319937	2.25689	0.024015	0.140384	Gm49705	Gm49705	ENSMUSG00000116626
Plcb4	82.3608	0.721704	0.170459	4.23389	2.29685e-05	0.000563489	Plcb4	Plcb4	ENSMUSG00000039943
Atpaf2	49.1675	0.721363	0.200559	3.59676	0.000322202	0.00526849	Atpaf2	Atpaf2	ENSMUSG00000042709
Prelid3b	155.777	0.716777	0.109593	6.54037	6.13688e-11	5.56955e-09	Prelid3b	Prelid3b	ENSMUSG00000016257
Slc12a2	59.6169	0.715027	0.192265	3.71897	0.00020004	0.00353927	Slc12a2	Slc12a2	ENSMUSG00000024597
Postn	55.3078	0.714697	0.273614	2.61206	0.00899976	0.0708784	Postn	Postn	ENSMUSG00000027750
Gm2962	15.7257	0.714124	0.24271	2.9423	0.00325787	0.033413	Gm2962	Gm2962	ENSMUSG00000089838
Gm6682	10.5095	0.712642	0.320294	2.22496	0.0260838	0.147978	Gm6682	Gm6682	ENSMUSG00000091269
Axin2	18.5854	0.712073	0.253134	2.81302	0.00490779	0.0452724	Axin2	Axin2	ENSMUSG00000000142
Ctcflos	103.378	0.711933	0.113214	6.28839	3.20773e-10	2.63481e-08	Ctcflos	Ctcflos	ENSMUSG00000087382
Gm11408	71.0842	0.710566	0.153379	4.63273	3.60872e-06	0.000114095	Gm11408	Gm11408	ENSMUSG00000083076
Ppif	54.9374	0.710134	0.217987	3.2577	0.00112321	0.0145326	Ppif	Ppif	ENSMUSG00000021868
Mgll	2115.17	0.708383	0.0634588	11.1629	6.19551e-29	5.21042e-26	Mgll	Mgll	ENSMUSG00000033174
Mcee	338.586	0.707693	0.0978789	7.2303	4.81939e-13	6.01947e-11	Mcee	Mcee	ENSMUSG00000033429
Dld	304.459	0.707414	0.131324	5.38679	7.1727e-08	3.41448e-06	Dld	Dld	ENSMUSG00000020664
Psd4	10.0108	0.706975	0.351869	2.0092	0.0445164	0.211118	Psd4	Psd4	ENSMUSG00000026979
Agpat3	528.412	0.70578	0.0773229	9.12769	6.99741e-20	2.15298e-17	Agpat3	Agpat3	ENSMUSG00000001211
Csrnp2	12.7265	0.705578	0.258755	2.72682	0.00639487	0.0557507	Csrnp2	Csrnp2	ENSMUSG00000044636
Sfxn5	250.044	0.705502	0.0851348	8.28688	1.16255e-16	2.3936e-14	Sfxn5	Sfxn5	ENSMUSG00000033720
Adra1a	57.1439	0.70387	0.164862	4.26944	1.95961e-05	0.000502826	Adra1a	Adra1a	ENSMUSG00000045875
Slc25a51	569.229	0.703526	0.0982611	7.15976	8.08212e-13	9.71009e-11	Slc25a51	Slc25a51	ENSMUSG00000045973
Pim1	349.351	0.703285	0.13044	5.39166	6.98114e-08	3.34856e-06	Pim1	Pim1	ENSMUSG00000024014
Gm12666	11.2433	0.703243	0.30538	2.30285	0.0212875	0.129296	Gm12666	Gm12666	ENSMUSG00000066107
Mtx2	46.8005	0.703086	0.210949	3.33296	0.000859274	0.0117695	Mtx2	Mtx2	ENSMUSG00000027099
Rad23a	29.7927	0.701829	0.209133	3.35589	0.000791093	0.0109487	Rad23a	Rad23a	ENSMUSG00000003813
Gm2792	17.5973	0.697114	0.235492	2.96024	0.00307396	0.0320215	Gm2792	Gm2792	ENSMUSG00000116812
S100a13	244.541	0.695312	0.0832896	8.34813	6.93522e-17	1.48284e-14	S100a13	S100a13	ENSMUSG00000042312
Bmi1	48.7599	0.695058	0.168749	4.1189	3.80693e-05	0.000865305	Bmi1	Bmi1	ENSMUSG00000026739
Fam20b	17.1487	0.694681	0.255292	2.72112	0.0065061	0.0562684	Fam20b	Fam20b	ENSMUSG00000033557
Gm10032	16.7823	0.693292	0.288049	2.40686	0.0160906	0.107912	Gm10032	Gm10032	ENSMUSG00000057913
Hemk1	52.9058	0.692983	0.157113	4.41073	1.03023e-05	0.000285635	Hemk1	Hemk1	ENSMUSG00000032579
Prkar2b	579.559	0.692341	0.320791	2.15823	0.03091	0.167137	Prkar2b	Prkar2b	ENSMUSG00000002997
Ltc4s	19.1411	0.69218	0.30601	2.26195	0.0237004	0.139126	Ltc4s	Ltc4s	ENSMUSG00000020377
Vwa8	434.462	0.690822	0.0738	9.36073	7.91903e-21	2.85424e-18	Vwa8	Vwa8	ENSMUSG00000058997
Gm37084	19.1629	0.68851	0.281494	2.44592	0.0144485	0.100202	Gm37084	Gm37084	ENSMUSG00000102856
Gm2808	22.1523	0.686697	0.220507	3.11417	0.00184462	0.0216666	Gm2808	Gm2808	ENSMUSG00000116560
Tbc1d20	125.519	0.686502	0.180282	3.80793	0.000140137	0.00262289	Tbc1d20	Tbc1d20	ENSMUSG00000027465
Kmt5a	209.38	0.68633	0.145536	4.71587	2.40677e-06	7.98983e-05	Kmt5a	Kmt5a	ENSMUSG00000049327
Gm18588	67.866	0.685728	0.151194	4.53543	5.74868e-06	0.000170234	Gm18588	Gm18588	ENSMUSG00000093402
Prxl2a	453.481	0.684904	0.108783	6.29608	3.05261e-10	2.53347e-08	Prxl2a	Prxl2a	ENSMUSG00000021792
Sod3	151.917	0.684736	0.114367	5.98717	2.1352e-09	1.47189e-07	Sod3	Sod3	ENSMUSG00000072941
Esrra	15.1717	0.683845	0.327698	2.08682	0.0369047	0.187647	Esrra	Esrra	ENSMUSG00000024955
Ssu72	14.3268	0.683454	0.254902	2.68124	0.0073349	0.0610006	Ssu72	Ssu72	ENSMUSG00000029038
Podxl	32.2091	0.682468	0.221266	3.08438	0.00203978	0.0234566	Podxl	Podxl	ENSMUSG00000025608
Myct1	14.9839	0.681767	0.274783	2.48111	0.0130975	0.0938246	Myct1	Myct1	ENSMUSG00000046916
Lncbate1	23.9487	0.679339	0.198445	3.4233	0.000618646	0.00900203	Lncbate1	Lncbate1	ENSMUSG00000110613
Gm20300	51.283	0.679079	0.153951	4.41102	1.02884e-05	0.000285635	Gm20300	Gm20300	ENSMUSG00000111080
Pdha1	514.843	0.678873	0.137069	4.9528	7.31546e-07	2.77965e-05	Pdha1	Pdha1	ENSMUSG00000031299
Ctsz	321.267	0.677691	0.165883	4.08535	4.40099e-05	0.000965539	Ctsz	Ctsz	ENSMUSG00000016256
Dgat1	245.848	0.676595	0.114128	5.92839	3.05919e-09	2.01213e-07	Dgat1	Dgat1	ENSMUSG00000022555
Tkt	1356.21	0.67567	0.193116	3.49877	0.000467414	0.00719955	Tkt	Tkt	ENSMUSG00000021957
Gm49708	30.705	0.673472	0.314817	2.13925	0.0324153	0.172307	Gm49708	Gm49708	ENSMUSG00000116656
Lpl	2955	0.672843	0.218615	3.07776	0.00208564	0.0238737	Lpl	Lpl	ENSMUSG00000015568
Sdhaf4	66.3429	0.671566	0.25703	2.6128	0.00898044	0.0708494	Sdhaf4	Sdhaf4	ENSMUSG00000026154
Ybx2	13.2496	0.670994	0.282257	2.37725	0.0174425	0.11348	Ybx2	Ybx2	ENSMUSG00000018554
Gm44913	9.34737	0.670972	0.301288	2.22702	0.0259462	0.147504	Gm44913	Gm44913	ENSMUSG00000109051
Uqcrfs1	426.631	0.670191	0.249663	2.68438	0.00726641	0.060867	Uqcrfs1	Uqcrfs1	ENSMUSG00000038462
Cebpg	181.548	0.670153	0.112122	5.97699	2.27299e-09	1.55836e-07	Cebpg	Cebpg	ENSMUSG00000056216
Tmx4	101.963	0.667718	0.0995708	6.70596	2.00083e-11	2.05207e-09	Tmx4	Tmx4	ENSMUSG00000034723
Med24	14.977	0.667067	0.270317	2.46772	0.0135976	0.0959789	Med24	Med24	ENSMUSG00000017210
mt-Tm	231.917	0.662656	0.191355	3.46297	0.000534249	0.00798301	mt-Tm	mt-Tm	ENSMUSG00000064344
Gm45716	36.5148	0.662589	0.281312	2.35535	0.0185053	0.117867	Gm45716	Gm45716	ENSMUSG00000110344
Dlst	475.984	0.662001	0.129171	5.125	2.9754e-07	1.23877e-05	Dlst	Dlst	ENSMUSG00000004789
Tmem50b	32.0918	0.660702	0.187746	3.51913	0.000432967	0.00674306	Tmem50b	Tmem50b	ENSMUSG00000022964
Hbb-bt	812.985	0.660536	0.191289	3.45308	0.000554215	0.00823489	Hbb-bt	Hbb-bt	ENSMUSG00000073940
Cux1	162.686	0.659575	0.0988645	6.67151	2.53184e-11	2.51489e-09	Cux1	Cux1	ENSMUSG00000029705
Adgrl4	117.247	0.659485	0.113125	5.8297	5.5527e-09	3.45061e-07	Adgrl4	Adgrl4	ENSMUSG00000039167
Herc3	16.9007	0.658897	0.234694	2.80748	0.00499312	0.0457099	Herc3	Herc3	ENSMUSG00000029804
Dnaja3	78.5282	0.658878	0.233565	2.82097	0.00478794	0.0446414	Dnaja3	Dnaja3	ENSMUSG00000004069
Dbt	310.836	0.658262	0.0782664	8.41053	4.08159e-17	9.19451e-15	Dbt	Dbt	ENSMUSG00000000340
Zfp91	870.146	0.658215	0.0576832	11.4109	3.69073e-30	3.87988e-27	Zfp91	Zfp91	ENSMUSG00000024695
Tgoln1	913.145	0.657289	0.068622	9.5784	9.85568e-22	3.76756e-19	Tgoln1	Tgoln1	ENSMUSG00000056429
Abhd6	181.062	0.656864	0.106732	6.15433	7.53961e-10	5.62794e-08	Abhd6	Abhd6	ENSMUSG00000025277
Gm13341	4376.48	0.656086	0.129085	5.0826	3.72305e-07	1.51504e-05	Gm13341	Gm13341	ENSMUSG00000083863
Ndufaf4	192.34	0.655821	0.0862513	7.6036	2.87995e-14	4.37718e-12	Ndufaf4	Ndufaf4	ENSMUSG00000028261
Plbd1	106.647	0.655808	0.157664	4.15954	3.18893e-05	0.000744969	Plbd1	Plbd1	ENSMUSG00000030214
Mrpl20	159.64	0.655563	0.112844	5.80945	6.26768e-09	3.8382e-07	Mrpl20	Mrpl20	ENSMUSG00000029066
Cox15	47.827	0.654994	0.298138	2.19695	0.0280238	0.155667	Cox15	Cox15	ENSMUSG00000040018
Sod2	688.28	0.653997	0.140196	4.66486	3.08823e-06	9.93826e-05	Sod2	Sod2	ENSMUSG00000006818
A230083G16Rik	21.6224	0.653826	0.240539	2.71817	0.00656432	0.0564898	A230083G16Rik	A230083G16Rik	ENSMUSG00000055818
Klf2	65.0532	0.652779	0.157545	4.14345	3.42122e-05	0.000789007	Klf2	Klf2	ENSMUSG00000055148
Rnf24	23.3632	0.652522	0.196273	3.32456	0.000885587	0.0120702	Rnf24	Rnf24	ENSMUSG00000048911
Adpgk	13.3343	0.652164	0.278568	2.34113	0.0192252	0.120535	Adpgk	Adpgk	ENSMUSG00000025236
Acad9	12.9307	0.650275	0.300115	2.16675	0.030254	0.165004	Acad9	Acad9	ENSMUSG00000027710
Acadl	1713.85	0.6502	0.101689	6.39399	1.61608e-10	1.36825e-08	Acadl	Acadl	ENSMUSG00000026003
Aco2	42.5222	0.650006	0.197551	3.29031	0.00100076	0.0133031	Aco2	Aco2	ENSMUSG00000022477
Gm48795	282.675	0.648539	0.113901	5.69391	1.24165e-08	6.99261e-07	Gm48795	Gm48795	ENSMUSG00000114117
Gm28439	25151.9	0.64842	0.146085	4.43864	9.05297e-06	0.000257214	Gm28439	Gm28439	ENSMUSG00000100131
mt-Rnr1	152354	0.648084	0.116518	5.5621	2.66544e-08	1.39521e-06	mt-Rnr1	mt-Rnr1	ENSMUSG00000064337
4833439L19Rik	31.3183	0.64805	0.246424	2.62981	0.00854322	0.0683113	4833439L19Rik	4833439L19Rik	ENSMUSG00000025871
Fkbp2	74.8994	0.64777	0.277554	2.33386	0.0196033	0.122242	Fkbp2	Fkbp2	ENSMUSG00000056629
Gtf2ird1	118.326	0.645971	0.110769	5.83168	5.48718e-09	3.42677e-07	Gtf2ird1	Gtf2ird1	ENSMUSG00000023079
Gm10108	144.659	0.645048	0.314449	2.05136	0.040232	0.198078	Gm10108	Gm10108	ENSMUSG00000062038
Morc4	41.3845	0.644483	0.204494	3.1516	0.00162378	0.0196207	Morc4	Morc4	ENSMUSG00000031434
Gm9755	24.208	0.643676	0.280651	2.29351	0.0218186	0.131443	Gm9755	Gm9755	ENSMUSG00000030735
mt-Tq	289.613	0.643164	0.311861	2.06234	0.0391749	0.195101	mt-Tq	mt-Tq	ENSMUSG00000064343
Gadd45g	143.216	0.642203	0.118661	5.4121	6.22911e-08	2.99924e-06	Gadd45g	Gadd45g	ENSMUSG00000021453
mt-Th	17.1413	0.640556	0.271207	2.36187	0.018183	0.116429	mt-Th	mt-Th	ENSMUSG00000064364
Scyl1	21.3835	0.63866	0.217726	2.93332	0.00335358	0.0341724	Scyl1	Scyl1	ENSMUSG00000024941
Slc36a4	13.0177	0.636267	0.285976	2.2249	0.0260882	0.147978	Slc36a4	Slc36a4	ENSMUSG00000043885
Hsp25-ps1	11.9573	0.635691	0.293426	2.16644	0.0302773	0.16506	Hsp25-ps1	Hsp25-ps1	ENSMUSG00000078915
Mob1b	77.1541	0.635257	0.128628	4.93871	7.86427e-07	2.95261e-05	Mob1b	Mob1b	ENSMUSG00000006262
Cpt2	398.362	0.634622	0.0758382	8.3681	5.85572e-17	1.27362e-14	Cpt2	Cpt2	ENSMUSG00000028607
mt-Nd2	193021	0.630086	0.0743042	8.47981	2.25562e-17	5.26938e-15	mt-Nd2	mt-Nd2	ENSMUSG00000064345
Coq10b	37.6569	0.630009	0.201097	3.13286	0.00173112	0.02068	Coq10b	Coq10b	ENSMUSG00000025981
Ccdc138	14.8099	0.629503	0.27209	2.31359	0.0206904	0.127012	Ccdc138	Ccdc138	ENSMUSG00000038010
Unc5b	27.6056	0.626435	0.239985	2.61031	0.00904595	0.0711438	Unc5b	Unc5b	ENSMUSG00000020099
Ccdc18	18.5536	0.625266	0.274705	2.27614	0.0228379	0.135018	Ccdc18	Ccdc18	ENSMUSG00000056531
Rap1gap	15.8899	0.625133	0.255576	2.44598	0.014446	0.100202	Rap1gap	Rap1gap	ENSMUSG00000041351
Acsf3	85.3104	0.62267	0.115821	5.37613	7.61028e-08	3.56891e-06	Acsf3	Acsf3	ENSMUSG00000015016
Mpzl2	29.9246	0.621022	0.205697	3.01912	0.00253514	0.0276172	Mpzl2	Mpzl2	ENSMUSG00000032092
Zfp251	10.8294	0.62081	0.307071	2.02171	0.0432061	0.207557	Zfp251	Zfp251	ENSMUSG00000022526
Prkaa1	36.0218	0.620212	0.169126	3.66716	0.000245255	0.00419795	Prkaa1	Prkaa1	ENSMUSG00000050697
Hmox2	16.4217	0.619903	0.268186	2.31147	0.020807	0.127541	Hmox2	Hmox2	ENSMUSG00000004070
Gm44005	68.3382	0.617791	0.15246	4.05216	5.07469e-05	0.00109619	Gm44005	Gm44005	ENSMUSG00000107624
Pepd	72.3081	0.617765	0.131651	4.69245	2.69955e-06	8.79971e-05	Pepd	Pepd	ENSMUSG00000063931
Atp5pb-ps	19.4255	0.617541	0.264436	2.33532	0.0195268	0.121996	Atp5pb-ps	Atp5pb-ps	ENSMUSG00000044751
Gm15285	15.6552	0.61748	0.261597	2.36042	0.0182543	0.116714	Gm15285	Gm15285	ENSMUSG00000081277
Pclo	24.3973	0.616447	0.225181	2.73756	0.00618975	0.0541121	Pclo	Pclo	ENSMUSG00000061601
Ptges3-ps	13.6889	0.615979	0.280925	2.19268	0.0283303	0.156955	Ptges3-ps	Ptges3-ps	ENSMUSG00000040078
Ctnna1	368.311	0.612661	0.0818941	7.48114	7.36794e-14	1.02139e-11	Ctnna1	Ctnna1	ENSMUSG00000037815
Ablim1	206.154	0.612189	0.103103	5.93764	2.89146e-09	1.91978e-07	Ablim1	Ablim1	ENSMUSG00000025085
Ston1	17.794	0.611482	0.276795	2.20915	0.0271641	0.152165	Ston1	Ston1	ENSMUSG00000033855
Armc5	21.4726	0.611067	0.269091	2.27085	0.0231558	0.136437	Armc5	Armc5	ENSMUSG00000042178
Pde4a	52.185	0.610391	0.14567	4.19024	2.78657e-05	0.000662008	Pde4a	Pde4a	ENSMUSG00000032177
Gm17201	14.3623	0.608257	0.274125	2.2189	0.0264934	0.14947	Gm17201	Gm17201	ENSMUSG00000090761
Sgpl1	167.983	0.607235	0.0882718	6.87915	6.02115e-12	6.72184e-10	Sgpl1	Sgpl1	ENSMUSG00000020097
Zfp563	10.0909	0.604019	0.288347	2.09476	0.0361919	0.185218	Zfp563	Zfp563	ENSMUSG00000067424
Ncoa4	135.655	0.601632	0.149814	4.01587	5.92271e-05	0.00123089	Ncoa4	Ncoa4	ENSMUSG00000056234
Mtmr12	16.3562	0.600716	0.254559	2.35983	0.0182832	0.11684	Mtmr12	Mtmr12	ENSMUSG00000039458
Gm47121	35.657	0.60071	0.174496	3.44254	0.000576285	0.00848288	Gm47121	Gm47121	ENSMUSG00000111434
Tm6sf1	14.6855	0.60052	0.266609	2.25243	0.0242948	0.141365	Tm6sf1	Tm6sf1	ENSMUSG00000038623
Ppp2r5a	1769.92	0.600041	0.110425	5.43391	5.51332e-08	2.70625e-06	Ppp2r5a	Ppp2r5a	ENSMUSG00000026626
Emcn	23.5381	0.599891	0.184133	3.25792	0.00112234	0.0145326	Emcn	Emcn	ENSMUSG00000054690
Gid8	75.1642	0.599038	0.210758	2.84231	0.00447886	0.0424322	Gid8	Gid8	ENSMUSG00000027573
Rassf2	15.9267	0.598541	0.286904	2.08621	0.0369596	0.187699	Rassf2	Rassf2	ENSMUSG00000027339
Gfm1	115.474	0.598011	0.115576	5.17418	2.28913e-07	9.69041e-06	Gfm1	Gfm1	ENSMUSG00000027774
Sucla2	684.58	0.597999	0.127294	4.69778	2.62999e-06	8.59518e-05	Sucla2	Sucla2	ENSMUSG00000022110
Sh3bgrl	329.897	0.596761	0.0803727	7.42492	1.12848e-13	1.53073e-11	Sh3bgrl	Sh3bgrl	ENSMUSG00000031246
Prkab1	38.1755	0.596751	0.198931	2.99979	0.00270166	0.0290055	Prkab1	Prkab1	ENSMUSG00000029513
Gm50008	23.0363	0.592625	0.213707	2.77307	0.00555307	0.0496471	Gm50008	Gm50008	ENSMUSG00000117538
Rbks	16.4821	0.591883	0.255695	2.3148	0.0206239	0.12671	Rbks	Rbks	ENSMUSG00000029136
Abcb8	52.1235	0.591835	0.16665	3.55136	0.000383244	0.00608129	Abcb8	Abcb8	ENSMUSG00000028973
Sgcb	16.9936	0.59151	0.247633	2.38866	0.0169101	0.111221	Sgcb	Sgcb	ENSMUSG00000029156
mt-Rnr2	373453	0.591134	0.141402	4.18051	2.90852e-05	0.000687098	mt-Rnr2	mt-Rnr2	ENSMUSG00000064339
Fam210a	241.54	0.590302	0.0866074	6.81584	9.37138e-12	9.85166e-10	Fam210a	Fam210a	ENSMUSG00000038121
Psmb7	31.7954	0.58998	0.229481	2.57093	0.0101426	0.077828	Psmb7	Psmb7	ENSMUSG00000026750
Rps6kl1	37.9163	0.589917	0.173749	3.39523	0.00068572	0.00976338	Rps6kl1	Rps6kl1	ENSMUSG00000019235
Alg9	31.7436	0.589732	0.183366	3.21615	0.00129925	0.01639	Alg9	Alg9	ENSMUSG00000032059
Rgs5	233.205	0.588824	0.134633	4.37354	1.22248e-05	0.000329685	Rgs5	Rgs5	ENSMUSG00000026678
Dag1	490.675	0.587968	0.109284	5.38016	7.44197e-08	3.51612e-06	Dag1	Dag1	ENSMUSG00000039952
Foxn2	24.735	0.586736	0.204502	2.8691	0.00411641	0.0398225	Foxn2	Foxn2	ENSMUSG00000034998
Uros	22.7607	0.586566	0.208874	2.80823	0.00498149	0.0456607	Uros	Uros	ENSMUSG00000030979
Fbh1	30.2251	0.585474	0.220956	2.64973	0.00805564	0.0651422	Fbh1	Fbh1	ENSMUSG00000058594
Gm49266	12.1136	0.585435	0.29012	2.01791	0.0436011	0.208977	Gm49266	Gm49266	ENSMUSG00000115381
6430511E19Rik	11.1352	0.585044	0.293239	1.99511	0.0460313	0.215633	6430511E19Rik	6430511E19Rik	ENSMUSG00000102555
Vps13c	187.803	0.584268	0.112997	5.17067	2.33251e-07	9.80819e-06	Vps13c	Vps13c	ENSMUSG00000035284
Slc33a1	43.27	0.583924	0.212264	2.75094	0.00594251	0.0523863	Slc33a1	Slc33a1	ENSMUSG00000027822
Mccc2	44.2733	0.58351	0.14	4.16792	3.07387e-05	0.000723449	Mccc2	Mccc2	ENSMUSG00000021646
Mrs2	52.5455	0.583285	0.14007	4.16424	3.12389e-05	0.000733854	Mrs2	Mrs2	ENSMUSG00000021339
Slc25a28	44.9144	0.582824	0.19551	2.98105	0.00287261	0.0305548	Slc25a28	Slc25a28	ENSMUSG00000040414
Fam122a	29.6944	0.582354	0.189064	3.0802	0.00206862	0.0237665	Fam122a	Fam122a	ENSMUSG00000074922
Etfrf1	121.808	0.58205	0.118417	4.91527	8.86614e-07	3.2993e-05	Etfrf1	Etfrf1	ENSMUSG00000040370
Msrb2	65.6566	0.581612	0.155496	3.74037	0.000183746	0.00328322	Msrb2	Msrb2	ENSMUSG00000023094
mt-Ta	148.798	0.579861	0.166967	3.47291	0.000514856	0.00780639	mt-Ta	mt-Ta	ENSMUSG00000064347
Gm44079	9.90613	0.577979	0.289934	1.99348	0.0462088	0.215978	Gm44079	Gm44079	ENSMUSG00000108141
Ghitm	812.862	0.576627	0.113524	5.07934	3.78756e-07	1.53634e-05	Ghitm	Ghitm	ENSMUSG00000041028
Hccs	33.9072	0.575717	0.169925	3.38807	0.000703861	0.00995427	Hccs	Hccs	ENSMUSG00000031352
Tsfm	17.7678	0.57408	0.244124	2.35159	0.0186934	0.11856	Tsfm	Tsfm	ENSMUSG00000040521
Gm12183	52.354	0.574037	0.158502	3.62164	0.000292746	0.00486559	Gm12183	Gm12183	ENSMUSG00000082454
Plxna2	101.757	0.572615	0.116343	4.92179	8.5757e-07	3.21016e-05	Plxna2	Plxna2	ENSMUSG00000026640
Pald1	30.1639	0.571647	0.243791	2.34483	0.0190358	0.119769	Pald1	Pald1	ENSMUSG00000020092
Gm9761	26.1189	0.571419	0.213663	2.67439	0.00748661	0.0618087	Gm9761	Gm9761	ENSMUSG00000034437
Comtd1	36.2455	0.570108	0.169443	3.36461	0.000766521	0.0106965	Comtd1	Comtd1	ENSMUSG00000021773
Adcy6	20.2658	0.570048	0.239664	2.37853	0.0173816	0.113376	Adcy6	Adcy6	ENSMUSG00000022994
Bscl2	380.457	0.570042	0.0775339	7.35217	1.95021e-13	2.58968e-11	Bscl2	Bscl2	ENSMUSG00000071657
Iscu	112.098	0.568597	0.278569	2.04113	0.0412376	0.201165	Iscu	Iscu	ENSMUSG00000025825
Ppip5k1	30.5415	0.567494	0.226731	2.50293	0.0123169	0.0897926	Ppip5k1	Ppip5k1	ENSMUSG00000033526
Ccdc122	33.7088	0.566492	0.196269	2.88631	0.00389794	0.0382071	Ccdc122	Ccdc122	ENSMUSG00000034795
Acss1	48.8772	0.565865	0.273564	2.06849	0.0385938	0.193199	Acss1	Acss1	ENSMUSG00000027452
Trmt10c	25.1285	0.565738	0.226137	2.50175	0.012358	0.0900093	Trmt10c	Trmt10c	ENSMUSG00000044763
Shtn1	134.261	0.564971	0.0998771	5.65666	1.54344e-08	8.57731e-07	Shtn1	Shtn1	ENSMUSG00000041362
Gm45606	15.4189	0.563672	0.250508	2.25011	0.0244417	0.142089	Gm45606	Gm45606	ENSMUSG00000109715
Hspa9	1232.41	0.563196	0.0805252	6.99403	2.67097e-12	3.06312e-10	Hspa9	Hspa9	ENSMUSG00000024359
Kcnc3	23.9374	0.563145	0.233349	2.41332	0.0158079	0.106696	Kcnc3	Kcnc3	ENSMUSG00000062785
Mcrip2	112.021	0.562453	0.188974	2.97635	0.00291697	0.0309484	Mcrip2	Mcrip2	ENSMUSG00000025732
Pck1	1802.97	0.562363	0.221785	2.53563	0.0112246	0.0837861	Pck1	Pck1	ENSMUSG00000027513
Ptprm	28.2387	0.561984	0.252405	2.22652	0.0259796	0.147627	Ptprm	Ptprm	ENSMUSG00000033278
Uqcc2	100.545	0.560254	0.141199	3.96782	7.25321e-05	0.00147105	Uqcc2	Uqcc2	ENSMUSG00000024208
Gm14373	12.5003	0.558108	0.271927	2.05242	0.0401288	0.197821	Gm14373	Gm14373	ENSMUSG00000081232
Slc22a5	20.7222	0.556748	0.225645	2.46736	0.0136114	0.09598	Slc22a5	Slc22a5	ENSMUSG00000018900
Vps54	40.2178	0.556544	0.15768	3.52957	0.000416236	0.00652432	Vps54	Vps54	ENSMUSG00000020128
Mpp7	55.5422	0.556382	0.159773	3.48233	0.000497074	0.00757318	Mpp7	Mpp7	ENSMUSG00000057440
Twf1	109.083	0.555906	0.112517	4.94064	7.7867e-07	2.941e-05	Twf1	Twf1	ENSMUSG00000022451
Stimate	69.977	0.55528	0.123655	4.49056	7.10376e-06	0.000206009	Stimate	Stimate	ENSMUSG00000006526
Nr4a2	28.981	0.554745	0.205873	2.6946	0.00704737	0.0596661	Nr4a2	Nr4a2	ENSMUSG00000026826
Abitram	12.355	0.554682	0.269096	2.06128	0.0392766	0.195453	Abitram	Abitram	ENSMUSG00000038827
Maip1	42.3382	0.554197	0.1701	3.25806	0.00112178	0.0145326	Maip1	Maip1	ENSMUSG00000025971
Pex2	19.0652	0.553808	0.280311	1.97569	0.0481898	0.222435	Pex2	Pex2	ENSMUSG00000040374
Fmo1	166.879	0.552957	0.11341	4.87574	1.08401e-06	3.92955e-05	Fmo1	Fmo1	ENSMUSG00000040181
Fbln2	31.822	0.552456	0.279981	1.97319	0.048474	0.223012	Fbln2	Fbln2	ENSMUSG00000064080
C330007P06Rik	145.459	0.552078	0.0997171	5.53644	3.08679e-08	1.58938e-06	C330007P06Rik	C330007P06Rik	ENSMUSG00000006423
Kcmf1	246.529	0.551282	0.068441	8.05485	7.95736e-16	1.30944e-13	Kcmf1	Kcmf1	ENSMUSG00000055239
Slc18b1	15.1199	0.550615	0.253678	2.17052	0.0299673	0.164008	Slc18b1	Slc18b1	ENSMUSG00000037455
Gabpa	48.8312	0.549748	0.149822	3.66934	0.000243176	0.00416802	Gabpa	Gabpa	ENSMUSG00000008976
Ntm	18.9064	0.549434	0.250062	2.19719	0.0280068	0.155641	Ntm	Ntm	ENSMUSG00000059974
Chmp1b	21.3307	0.54878	0.246638	2.22504	0.0260784	0.147978	Chmp1b	Chmp1b	ENSMUSG00000109901
Gm11407	76.7718	0.547662	0.174945	3.13047	0.00174525	0.0207897	Gm11407	Gm11407	ENSMUSG00000082179
Fabp5	497.024	0.547365	0.130605	4.19101	2.77719e-05	0.000661024	Fabp5	Fabp5	ENSMUSG00000027533
Akt2-ps	15.3915	0.546516	0.242398	2.25462	0.0241572	0.140759	Akt2-ps	Akt2-ps	ENSMUSG00000084347
Maff	16.0934	0.546435	0.258554	2.11343	0.0345643	0.179954	Maff	Maff	ENSMUSG00000042622
Arhgap5	539.561	0.546363	0.0738338	7.39991	1.36281e-13	1.82892e-11	Arhgap5	Arhgap5	ENSMUSG00000035133
Pnldc1	51.0727	0.545255	0.149518	3.64675	0.000265577	0.00448494	Pnldc1	Pnldc1	ENSMUSG00000073460
Pigq	143.707	0.545025	0.0896651	6.07846	1.21344e-09	8.69745e-08	Pigq	Pigq	ENSMUSG00000025728
Acer2	36.0822	0.54469	0.187657	2.90258	0.00370103	0.0367336	Acer2	Acer2	ENSMUSG00000038007
G3bp2	83.0024	0.543563	0.118553	4.58496	4.54064e-06	0.000138211	G3bp2	G3bp2	ENSMUSG00000029405
Psma5	41.2723	0.54287	0.259019	2.09586	0.0360942	0.185087	Psma5	Psma5	ENSMUSG00000068749
Gatad1	272.358	0.542461	0.0879884	6.16514	7.04216e-10	5.31957e-08	Gatad1	Gatad1	ENSMUSG00000007415
Card19	28.7279	0.54114	0.246067	2.19916	0.0278668	0.154931	Card19	Card19	ENSMUSG00000037960
Mex3c	18.0313	0.540804	0.259184	2.08656	0.0369275	0.187688	Mex3c	Mex3c	ENSMUSG00000037253
Ahcyl1	432.092	0.540188	0.111871	4.82866	1.37458e-06	4.91228e-05	Ahcyl1	Ahcyl1	ENSMUSG00000027893
Epas1	364.676	0.539399	0.0823317	6.55154	5.69468e-11	5.24368e-09	Epas1	Epas1	ENSMUSG00000024140
Bmyc	21.3316	0.539089	0.222054	2.42774	0.0151932	0.103601	Bmyc	Bmyc	ENSMUSG00000049086
Rnf7	47.9979	0.538862	0.227576	2.36784	0.0178925	0.115322	Rnf7	Rnf7	ENSMUSG00000051234
Vac14	50.7867	0.538751	0.16021	3.36278	0.000771621	0.0107439	Vac14	Vac14	ENSMUSG00000010936
Bola3	647.477	0.538547	0.0965045	5.58053	2.39782e-08	1.26563e-06	Bola3	Bola3	ENSMUSG00000045160
Ppp1r14b	67.0423	0.538227	0.169885	3.16818	0.00153396	0.0187873	Ppp1r14b	Ppp1r14b	ENSMUSG00000056612
Gm6166	37.7436	0.53755	0.225761	2.38106	0.0172629	0.113011	Gm6166	Gm6166	ENSMUSG00000074280
Itpkb	117.71	0.53746	0.112233	4.7888	1.67784e-06	5.79888e-05	Itpkb	Itpkb	ENSMUSG00000038855
Gnl3l	55.6457	0.536981	0.132556	4.05098	5.10031e-05	0.00109984	Gnl3l	Gnl3l	ENSMUSG00000025266
Zfp106	246.529	0.536878	0.100241	5.35586	8.51494e-08	3.93465e-06	Zfp106	Zfp106	ENSMUSG00000027288
Ciapin1	195.374	0.536644	0.0972267	5.51951	3.39945e-08	1.74325e-06	Ciapin1	Ciapin1	ENSMUSG00000031781
Tulp4	256.836	0.536479	0.0808257	6.63748	3.19084e-11	3.09635e-09	Tulp4	Tulp4	ENSMUSG00000034377
Dhx32	25.2672	0.536026	0.230563	2.32486	0.0200795	0.124301	Dhx32	Dhx32	ENSMUSG00000030986
Fam171a1	38.0464	0.535845	0.156529	3.42329	0.000618689	0.00900203	Fam171a1	Fam171a1	ENSMUSG00000050530
Ptpn11	279.385	0.534754	0.0706655	7.5674	3.80763e-14	5.71824e-12	Ptpn11	Ptpn11	ENSMUSG00000043733
Entr1	41.3293	0.532094	0.20564	2.5875	0.00966751	0.0750497	Entr1	Entr1	ENSMUSG00000026927
Fmo2	43.8239	0.531872	0.192432	2.76395	0.00571061	0.050625	Fmo2	Fmo2	ENSMUSG00000040170
Mpv17l2	18.6323	0.53139	0.260294	2.0415	0.0412012	0.201065	Mpv17l2	Mpv17l2	ENSMUSG00000035559
Gm10642	20.896	0.53004	0.234624	2.25911	0.0238767	0.139764	Gm10642	Gm10642	ENSMUSG00000074213
Adhfe1	113.073	0.529921	0.128299	4.13035	3.62207e-05	0.000826264	Adhfe1	Adhfe1	ENSMUSG00000025911
Tysnd1	183.405	0.529116	0.0850656	6.22009	4.96877e-10	3.91757e-08	Tysnd1	Tysnd1	ENSMUSG00000020087
Rragc	123.322	0.528731	0.130117	4.06349	4.83438e-05	0.00105148	Rragc	Rragc	ENSMUSG00000028646
Tpt1-ps3	134.414	0.5285	0.126398	4.18124	2.89919e-05	0.000686178	Tpt1-ps3	Tpt1-ps3	ENSMUSG00000084319
Slc16a5	24.1282	0.527453	0.250443	2.10608	0.0351977	0.181992	Slc16a5	Slc16a5	ENSMUSG00000045775
Rmdn1	191.947	0.526743	0.0981083	5.36899	7.91789e-08	3.69941e-06	Rmdn1	Rmdn1	ENSMUSG00000028229
Gm1980	20.017	0.526413	0.247736	2.1249	0.0335951	0.176732	Gm1980	Gm1980	ENSMUSG00000084858
Afap1	59.2331	0.525061	0.189957	2.7641	0.00570795	0.050625	Afap1	Afap1	ENSMUSG00000029094
Rsph3b	53.8923	0.524397	0.166159	3.156	0.00159949	0.0193829	Rsph3b	Rsph3b	ENSMUSG00000023806
Pank1	1632.72	0.524011	0.0640801	8.17745	2.89922e-16	5.30053e-14	Pank1	Pank1	ENSMUSG00000033610
Fuom	104.938	0.523523	0.107426	4.87335	1.09722e-06	3.95471e-05	Fuom	Fuom	ENSMUSG00000025466
Map4k4	196.119	0.523111	0.122517	4.26968	1.95752e-05	0.000502826	Map4k4	Map4k4	ENSMUSG00000026074
Cycs	1497.42	0.522961	0.0877205	5.96167	2.49668e-09	1.68426e-07	Cycs	Cycs	ENSMUSG00000063694
Syap1	94.0601	0.522818	0.132195	3.9549	7.65653e-05	0.00154787	Syap1	Syap1	ENSMUSG00000031357
Gm13328	19.1194	0.522256	0.231453	2.25642	0.0240443	0.140389	Gm13328	Gm13328	ENSMUSG00000081128
Rsph3a	51.2379	0.520911	0.176403	2.95296	0.00314743	0.0325183	Rsph3a	Rsph3a	ENSMUSG00000073471
2010003K11Rik	63.1415	0.520798	0.134649	3.86781	0.000109816	0.00210856	2010003K11Rik	2010003K11Rik	ENSMUSG00000042041
Mospd1	34.1842	0.520189	0.193019	2.69502	0.00703853	0.0596661	Mospd1	Mospd1	ENSMUSG00000023074
M6pr	72.1441	0.51954	0.153198	3.39129	0.000695638	0.00988229	M6pr	M6pr	ENSMUSG00000007458
Coq3	63.4756	0.519512	0.136754	3.79889	0.000145346	0.00270433	Coq3	Coq3	ENSMUSG00000028247
Tmod3	100.145	0.51895	0.128121	4.05047	5.11144e-05	0.00110036	Tmod3	Tmod3	ENSMUSG00000058587
Ptdss2	63.9283	0.518602	0.122965	4.21748	2.47053e-05	0.000595902	Ptdss2	Ptdss2	ENSMUSG00000025495
Ogdh	700.561	0.518417	0.103795	4.99465	5.8944e-07	2.27394e-05	Ogdh	Ogdh	ENSMUSG00000020456
Brpf3	31.3718	0.515772	0.207109	2.49035	0.0127619	0.0921002	Brpf3	Brpf3	ENSMUSG00000063952
Akap5	562.866	0.515702	0.254957	2.0227	0.0431036	0.207288	Akap5	Akap5	ENSMUSG00000021057
Cd36	665.876	0.515531	0.157427	3.27473	0.00105765	0.0138548	Cd36	Cd36	ENSMUSG00000002944
Gm45909	16.896	0.514821	0.24922	2.06573	0.0388536	0.194114	Gm45909	Gm45909	ENSMUSG00000110496
Acot2	362.852	0.514793	0.137379	3.74724	0.00017879	0.00321287	Acot2	Acot2	ENSMUSG00000021226
Alg14	48.876	0.514609	0.151877	3.38832	0.000703224	0.00995427	Alg14	Alg14	ENSMUSG00000039887
Taf13	49.0015	0.51418	0.177518	2.8965	0.00377355	0.0373359	Taf13	Taf13	ENSMUSG00000048100
Cox19	166.037	0.512765	0.0914956	5.60426	2.09142e-08	1.12269e-06	Cox19	Cox19	ENSMUSG00000045438
Atp6v0e	224.9	0.512075	0.096778	5.29123	1.21498e-07	5.37789e-06	Atp6v0e	Atp6v0e	ENSMUSG00000015575
Mpdu1	34.9671	0.511856	0.178361	2.86978	0.00410753	0.0397671	Mpdu1	Mpdu1	ENSMUSG00000018761
Cdc34b	33.2516	0.511609	0.214047	2.39018	0.0168403	0.110935	Cdc34b	Cdc34b	ENSMUSG00000020870
Uchl3	50.9048	0.510664	0.193679	2.63665	0.00837297	0.06732	Uchl3	Uchl3	ENSMUSG00000022111
Flt1	141.102	0.510058	0.11851	4.30394	1.6779e-05	0.000440973	Flt1	Flt1	ENSMUSG00000029648
Kif16b	53.8644	0.509912	0.156002	3.26862	0.00108074	0.0140988	Kif16b	Kif16b	ENSMUSG00000038844
Sdhaf3	21.6169	0.507998	0.19305	2.63143	0.00850258	0.068085	Sdhaf3	Sdhaf3	ENSMUSG00000042505
Mios	34.3488	0.507442	0.168919	3.00405	0.00266411	0.0287	Mios	Mios	ENSMUSG00000042447
Atp5b	1933.33	0.507066	0.123538	4.10454	4.05122e-05	0.000909362	Atp5b	Atp5b	ENSMUSG00000025393
Ralgapb	57.418	0.505619	0.119605	4.22742	2.36381e-05	0.000575665	Ralgapb	Ralgapb	ENSMUSG00000027652
Fbxo22	92.27	0.504788	0.101224	4.98682	6.13814e-07	2.35358e-05	Fbxo22	Fbxo22	ENSMUSG00000032309
Polr1d	142.322	0.504688	0.221206	2.28153	0.0225171	0.134001	Polr1d	Polr1d	ENSMUSG00000029642
Gbe1	647.047	0.504562	0.0670314	7.52725	5.18214e-14	7.51411e-12	Gbe1	Gbe1	ENSMUSG00000022707
Ltbp4	90.2905	0.503877	0.118768	4.24254	2.21006e-05	0.000552274	Ltbp4	Ltbp4	ENSMUSG00000040488
Gm17634	74.7766	0.503194	0.127691	3.94071	8.124e-05	0.00162932	Gm17634	Gm17634	ENSMUSG00000097482
Mrpl50	97.5229	0.503187	0.118857	4.23354	2.30041e-05	0.000563489	Mrpl50	Mrpl50	ENSMUSG00000044018
Coq10a	136.04	0.501705	0.0992348	5.05574	4.2873e-07	1.72243e-05	Coq10a	Coq10a	ENSMUSG00000039914
Fez2	112.488	0.501291	0.0982355	5.10295	3.34394e-07	1.36961e-05	Fez2	Fez2	ENSMUSG00000056121
Rab1b	155.632	0.500695	0.0953714	5.24996	1.52136e-07	6.61791e-06	Rab1b	Rab1b	ENSMUSG00000024870
Afg3l2	107.108	0.500667	0.169219	2.9587	0.0030894	0.0321028	Afg3l2	Afg3l2	ENSMUSG00000024527
Rnf150	21.4027	0.500344	0.225593	2.21791	0.0265612	0.149719	Rnf150	Rnf150	ENSMUSG00000047747
Pgam1	1911.8	0.499916	0.068258	7.32392	2.40822e-13	3.16455e-11	Pgam1	Pgam1	ENSMUSG00000011752
G6pdx	99.0996	0.498254	0.227541	2.18973	0.0285435	0.157928	G6pdx	G6pdx	ENSMUSG00000031400
Kbtbd11	20.717	0.497943	0.20883	2.38444	0.0171053	0.11227	Kbtbd11	Kbtbd11	ENSMUSG00000055675
Cbwd1	22.0877	0.497878	0.219851	2.26461	0.0235364	0.138292	Cbwd1	Cbwd1	ENSMUSG00000024878
Nfe2l1	340.337	0.497787	0.0859295	5.79298	6.91488e-09	4.11468e-07	Nfe2l1	Nfe2l1	ENSMUSG00000038615
Ubxn2a	129.706	0.497704	0.113095	4.40078	1.07864e-05	0.000297098	Ubxn2a	Ubxn2a	ENSMUSG00000020634
Fbxo44	15.8594	0.497037	0.216441	2.29641	0.0216527	0.130881	Fbxo44	Fbxo44	ENSMUSG00000029001
Tfb2m	167.594	0.496742	0.104914	4.73477	2.19304e-06	7.31883e-05	Tfb2m	Tfb2m	ENSMUSG00000026492
Rps4l	80.6081	0.496579	0.141478	3.50994	0.000448205	0.00694508	Rps4l	Rps4l	ENSMUSG00000063171
Aspg	476.081	0.495837	0.0821841	6.03324	1.60701e-09	1.12002e-07	Aspg	Aspg	ENSMUSG00000037686
mt-Cytb	65777.6	0.495393	0.19357	2.55925	0.0104898	0.0798469	mt-Cytb	mt-Cytb	ENSMUSG00000064370
Cdh5	111.47	0.494138	0.165737	2.98146	0.00286876	0.0305396	Cdh5	Cdh5	ENSMUSG00000031871
Api5	120.932	0.493963	0.201651	2.44959	0.0143021	0.0995149	Api5	Api5	ENSMUSG00000027193
Ube2q2	96.1302	0.49374	0.106872	4.61992	3.83886e-06	0.000120766	Ube2q2	Ube2q2	ENSMUSG00000032307
Txndc12	57.5941	0.493695	0.138548	3.56334	0.000366163	0.00585444	Txndc12	Txndc12	ENSMUSG00000028567
Ppp1r15b	170.608	0.492638	0.108066	4.55868	5.14754e-06	0.00015461	Ppp1r15b	Ppp1r15b	ENSMUSG00000046062
Gab2	34.9504	0.492604	0.166535	2.95796	0.00309679	0.0321267	Gab2	Gab2	ENSMUSG00000004508
Sema4b	41.3641	0.492318	0.204928	2.40239	0.0162883	0.108474	Sema4b	Sema4b	ENSMUSG00000030539
Mrps2	128.735	0.492292	0.11598	4.24462	2.18959e-05	0.000552274	Mrps2	Mrps2	ENSMUSG00000035772
Kcp	14.0036	0.491439	0.2474	1.98641	0.0469873	0.218295	Kcp	Kcp	ENSMUSG00000059022
Adal	29.481	0.49143	0.181948	2.70093	0.00691464	0.0588981	Adal	Adal	ENSMUSG00000027259
Mosmo	43.5342	0.490759	0.181852	2.69868	0.00696148	0.0592571	Mosmo	Mosmo	ENSMUSG00000046096
Llgl2	30.3293	0.490698	0.239133	2.05199	0.0401704	0.197949	Llgl2	Llgl2	ENSMUSG00000020782
Pygl	2524.41	0.490425	0.0750382	6.53567	6.33248e-11	5.66555e-09	Pygl	Pygl	ENSMUSG00000021069
Ppargc1b	235.96	0.489638	0.097364	5.02894	4.93194e-07	1.93821e-05	Ppargc1b	Ppargc1b	ENSMUSG00000033871
Noct	49.2649	0.489375	0.168214	2.90924	0.00362305	0.0362448	Noct	Noct	ENSMUSG00000023087
Ubfd1	32.6301	0.489105	0.175577	2.7857	0.0053412	0.0480594	Ubfd1	Ubfd1	ENSMUSG00000030870
Decr1	892.246	0.488266	0.060595	8.05787	7.76382e-16	1.30587e-13	Decr1	Decr1	ENSMUSG00000028223
Ldha	1669.14	0.487662	0.0613861	7.94418	1.95475e-15	3.0824e-13	Ldha	Ldha	ENSMUSG00000063229
Derl1	496.232	0.486575	0.0568874	8.5533	1.19613e-17	2.90177e-15	Derl1	Derl1	ENSMUSG00000022365
Gm10698	55.628	0.486402	0.166675	2.91827	0.00351979	0.0353802	Gm10698	Gm10698	ENSMUSG00000079884
Nampt	205.399	0.484756	0.105217	4.60719	4.08153e-06	0.000126507	Nampt	Nampt	ENSMUSG00000020572
Memo1	43.2051	0.483597	0.176138	2.74556	0.00604069	0.0530294	Memo1	Memo1	ENSMUSG00000058704
Plxnd1	44.7239	0.483257	0.173289	2.78873	0.00529155	0.0477147	Plxnd1	Plxnd1	ENSMUSG00000030123
Ndufv2	535.54	0.482992	0.0990144	4.87799	1.07172e-06	3.89618e-05	Ndufv2	Ndufv2	ENSMUSG00000024099
Dlg1	147.401	0.482763	0.0962484	5.0158	5.28141e-07	2.06269e-05	Dlg1	Dlg1	ENSMUSG00000022770
Gm10925	83872.8	0.48272	0.0859886	5.61377	1.97967e-08	1.07183e-06	Gm10925	Gm10925	ENSMUSG00000100862
Mtf1	65.2662	0.482592	0.138211	3.4917	0.000479949	0.00734776	Mtf1	Mtf1	ENSMUSG00000028890
Traf3	34.2789	0.480265	0.183445	2.61803	0.0088438	0.0699903	Traf3	Traf3	ENSMUSG00000021277
Oxsm	40.325	0.479832	0.155413	3.08747	0.0020187	0.0232778	Oxsm	Oxsm	ENSMUSG00000021786
mt-Atp6	83222.1	0.479699	0.0853772	5.61858	1.92532e-08	1.04689e-06	mt-Atp6	mt-Atp6	ENSMUSG00000064357
Vps26a	64.8225	0.478799	0.142102	3.3694	0.000753309	0.0105238	Vps26a	Vps26a	ENSMUSG00000020078
Kdm3a	43.4693	0.478333	0.163111	2.93256	0.00336175	0.0342004	Kdm3a	Kdm3a	ENSMUSG00000053470
Vegfa	476.128	0.477805	0.119596	3.99515	6.46525e-05	0.00131759	Vegfa	Vegfa	ENSMUSG00000023951
Tm4sf1	32.1596	0.477444	0.223763	2.1337	0.0328673	0.173918	Tm4sf1	Tm4sf1	ENSMUSG00000027800
Uck1	132.115	0.475009	0.178996	2.65374	0.00796063	0.0646557	Uck1	Uck1	ENSMUSG00000002550
Pecam1	177.155	0.473564	0.111774	4.2368	2.2673e-05	0.000558818	Pecam1	Pecam1	ENSMUSG00000020717
Bcl7b	58.5382	0.473297	0.137991	3.4299	0.000603795	0.00883629	Bcl7b	Bcl7b	ENSMUSG00000029681
Mrps36	165.042	0.472722	0.119368	3.96022	7.48819e-05	0.00151627	Mrps36	Mrps36	ENSMUSG00000061474
Kctd12b	24.1962	0.472509	0.231747	2.0389	0.0414596	0.202014	Kctd12b	Kctd12b	ENSMUSG00000041633
Usp8	261.765	0.472373	0.0797555	5.92276	3.16575e-09	2.06922e-07	Usp8	Usp8	ENSMUSG00000027363
Usp33	33.4543	0.471694	0.19828	2.37893	0.0173632	0.113373	Usp33	Usp33	ENSMUSG00000025437
Ncbp1	92.3033	0.471195	0.114643	4.1101	3.95491e-05	0.000892508	Ncbp1	Ncbp1	ENSMUSG00000028330
Ndrg3	75.3706	0.470647	0.13138	3.58232	0.000340554	0.00552197	Ndrg3	Ndrg3	ENSMUSG00000027634
Traf4	49.2704	0.470411	0.146182	3.21799	0.00129091	0.0163175	Traf4	Traf4	ENSMUSG00000017386
Lats2	38.0248	0.470273	0.187485	2.50833	0.0121304	0.0887104	Lats2	Lats2	ENSMUSG00000021959
Hif1a	126.933	0.470264	0.114036	4.12381	3.72649e-05	0.000848549	Hif1a	Hif1a	ENSMUSG00000021109
Gpx8	35.3345	0.4694	0.217385	2.15931	0.0308265	0.167075	Gpx8	Gpx8	ENSMUSG00000021760
Gm6352	24.3307	0.46904	0.215699	2.17451	0.0296666	0.162786	Gm6352	Gm6352	ENSMUSG00000107952
Adrb1	40.6367	0.469034	0.213272	2.19923	0.0278616	0.154931	Adrb1	Adrb1	ENSMUSG00000035283
Cmpk1	109.198	0.468714	0.106167	4.4149	1.01058e-05	0.00028171	Cmpk1	Cmpk1	ENSMUSG00000028719
Osbpl11	47.9362	0.468492	0.182668	2.56472	0.010326	0.0788988	Osbpl11	Osbpl11	ENSMUSG00000022807
Tigar	39.7116	0.467372	0.153876	3.03733	0.00238681	0.0262965	Tigar	Tigar	ENSMUSG00000038028
Slc22a3	47.7311	0.46669	0.159181	2.93183	0.0033697	0.0342536	Slc22a3	Slc22a3	ENSMUSG00000023828
Pank3	427.515	0.465978	0.0975044	4.77904	1.76132e-06	5.95684e-05	Pank3	Pank3	ENSMUSG00000018846
Adgrf5	240.048	0.465919	0.101845	4.57479	4.76689e-06	0.000143862	Adgrf5	Adgrf5	ENSMUSG00000056492
Dlc1	369.148	0.465811	0.0856424	5.43903	5.35721e-08	2.63989e-06	Dlc1	Dlc1	ENSMUSG00000031523
Mrps36-ps2	25.0401	0.465714	0.203352	2.29019	0.0220105	0.13236	Mrps36-ps2	Mrps36-ps2	ENSMUSG00000081911
Hsdl2	207.553	0.465384	0.0972686	4.78453	1.7139e-06	5.89122e-05	Hsdl2	Hsdl2	ENSMUSG00000028383
Immt	787.533	0.465052	0.0784473	5.92821	3.06246e-09	2.01213e-07	Immt	Immt	ENSMUSG00000052337
Usp12	70.0945	0.464682	0.136962	3.39278	0.000691884	0.00984004	Usp12	Usp12	ENSMUSG00000029640
Tmem41a	48.6511	0.463202	0.151618	3.05505	0.00225022	0.0252999	Tmem41a	Tmem41a	ENSMUSG00000022856
Epg5	21.2865	0.462616	0.235285	1.9662	0.0492761	0.225224	Epg5	Epg5	ENSMUSG00000039840
Gm10053	971.802	0.462506	0.0987388	4.68414	2.81144e-06	9.14082e-05	Gm10053	Gm10053	ENSMUSG00000058927
Pus10	19.1259	0.462358	0.209319	2.20886	0.0271841	0.152209	Pus10	Pus10	ENSMUSG00000020280
Slc25a17	130.346	0.462132	0.107783	4.28762	1.80601e-05	0.00047072	Slc25a17	Slc25a17	ENSMUSG00000022404
Ank2	23.3356	0.461693	0.183384	2.51762	0.0118149	0.0871609	Ank2	Ank2	ENSMUSG00000032826
Dcun1d5	57.9755	0.461526	0.135384	3.409	0.000652008	0.00938937	Dcun1d5	Dcun1d5	ENSMUSG00000032002
Gm42826	103.566	0.458819	0.221412	2.07224	0.0382429	0.192052	Gm42826	Gm42826	ENSMUSG00000106001
Slc66a1	44.3164	0.457636	0.154282	2.96623	0.00301478	0.0316664	Slc66a1	Slc66a1	ENSMUSG00000028744
Mcts2	25.0831	0.457411	0.209248	2.18597	0.0288174	0.159095	Mcts2	Mcts2	ENSMUSG00000042814
Gm15163	112.042	0.457009	0.131988	3.4625	0.000535191	0.00798301	Gm15163	Gm15163	ENSMUSG00000085711
Mrps36-ps1	52.2032	0.456932	0.175122	2.60923	0.00907471	0.0712811	Mrps36-ps1	Mrps36-ps1	ENSMUSG00000021631
Adgra3	43.1376	0.456797	0.183996	2.48265	0.0130409	0.093548	Adgra3	Adgra3	ENSMUSG00000029090
Adck2	37.4701	0.456766	0.163784	2.78883	0.00528993	0.0477147	Adck2	Adck2	ENSMUSG00000046947
Eng	98.0601	0.454843	0.135282	3.36218	0.000773291	0.0107553	Eng	Eng	ENSMUSG00000026814
Pcyox1	185.488	0.454371	0.115897	3.92048	8.83739e-05	0.00175014	Pcyox1	Pcyox1	ENSMUSG00000029998
Smpdl3a	73.4007	0.454047	0.157092	2.89033	0.0038484	0.0378686	Smpdl3a	Smpdl3a	ENSMUSG00000019872
Tasor2	45.2072	0.45391	0.152908	2.96852	0.00299235	0.0314833	Tasor2	Tasor2	ENSMUSG00000033799
Hspb1	525.243	0.453763	0.107446	4.22318	2.40882e-05	0.000583803	Hspb1	Hspb1	ENSMUSG00000004951
Ndufb4	430.361	0.453494	0.172772	2.62482	0.0086696	0.0690013	Ndufb4	Ndufb4	ENSMUSG00000022820
Pla2g12a	98.3522	0.452654	0.11049	4.09679	4.18915e-05	0.000931995	Pla2g12a	Pla2g12a	ENSMUSG00000027999
Abca7	14.9414	0.452489	0.226339	1.99917	0.0455901	0.214197	Abca7	Abca7	ENSMUSG00000035722
Ndufa12-ps	237.217	0.452051	0.138095	3.27349	0.00106229	0.0139012	Ndufa12-ps	Ndufa12-ps	ENSMUSG00000080893
Acot1	72.74	0.451883	0.152598	2.96127	0.00306377	0.0319417	Acot1	Acot1	ENSMUSG00000072949
Fgd4	121.329	0.451318	0.09934	4.54317	5.54157e-06	0.000164875	Fgd4	Fgd4	ENSMUSG00000022788
Tmem120b	39.547	0.450812	0.21113	2.13524	0.0327414	0.173543	Tmem120b	Tmem120b	ENSMUSG00000054434
Zfp97	20.7882	0.450694	0.225311	2.00032	0.045466	0.213933	Zfp97	Zfp97	ENSMUSG00000095990
Rc3h1	101.617	0.450426	0.106171	4.24246	2.21087e-05	0.000552274	Rc3h1	Rc3h1	ENSMUSG00000040423
Kdr	522.598	0.450066	0.0654801	6.87334	6.27176e-12	6.9402e-10	Kdr	Kdr	ENSMUSG00000062960
Yrdc	20.2531	0.449158	0.21798	2.06055	0.0393463	0.195646	Yrdc	Yrdc	ENSMUSG00000028889
Gm4963	23.6084	0.448086	0.219034	2.04574	0.0407821	0.199495	Gm4963	Gm4963	ENSMUSG00000063739
Gemin5	27.8234	0.447693	0.193132	2.31807	0.0204457	0.126035	Gemin5	Gemin5	ENSMUSG00000037275
Alkbh6	27.1315	0.446887	0.219664	2.03441	0.04191	0.203245	Alkbh6	Alkbh6	ENSMUSG00000042831
Mrip-ps	108.22	0.445034	0.140166	3.17505	0.00149808	0.0184554	Mrip-ps	Mrip-ps	ENSMUSG00000098404
Trak2	56.7346	0.444094	0.167528	2.65086	0.00802863	0.0650072	Trak2	Trak2	ENSMUSG00000026028
Btg1	144.018	0.44408	0.146976	3.02145	0.00251568	0.0274527	Btg1	Btg1	ENSMUSG00000036478
Sorbs3	27.767	0.443952	0.19536	2.27249	0.0230572	0.135919	Sorbs3	Sorbs3	ENSMUSG00000022091
Irak2	76.9083	0.443795	0.158223	2.80488	0.00503355	0.0460132	Irak2	Irak2	ENSMUSG00000060477
Zfp960	20.7538	0.443764	0.220705	2.01067	0.0443603	0.210933	Zfp960	Zfp960	ENSMUSG00000096696
Plin2	4367.42	0.442966	0.0744868	5.94691	2.73244e-09	1.83349e-07	Plin2	Plin2	ENSMUSG00000028494
Mccc1	114.397	0.442327	0.121073	3.6534	0.000258787	0.00439581	Mccc1	Mccc1	ENSMUSG00000027709
Mgme1	32.0699	0.440924	0.168357	2.61898	0.0088193	0.0698841	Mgme1	Mgme1	ENSMUSG00000027424
Peli2	74.8471	0.439832	0.146636	2.99949	0.00270436	0.0290098	Peli2	Peli2	ENSMUSG00000021846
Actr3	138.359	0.439732	0.123266	3.56735	0.000360615	0.0057951	Actr3	Actr3	ENSMUSG00000026341
Acp5	387.134	0.439	0.0754618	5.81751	5.97317e-09	3.67569e-07	Acp5	Acp5	ENSMUSG00000001348
Ensa	54.2183	0.437215	0.136046	3.21374	0.0013102	0.0165116	Ensa	Ensa	ENSMUSG00000038619
Pom121	25.9482	0.437005	0.216657	2.01704	0.0436918	0.209297	Pom121	Pom121	ENSMUSG00000053293
Rbm47	411.015	0.436529	0.106625	4.09408	4.23848e-05	0.000938043	Rbm47	Rbm47	ENSMUSG00000070780
Dnajc15	240.182	0.435651	0.0983593	4.42918	9.45931e-06	0.000266956	Dnajc15	Dnajc15	ENSMUSG00000022013
Ccnd1	51.4984	0.435171	0.207162	2.10063	0.0356733	0.183457	Ccnd1	Ccnd1	ENSMUSG00000070348
Clybl	696.663	0.434415	0.0835711	5.19815	2.01278e-07	8.63646e-06	Clybl	Clybl	ENSMUSG00000025545
Cxcl12	584.334	0.434122	0.0944523	4.5962	4.30261e-06	0.000132399	Cxcl12	Cxcl12	ENSMUSG00000061353
Suclg1	1219.63	0.433902	0.0823638	5.26811	1.37833e-07	6.03737e-06	Suclg1	Suclg1	ENSMUSG00000052738
Icam2	33.1862	0.433839	0.179832	2.41248	0.0158446	0.106773	Icam2	Icam2	ENSMUSG00000001029
Hba-a2	11157.8	0.433728	0.141479	3.06566	0.00217188	0.0246166	Hba-a2	Hba-a2	ENSMUSG00000069917
Fastk	97.1805	0.4326	0.108573	3.98441	6.76476e-05	0.00137641	Fastk	Fastk	ENSMUSG00000028959
Wdr73	69.4371	0.432389	0.129577	3.33692	0.000847122	0.0116283	Wdr73	Wdr73	ENSMUSG00000025722
Ric8b	39.3513	0.432096	0.148672	2.90638	0.00365638	0.0363726	Ric8b	Ric8b	ENSMUSG00000035620
Bnip3	172.829	0.431476	0.119755	3.60299	0.000314577	0.00516046	Bnip3	Bnip3	ENSMUSG00000078566
Ostf1	95.6492	0.431395	0.117708	3.66497	0.000247368	0.00422266	Ostf1	Ostf1	ENSMUSG00000024725
Mtch2	1038.74	0.430903	0.0525482	8.20016	2.40074e-16	4.47999e-14	Mtch2	Mtch2	ENSMUSG00000027282
Ppp2r1b	59.9455	0.43083	0.163512	2.63486	0.00841727	0.0676331	Ppp2r1b	Ppp2r1b	ENSMUSG00000032058
mt-Co1	17605.9	0.430624	0.0882448	4.87988	1.06152e-06	3.88146e-05	mt-Co1	mt-Co1	ENSMUSG00000064351
9630013D21Rik	84.4551	0.430606	0.192396	2.23813	0.0252129	0.144836	9630013D21Rik	9630013D21Rik	ENSMUSG00000059027
Pak1ip1	238.873	0.429912	0.0734298	5.85473	4.77784e-09	3.02877e-07	Pak1ip1	Pak1ip1	ENSMUSG00000038683
Lamp1	264.877	0.42951	0.142591	3.01217	0.00259386	0.0280872	Lamp1	Lamp1	ENSMUSG00000031447
Taf11	47.1652	0.429051	0.143166	2.99687	0.00272768	0.0292351	Taf11	Taf11	ENSMUSG00000024218
Tufm	165.341	0.428575	0.0955987	4.48307	7.35772e-06	0.000212645	Tufm	Tufm	ENSMUSG00000073838
Pef1	112.769	0.42751	0.135858	3.14674	0.00165101	0.0198926	Pef1	Pef1	ENSMUSG00000028779
Bloc1s6	61.2687	0.42625	0.131796	3.23416	0.00122001	0.0155616	Bloc1s6	Bloc1s6	ENSMUSG00000005804
Tent5c	36.9441	0.426212	0.203314	2.09633	0.0360534	0.184959	Tent5c	Tent5c	ENSMUSG00000044468
Hba-a1	12226.4	0.425965	0.141653	3.00711	0.00263745	0.0284858	Hba-a1	Hba-a1	ENSMUSG00000069919
2210016F16Rik	77.6813	0.425624	0.129716	3.2812	0.00103367	0.0136114	2210016F16Rik	2210016F16Rik	ENSMUSG00000021550
Pnpla2	1296.92	0.425447	0.149749	2.84108	0.00449617	0.0425501	Pnpla2	Pnpla2	ENSMUSG00000025509
Lamc1	66.5482	0.424972	0.168819	2.51733	0.0118249	0.0871834	Lamc1	Lamc1	ENSMUSG00000026478
Txnrd2	94.458	0.42423	0.110407	3.84243	0.00012182	0.00231789	Txnrd2	Txnrd2	ENSMUSG00000075704
Hipk2	280.382	0.423352	0.0791868	5.34624	8.98002e-08	4.10446e-06	Hipk2	Hipk2	ENSMUSG00000061436
Btbd3	34.315	0.422994	0.190496	2.22049	0.0263855	0.149128	Btbd3	Btbd3	ENSMUSG00000062098
Wars	31.6017	0.422807	0.161206	2.62278	0.00872155	0.0692836	Wars	Wars	ENSMUSG00000021266
Dnajc11	143.501	0.42204	0.0969469	4.35331	1.34095e-05	0.000359918	Dnajc11	Dnajc11	ENSMUSG00000039768
Zfp131	114.377	0.421816	0.111265	3.7911	0.00014998	0.00277418	Zfp131	Zfp131	ENSMUSG00000094870
Glul	3432.91	0.420754	0.0716124	5.87543	4.21744e-09	2.70066e-07	Glul	Glul	ENSMUSG00000026473
Ebna1bp2	57.4458	0.420585	0.140203	2.99983	0.00270132	0.0290055	Ebna1bp2	Ebna1bp2	ENSMUSG00000028729
Apip	57.7553	0.42045	0.176838	2.3776	0.0174256	0.11348	Apip	Apip	ENSMUSG00000010911
Pop7	26.4342	0.420311	0.213648	1.9673	0.0491481	0.22502	Pop7	Pop7	ENSMUSG00000029715
Btbd1	118.939	0.420049	0.122508	3.42874	0.000606391	0.00885975	Btbd1	Btbd1	ENSMUSG00000025103
Cdk8	76.8284	0.420017	0.15108	2.7801	0.00543427	0.0487924	Cdk8	Cdk8	ENSMUSG00000029635
Ndufab1	590.151	0.419283	0.111873	3.74786	0.000178347	0.00321287	Ndufab1	Ndufab1	ENSMUSG00000030869
Gfm2	125.894	0.418479	0.104441	4.00684	6.15366e-05	0.00126844	Gfm2	Gfm2	ENSMUSG00000021666
Kifbp	29.4546	0.418112	0.185335	2.25598	0.0240718	0.140456	Kifbp	Kifbp	ENSMUSG00000036955
Rreb1	101.385	0.417427	0.110379	3.78178	0.000155711	0.00287177	Rreb1	Rreb1	ENSMUSG00000039087
Srgap1	25.2824	0.417349	0.210189	1.98559	0.047079	0.218461	Srgap1	Srgap1	ENSMUSG00000020121
Tinagl1	69.3581	0.416021	0.170612	2.43841	0.0147519	0.101414	Tinagl1	Tinagl1	ENSMUSG00000028776
Acsl1	3915.78	0.415712	0.0788505	5.27215	1.34835e-07	5.92665e-06	Acsl1	Acsl1	ENSMUSG00000018796
Bloc1s4	33.6527	0.415052	0.17196	2.41366	0.0157934	0.106696	Bloc1s4	Bloc1s4	ENSMUSG00000060708
Pdp2	354.169	0.414492	0.0673694	6.15252	7.62635e-10	5.6592e-08	Pdp2	Pdp2	ENSMUSG00000048371
Pde8a	121.844	0.41395	0.117185	3.53247	0.000411703	0.00646779	Pde8a	Pde8a	ENSMUSG00000025584
Tmem82	37.3009	0.412116	0.190146	2.16737	0.0302064	0.16498	Tmem82	Tmem82	ENSMUSG00000043085
Rgl1	52.8896	0.411968	0.152395	2.70328	0.00686589	0.0586016	Rgl1	Rgl1	ENSMUSG00000026482
Cipc	41.2353	0.411041	0.190436	2.15842	0.030895	0.167127	Cipc	Cipc	ENSMUSG00000034157
Msantd4	62.6662	0.410325	0.14496	2.83061	0.00464589	0.0436202	Msantd4	Msantd4	ENSMUSG00000041124
Ppp1r9b	47.5338	0.410307	0.196046	2.09291	0.0363568	0.18591	Ppp1r9b	Ppp1r9b	ENSMUSG00000038976
Gars	210.228	0.409935	0.0909872	4.50541	6.62437e-06	0.000193441	Gars	Gars	ENSMUSG00000029777
Ndufs4	360.042	0.409584	0.0870187	4.70684	2.51582e-06	8.26237e-05	Ndufs4	Ndufs4	ENSMUSG00000021764
Chkb	112.443	0.409546	0.121497	3.37084	0.00074939	0.0104807	Chkb	Chkb	ENSMUSG00000022617
Rgl2	30.7577	0.409536	0.186573	2.19504	0.0281607	0.156152	Rgl2	Rgl2	ENSMUSG00000041354
Gm44250	272.476	0.408797	0.0704195	5.80516	6.43038e-09	3.89996e-07	Gm44250	Gm44250	ENSMUSG00000107881
Nr6a1	41.6285	0.408586	0.175109	2.33332	0.0196315	0.122341	Nr6a1	Nr6a1	ENSMUSG00000063972
Gm20594	334.098	0.407436	0.204468	1.99267	0.046298	0.216315	Gm20594	Gm20594	ENSMUSG00000096887
Pigo	24.7643	0.407377	0.206532	1.97247	0.0485563	0.223228	Pigo	Pigo	ENSMUSG00000028454
Tlk2	189.459	0.407225	0.0793992	5.12884	2.91537e-07	1.21779e-05	Tlk2	Tlk2	ENSMUSG00000020694
Pex3	113.055	0.407063	0.118727	3.42856	0.000606803	0.00885975	Pex3	Pex3	ENSMUSG00000019809
Atp5a1	2652.72	0.406864	0.0765381	5.31584	1.06167e-07	4.7493e-06	Atp5a1	Atp5a1	ENSMUSG00000025428
Dennd4c	35.3624	0.406816	0.170757	2.38243	0.0171989	0.112751	Dennd4c	Dennd4c	ENSMUSG00000038024
Grpel1	349.637	0.406749	0.080725	5.0387	4.68706e-07	1.85718e-05	Grpel1	Grpel1	ENSMUSG00000029198
Mical3	167.328	0.406475	0.110684	3.67238	0.000240301	0.0041356	Mical3	Mical3	ENSMUSG00000051586
Lonp1	280.883	0.406067	0.115747	3.50822	0.000451109	0.00697394	Lonp1	Lonp1	ENSMUSG00000041168
Arfgef2	116.768	0.405789	0.0985968	4.11564	3.86106e-05	0.00087603	Arfgef2	Arfgef2	ENSMUSG00000074582
Mecr	148.471	0.405023	0.114374	3.54121	0.000398296	0.0062885	Mecr	Mecr	ENSMUSG00000028910
Rdh13	29.9896	0.404596	0.170857	2.36804	0.0178826	0.115322	Rdh13	Rdh13	ENSMUSG00000008435
Dolk	52.5362	0.404531	0.15931	2.53928	0.0111082	0.0831631	Dolk	Dolk	ENSMUSG00000075419
Dennd5a	63.6702	0.403779	0.14419	2.80032	0.00510527	0.0464561	Dennd5a	Dennd5a	ENSMUSG00000035901
Nt5m	23.6268	0.40285	0.198714	2.02729	0.0426332	0.20606	Nt5m	Nt5m	ENSMUSG00000032615
Ciao2a	92.9421	0.402517	0.116604	3.45199	0.000556463	0.00825856	Ciao2a	Ciao2a	ENSMUSG00000032381
Ide	222.433	0.402044	0.0947486	4.24327	2.20285e-05	0.000552274	Ide	Ide	ENSMUSG00000056999
Sco1	62.084	0.40078	0.144196	2.77942	0.00544555	0.0488242	Sco1	Sco1	ENSMUSG00000069844
1110008P14Rik	133.299	0.400018	0.115293	3.46958	0.000521266	0.00789408	1110008P14Rik	1110008P14Rik	ENSMUSG00000039195
Ets1	73.9266	0.399808	0.133171	3.00222	0.00268015	0.0288482	Ets1	Ets1	ENSMUSG00000032035
Timm23	280.494	0.399788	0.197828	2.02088	0.0432919	0.20789	Timm23	Timm23	ENSMUSG00000013701
Igf2r	94.9535	0.398677	0.126456	3.1527	0.00161768	0.0195657	Igf2r	Igf2r	ENSMUSG00000023830
Gvin-ps7	49.428	0.398625	0.178101	2.2382	0.0252081	0.144836	Gvin-ps7	Gvin-ps7	ENSMUSG00000063286
Rasgrp3	66.7065	0.398358	0.140971	2.82582	0.00471592	0.0440677	Rasgrp3	Rasgrp3	ENSMUSG00000071042
Axin1	47.0737	0.398086	0.15155	2.62676	0.00862025	0.0687244	Axin1	Axin1	ENSMUSG00000024182
Acat1	857.602	0.398075	0.0868272	4.58468	4.54678e-06	0.000138211	Acat1	Acat1	ENSMUSG00000032047
Ugp2	580.516	0.398	0.0725991	5.48217	4.20148e-08	2.12006e-06	Ugp2	Ugp2	ENSMUSG00000001891
Tstd3	86.8205	0.397583	0.140666	2.82644	0.00470685	0.0440155	Tstd3	Tstd3	ENSMUSG00000028251
Lars2	60.1984	0.397365	0.134372	2.95721	0.0031044	0.0321269	Lars2	Lars2	ENSMUSG00000035202
Mindy2	174.788	0.396516	0.112763	3.51638	0.000437472	0.00679645	Mindy2	Mindy2	ENSMUSG00000042444
Rpia	39.8161	0.395516	0.163305	2.42195	0.0154375	0.104814	Rpia	Rpia	ENSMUSG00000053604
Mrpl54	166.957	0.394772	0.110643	3.56797	0.000359762	0.00579073	Mrpl54	Mrpl54	ENSMUSG00000034932
Gm10110	45.4829	0.394699	0.165178	2.38953	0.0168699	0.111072	Gm10110	Gm10110	ENSMUSG00000062093
Bag5	58.7217	0.393847	0.137524	2.86384	0.00418543	0.0403185	Bag5	Bag5	ENSMUSG00000049792
Otud3	42.3021	0.393447	0.177712	2.21396	0.0268316	0.150771	Otud3	Otud3	ENSMUSG00000041161
Pnrc1	88.9982	0.393215	0.178469	2.20327	0.027576	0.153789	Pnrc1	Pnrc1	ENSMUSG00000040128
Lamtor1	452.849	0.392682	0.0736295	5.33322	9.64871e-08	4.36267e-06	Lamtor1	Lamtor1	ENSMUSG00000030842
Foxred1	58.4963	0.39229	0.189472	2.07044	0.0384114	0.192591	Foxred1	Foxred1	ENSMUSG00000039048
Acbd4	199.765	0.392205	0.122738	3.19546	0.00139607	0.0173854	Acbd4	Acbd4	ENSMUSG00000056938
Ube2j2	90.6817	0.392027	0.113095	3.46636	0.000527564	0.00793439	Ube2j2	Ube2j2	ENSMUSG00000023286
Chchd4	62.7618	0.392021	0.143902	2.72423	0.0064452	0.0560346	Chchd4	Chchd4	ENSMUSG00000034203
Zfp277	42.3192	0.391865	0.163755	2.39299	0.0167118	0.110435	Zfp277	Zfp277	ENSMUSG00000055917
Oxct1	227.481	0.391161	0.155001	2.52361	0.0116158	0.0860917	Oxct1	Oxct1	ENSMUSG00000022186
Eml2	67.9566	0.390759	0.12846	3.04189	0.00235101	0.0259571	Eml2	Eml2	ENSMUSG00000040811
Pgk1	820.666	0.390626	0.0697816	5.59784	2.17033e-08	1.15522e-06	Pgk1	Pgk1	ENSMUSG00000062070
Ptar1	48.0734	0.390517	0.1417	2.75595	0.00585228	0.0516992	Ptar1	Ptar1	ENSMUSG00000074925
Hipk1	233.99	0.38843	0.0776766	5.0006	5.71517e-07	2.21156e-05	Hipk1	Hipk1	ENSMUSG00000008730
Setx	118.654	0.388011	0.114553	3.38716	0.000706199	0.00997615	Setx	Setx	ENSMUSG00000043535
Lrp5	39.8834	0.387709	0.163721	2.36811	0.0178792	0.115322	Lrp5	Lrp5	ENSMUSG00000024913
Ung	36.7608	0.387168	0.187322	2.06686	0.0387477	0.193662	Ung	Ung	ENSMUSG00000029591
Lipt1	68.5283	0.385383	0.129721	2.97086	0.0029697	0.0312973	Lipt1	Lipt1	ENSMUSG00000037216
C030006K11Rik	131.524	0.385326	0.10056	3.83179	0.000127215	0.00240242	C030006K11Rik	C030006K11Rik	ENSMUSG00000116138
Fosl2	36.7948	0.384576	0.180082	2.13555	0.0327157	0.173543	Fosl2	Fosl2	ENSMUSG00000029135
Nadk	213.588	0.384211	0.114349	3.36	0.000779431	0.0108169	Nadk	Nadk	ENSMUSG00000029063
Gm9797	56.1609	0.384033	0.141012	2.7234	0.00646131	0.0560483	Gm9797	Gm9797	ENSMUSG00000045455
Gm5776	53.2638	0.383638	0.144196	2.66054	0.0078015	0.0636173	Gm5776	Gm5776	ENSMUSG00000099647
Crybg3	82.9773	0.383235	0.121966	3.14215	0.00167714	0.0201689	Crybg3	Crybg3	ENSMUSG00000022723
Osbpl9	340.626	0.383107	0.0782477	4.89609	9.77642e-07	3.59561e-05	Osbpl9	Osbpl9	ENSMUSG00000028559
Tmem63b	104.568	0.383047	0.135901	2.81857	0.00482385	0.0448348	Tmem63b	Tmem63b	ENSMUSG00000036026
Pik3cb	48.4658	0.382962	0.153881	2.48868	0.0128217	0.0924265	Pik3cb	Pik3cb	ENSMUSG00000032462
Hdac2	79.1311	0.38211	0.12228	3.12488	0.00177879	0.0211173	Hdac2	Hdac2	ENSMUSG00000019777
H4c8	45.3672	0.38204	0.165013	2.31521	0.0206013	0.12671	H4c8	H4c8	ENSMUSG00000060981
mt-Nd4l	2841.49	0.382011	0.0607836	6.28477	3.28336e-10	2.67223e-08	mt-Nd4l	mt-Nd4l	ENSMUSG00000065947
Gm17029	35.4894	0.381966	0.175536	2.17599	0.0295557	0.162318	Gm17029	Gm17029	ENSMUSG00000086740
S100a11	249.025	0.380856	0.156314	2.43648	0.014831	0.101691	S100a11	S100a11	ENSMUSG00000027907
Gm10222	2850.74	0.380596	0.0607663	6.26327	3.76988e-10	3.04852e-08	Gm10222	Gm10222	ENSMUSG00000067736
Eif4a1	228.682	0.380438	0.163912	2.32099	0.0202874	0.125392	Eif4a1	Eif4a1	ENSMUSG00000059796
Plxnc1	49.5612	0.380429	0.153375	2.48038	0.0131242	0.0939627	Plxnc1	Plxnc1	ENSMUSG00000074785
Slc25a48	107.124	0.380335	0.118963	3.19708	0.00138828	0.0173055	Slc25a48	Slc25a48	ENSMUSG00000021509
Polr2m	127.13	0.378755	0.116232	3.25861	0.00111958	0.0145304	Polr2m	Polr2m	ENSMUSG00000032199
Bend7	122.506	0.378669	0.114526	3.30639	0.000945051	0.012774	Bend7	Bend7	ENSMUSG00000048186
Gid4	69.4153	0.37848	0.179388	2.10984	0.034872	0.180884	Gid4	Gid4	ENSMUSG00000018415
Mme	286.655	0.378007	0.117193	3.22551	0.0012575	0.0159591	Mme	Mme	ENSMUSG00000027820
D5Ertd579e	313.7	0.377094	0.0973633	3.87306	0.000107478	0.00207631	D5Ertd579e	D5Ertd579e	ENSMUSG00000029190
Acer3	34.7577	0.376732	0.186953	2.01512	0.0438923	0.209735	Acer3	Acer3	ENSMUSG00000030760
Atp5pb	728.385	0.376425	0.106855	3.52277	0.000427055	0.00666745	Atp5pb	Atp5pb	ENSMUSG00000000563
E330011O21Rik	27.0236	0.375945	0.184527	2.03734	0.0416155	0.202304	E330011O21Rik	E330011O21Rik	ENSMUSG00000109841
Elovl3	976.577	0.375556	0.0778646	4.8232	1.41276e-06	5.03445e-05	Elovl3	Elovl3	ENSMUSG00000038754
Myo5b	50.442	0.375478	0.149662	2.50884	0.0121128	0.0886326	Myo5b	Myo5b	ENSMUSG00000025885
Stoml2	80.8475	0.375406	0.163431	2.29703	0.0216173	0.13073	Stoml2	Stoml2	ENSMUSG00000028455
Mphosph10	78.1831	0.374639	0.12238	3.06128	0.00220392	0.0248681	Mphosph10	Mphosph10	ENSMUSG00000030521
Fnip1	145.455	0.374577	0.0994722	3.76565	0.000166116	0.0030299	Fnip1	Fnip1	ENSMUSG00000035992
Exoc5	96.259	0.373288	0.114822	3.25101	0.00114994	0.0148328	Exoc5	Exoc5	ENSMUSG00000061244
Clec16a	44.9292	0.372709	0.172508	2.16054	0.0307311	0.166885	Clec16a	Clec16a	ENSMUSG00000068663
Atp6v1h	70.1911	0.3721	0.138755	2.68171	0.00732468	0.0609907	Atp6v1h	Atp6v1h	ENSMUSG00000033793
Slc9a3r2	116.234	0.371573	0.116116	3.20001	0.00137423	0.0171983	Slc9a3r2	Slc9a3r2	ENSMUSG00000002504
Cul3	217.132	0.371398	0.0916532	4.05221	5.07361e-05	0.00109619	Cul3	Cul3	ENSMUSG00000004364
Sepsecs	82.6126	0.371195	0.130536	2.84361	0.0044605	0.0424033	Sepsecs	Sepsecs	ENSMUSG00000029173
Gm35986	39.6641	0.370805	0.169574	2.18669	0.0287652	0.158876	Gm35986	Gm35986	ENSMUSG00000105837
Mmaa	98.7186	0.370519	0.118403	3.1293	0.00175221	0.0208529	Mmaa	Mmaa	ENSMUSG00000037022
Banf1	147.102	0.369351	0.175234	2.10776	0.0350521	0.18152	Banf1	Banf1	ENSMUSG00000024844
Tada2b	86.9956	0.367034	0.120537	3.04501	0.00232676	0.0258154	Tada2b	Tada2b	ENSMUSG00000029196
Aig1	104.138	0.366949	0.107267	3.4209	0.00062415	0.00906059	Aig1	Aig1	ENSMUSG00000019806
Adss	127.092	0.36662	0.0975043	3.76003	0.00016989	0.00308813	Adss	Adss	ENSMUSG00000015961
Slc25a33	44.4461	0.366383	0.154571	2.37033	0.0177723	0.114855	Slc25a33	Slc25a33	ENSMUSG00000028982
Mrps22	108.763	0.366249	0.100681	3.63772	0.000275059	0.0046142	Mrps22	Mrps22	ENSMUSG00000032459
Ccdc91	104.751	0.366078	0.107236	3.41376	0.000640735	0.00924814	Ccdc91	Ccdc91	ENSMUSG00000030301
Pofut2	52.8733	0.365695	0.147074	2.48647	0.0129016	0.0928433	Pofut2	Pofut2	ENSMUSG00000020260
Gm37033	52.5712	0.365398	0.151925	2.40511	0.0161674	0.108197	Gm37033	Gm37033	ENSMUSG00000104388
Pick1	63.9704	0.364596	0.124437	2.92995	0.00339011	0.0344057	Pick1	Pick1	ENSMUSG00000068206
Gpam	1532.3	0.363375	0.0711925	5.10411	3.32355e-07	1.36837e-05	Gpam	Gpam	ENSMUSG00000024978
Slmap	202.564	0.363017	0.104505	3.47366	0.000513407	0.00779378	Slmap	Slmap	ENSMUSG00000021870
Nr3c1	346.459	0.362945	0.0898453	4.03967	5.35259e-05	0.00114446	Nr3c1	Nr3c1	ENSMUSG00000024431
Bche	144.103	0.362815	0.109738	3.30618	0.000945774	0.012774	Bche	Bche	ENSMUSG00000027792
Btnl9	91.3719	0.362665	0.139919	2.59197	0.00954286	0.0743106	Btnl9	Btnl9	ENSMUSG00000040283
Sgk3	43.399	0.362084	0.150498	2.4059	0.0161327	0.108079	Sgk3	Sgk3	ENSMUSG00000025915
Get3	78.1308	0.362041	0.134355	2.69467	0.00704593	0.0596661	Get3	Get3	ENSMUSG00000052456
Apool	59.3102	0.361463	0.136526	2.64757	0.00810715	0.0654748	Apool	Apool	ENSMUSG00000025525
Rxylt1	108.997	0.360531	0.128347	2.80904	0.00496894	0.0456166	Rxylt1	Rxylt1	ENSMUSG00000034620
Mrpl47	101.509	0.360378	0.118316	3.0459	0.00231984	0.0258067	Mrpl47	Mrpl47	ENSMUSG00000037531
Dock6	88.8537	0.359954	0.113529	3.1706	0.00152126	0.0186862	Dock6	Dock6	ENSMUSG00000032198
Fn3k	33.8393	0.359505	0.167766	2.14289	0.0321217	0.171421	Fn3k	Fn3k	ENSMUSG00000025175
Strip1	65.7473	0.359142	0.121211	2.96296	0.003047	0.0318722	Strip1	Strip1	ENSMUSG00000014601
Tmem126a	108.24	0.358915	0.122528	2.92926	0.00339768	0.0344067	Tmem126a	Tmem126a	ENSMUSG00000030615
Smad2	48.4438	0.358382	0.142536	2.51434	0.0119256	0.087721	Smad2	Smad2	ENSMUSG00000024563
Crnkl1	95.358	0.358255	0.107834	3.32229	0.000892804	0.0121496	Crnkl1	Crnkl1	ENSMUSG00000001767
Ccl27a	56.2047	0.35691	0.153332	2.3277	0.0199279	0.123594	Ccl27a	Ccl27a	ENSMUSG00000073888
Kdm6b	40.0346	0.356219	0.174834	2.03747	0.041603	0.202304	Kdm6b	Kdm6b	ENSMUSG00000018476
Psme4	430.98	0.35618	0.0717991	4.96079	7.02071e-07	2.67572e-05	Psme4	Psme4	ENSMUSG00000040850
Faim	41.5515	0.356179	0.166427	2.14016	0.0323422	0.172207	Faim	Faim	ENSMUSG00000032463
Gata4	33.4041	0.355859	0.177629	2.00339	0.0451354	0.212774	Gata4	Gata4	ENSMUSG00000021944
Gapdh	1042.83	0.355788	0.120306	2.95737	0.00310274	0.0321269	Gapdh	Gapdh	ENSMUSG00000057666
Plekha3	59.3066	0.3553	0.125009	2.8422	0.00448036	0.0424322	Plekha3	Plekha3	ENSMUSG00000002733
Aifm1	503.861	0.35523	0.0634318	5.60018	2.14131e-08	1.1446e-06	Aifm1	Aifm1	ENSMUSG00000036932
Fam136a	63.7281	0.35474	0.133505	2.65712	0.00788103	0.064156	Fam136a	Fam136a	ENSMUSG00000057497
Pias2	52.501	0.353976	0.146831	2.41077	0.0159187	0.107158	Pias2	Pias2	ENSMUSG00000025423
Mrps27	85.1918	0.353269	0.104684	3.37464	0.000739134	0.0103833	Mrps27	Mrps27	ENSMUSG00000041632
Uqcrq	2946.51	0.353162	0.0705411	5.00647	5.54384e-07	2.15186e-05	Uqcrq	Uqcrq	ENSMUSG00000044894
Gng11	73.9483	0.352816	0.118261	2.98338	0.00285084	0.0303744	Gng11	Gng11	ENSMUSG00000032766
Tank	41.0509	0.352352	0.17028	2.06925	0.0385224	0.193036	Tank	Tank	ENSMUSG00000064289
Trip11	331.833	0.35227	0.0764	4.61086	4.00998e-06	0.000124654	Trip11	Trip11	ENSMUSG00000021188
Fastkd1	107.242	0.35187	0.140243	2.509	0.0121074	0.0886326	Fastkd1	Fastkd1	ENSMUSG00000027086
Mtres1	127.087	0.351469	0.107653	3.26483	0.0010953	0.0142445	Mtres1	Mtres1	ENSMUSG00000019797
Bzw1	406.506	0.351202	0.0703386	4.99303	5.94406e-07	2.28611e-05	Bzw1	Bzw1	ENSMUSG00000051223
Marchf5	254.169	0.350361	0.0936614	3.74072	0.000183495	0.00328322	Marchf5	Marchf5	ENSMUSG00000023307
Clptm1	206.563	0.349785	0.0852774	4.10173	4.1008e-05	0.000915603	Clptm1	Clptm1	ENSMUSG00000002981
Arl4a	247.663	0.349202	0.123001	2.83901	0.00452539	0.0427624	Arl4a	Arl4a	ENSMUSG00000047446
Kctd3	45.612	0.348732	0.144109	2.41992	0.0155241	0.105232	Kctd3	Kctd3	ENSMUSG00000026608
Timm10	99.4222	0.348677	0.111163	3.13664	0.00170894	0.0204732	Timm10	Timm10	ENSMUSG00000027076
Zbtb7b	94.4332	0.348537	0.113502	3.07077	0.00213508	0.0243307	Zbtb7b	Zbtb7b	ENSMUSG00000028042
Tex2	189.835	0.34836	0.0862954	4.03683	5.41787e-05	0.0011545	Tex2	Tex2	ENSMUSG00000040548
Camk2b	55.1281	0.347773	0.162409	2.14134	0.0322466	0.171932	Camk2b	Camk2b	ENSMUSG00000057897
Dock1	72.1805	0.347311	0.146569	2.36961	0.017807	0.11502	Dock1	Dock1	ENSMUSG00000058325
Nat10	39.6049	0.347259	0.173258	2.00429	0.0450395	0.21256	Nat10	Nat10	ENSMUSG00000027185
Mcc	50.2264	0.347115	0.163455	2.12361	0.0337025	0.177149	Mcc	Mcc	ENSMUSG00000071856
Plekhm2	99.3466	0.346692	0.113177	3.06327	0.00218932	0.0247475	Plekhm2	Plekhm2	ENSMUSG00000028917
Tle3	69.7278	0.34647	0.131521	2.63433	0.00843024	0.0676941	Tle3	Tle3	ENSMUSG00000032280
Grsf1	312.092	0.346073	0.075002	4.61419	3.94641e-06	0.000123841	Grsf1	Grsf1	ENSMUSG00000044221
Pdpr	100.534	0.345802	0.11979	2.88674	0.00389252	0.0381836	Pdpr	Pdpr	ENSMUSG00000033624
Cdc27	69.6411	0.345787	0.137317	2.51818	0.0117965	0.0871522	Cdc27	Cdc27	ENSMUSG00000020687
Secisbp2l	396.81	0.345665	0.0694366	4.97815	6.41964e-07	2.45405e-05	Secisbp2l	Secisbp2l	ENSMUSG00000035093
Pth1r	93.9413	0.345083	0.134534	2.56503	0.0103166	0.0788751	Pth1r	Pth1r	ENSMUSG00000032492
Cd59a	499.837	0.344849	0.106176	3.24791	0.00116258	0.0149805	Cd59a	Cd59a	ENSMUSG00000032679
Smarcad1	43.6272	0.3448	0.165695	2.08093	0.0374402	0.189302	Smarcad1	Smarcad1	ENSMUSG00000029920
Suclg2	600.612	0.344126	0.0762534	4.51293	6.39381e-06	0.000187141	Suclg2	Suclg2	ENSMUSG00000061838
Atp6v1d	334.062	0.343743	0.074288	4.62716	3.70714e-06	0.000116914	Atp6v1d	Atp6v1d	ENSMUSG00000021114
Crim1	87.5687	0.343645	0.115031	2.98742	0.00281344	0.0300013	Crim1	Crim1	ENSMUSG00000024074
Comt	3695.61	0.343288	0.0927146	3.70263	0.000213377	0.00374895	Comt	Comt	ENSMUSG00000000326
Nectin2	187.073	0.343257	0.0888654	3.86266	0.000112161	0.00214056	Nectin2	Nectin2	ENSMUSG00000062300
Golph3	95.7612	0.342523	0.166643	2.05543	0.0398376	0.197079	Golph3	Golph3	ENSMUSG00000022200
Dock5	43.828	0.342103	0.150148	2.27844	0.0227006	0.134616	Dock5	Dock5	ENSMUSG00000044447
Uqcrc1	871.391	0.34207	0.0802734	4.26131	2.03228e-05	0.000517923	Uqcrc1	Uqcrc1	ENSMUSG00000025651
Slc11a2	99.3885	0.341195	0.101579	3.35893	0.000782459	0.0108469	Slc11a2	Slc11a2	ENSMUSG00000023030
Arap1	77.0814	0.341149	0.142728	2.3902	0.0168393	0.110935	Arap1	Arap1	ENSMUSG00000032812
Nrp1	484.147	0.340845	0.0909019	3.74959	0.000177123	0.00320116	Nrp1	Nrp1	ENSMUSG00000025810
1110032A03Rik	176.753	0.340687	0.0796035	4.27979	1.87066e-05	0.000486563	1110032A03Rik	1110032A03Rik	ENSMUSG00000037971
Ndufa8	537.727	0.34023	0.171274	1.98646	0.0469818	0.218295	Ndufa8	Ndufa8	ENSMUSG00000026895
Tmem64	90.5557	0.339958	0.116978	2.90617	0.00365888	0.0363726	Tmem64	Tmem64	ENSMUSG00000043252
Ndufa12	916.707	0.339937	0.0626626	5.42488	5.79939e-08	2.82469e-06	Ndufa12	Ndufa12	ENSMUSG00000020022
Klf15	54.8883	0.339647	0.169041	2.00926	0.04451	0.211118	Klf15	Klf15	ENSMUSG00000030087
Purb	305.114	0.339528	0.0755859	4.49195	7.05747e-06	0.000205138	Purb	Purb	ENSMUSG00000094483
Ankrd13c	67.8086	0.339493	0.144286	2.35292	0.0186268	0.118227	Ankrd13c	Ankrd13c	ENSMUSG00000039988
Pdpk1	172.8	0.339418	0.0892359	3.80361	0.000142604	0.00266511	Pdpk1	Pdpk1	ENSMUSG00000024122
Gm5898	121.835	0.339126	0.108285	3.1318	0.00173741	0.0207355	Gm5898	Gm5898	ENSMUSG00000081788
Atat1	62.8851	0.338679	0.130006	2.60511	0.00918443	0.0719637	Atat1	Atat1	ENSMUSG00000024426
Glyr1	143.967	0.337582	0.0928879	3.63429	0.000278747	0.00466365	Glyr1	Glyr1	ENSMUSG00000022536
Plekhf2	47.6211	0.337448	0.138585	2.43496	0.0148935	0.101944	Plekhf2	Plekhf2	ENSMUSG00000049969
Smim10l1	249.832	0.337197	0.162519	2.07481	0.0380039	0.191309	Smim10l1	Smim10l1	ENSMUSG00000072704
Uqcrh	2632.29	0.336867	0.0628441	5.36035	8.30587e-08	3.85215e-06	Uqcrh	Uqcrh	ENSMUSG00000063882
Cmtm6	89.0357	0.336276	0.144847	2.3216	0.0202546	0.125312	Cmtm6	Cmtm6	ENSMUSG00000032434
N6amt1	106.839	0.336229	0.106815	3.14776	0.00164527	0.0198423	N6amt1	N6amt1	ENSMUSG00000044442
Prr14l	53.2631	0.335116	0.145701	2.30004	0.0214462	0.129944	Prr14l	Prr14l	ENSMUSG00000054280
Cpd	84.2636	0.334448	0.127739	2.61822	0.00883892	0.0699903	Cpd	Cpd	ENSMUSG00000020841
Usp16	278.93	0.334286	0.0761822	4.38798	1.1441e-05	0.0003124	Usp16	Usp16	ENSMUSG00000025616
Ndufa3	877.443	0.333584	0.0921478	3.6201	0.000294495	0.00488822	Ndufa3	Ndufa3	ENSMUSG00000035674
Micos10	228.614	0.333523	0.115414	2.88979	0.00385494	0.0379035	Micos10	Micos10	ENSMUSG00000050608
Ptcd3	113.717	0.33319	0.133747	2.4912	0.0127311	0.0919305	Ptcd3	Ptcd3	ENSMUSG00000063884
Coq6	65.7591	0.332833	0.142535	2.33509	0.0195386	0.121996	Coq6	Coq6	ENSMUSG00000021235
Pon3	381.742	0.332726	0.0802938	4.14385	3.41523e-05	0.000789007	Pon3	Pon3	ENSMUSG00000029759
Rnf152	378.061	0.332627	0.0856291	3.88451	0.000102536	0.00200232	Rnf152	Rnf152	ENSMUSG00000047496
Rnf4	85.5094	0.332555	0.122238	2.72055	0.00651734	0.056274	Rnf4	Rnf4	ENSMUSG00000029110
Ganab	231.214	0.332359	0.134349	2.47386	0.0133664	0.094942	Ganab	Ganab	ENSMUSG00000071650
Pgp	196.018	0.33115	0.0721182	4.59177	4.39493e-06	0.000134895	Pgp	Pgp	ENSMUSG00000043445
Eloa	153.889	0.331001	0.0908341	3.64401	0.000268419	0.00452083	Eloa	Eloa	ENSMUSG00000028668
Txnrd3	69.2144	0.330842	0.126922	2.60665	0.00914335	0.071731	Txnrd3	Txnrd3	ENSMUSG00000000811
Tcf20	83.308	0.330395	0.122547	2.69607	0.00701637	0.0595636	Tcf20	Tcf20	ENSMUSG00000041852
Rfesd	49.6165	0.330299	0.137483	2.40247	0.0162848	0.108474	Rfesd	Rfesd	ENSMUSG00000043190
Sec11c	90.3047	0.329805	0.12393	2.66121	0.00778608	0.0635326	Sec11c	Sec11c	ENSMUSG00000024516
Ddx19a	65.5792	0.329582	0.128758	2.55971	0.0104759	0.0798469	Ddx19a	Ddx19a	ENSMUSG00000015023
Fxr1	417.173	0.329493	0.0772848	4.26337	2.01369e-05	0.000514225	Fxr1	Fxr1	ENSMUSG00000027680
Mta3	35.1366	0.328593	0.15729	2.0891	0.0366988	0.187128	Mta3	Mta3	ENSMUSG00000055817
Klhdc4	78.9715	0.328021	0.130662	2.51044	0.0120579	0.088488	Klhdc4	Klhdc4	ENSMUSG00000040263
Adam2	148.052	0.327746	0.138222	2.37116	0.0177323	0.114809	Adam2	Adam2	ENSMUSG00000022039
Lipa	915.45	0.327561	0.0732543	4.47157	7.76484e-06	0.000223129	Lipa	Lipa	ENSMUSG00000024781
Kctd9	47.2895	0.327252	0.1607	2.03641	0.0417093	0.202682	Kctd9	Kctd9	ENSMUSG00000034327
Rpl13a	68.9707	0.327151	0.128071	2.55446	0.0106352	0.0805784	Rpl13a	Rpl13a	ENSMUSG00000074129
Cdc34	297.996	0.326424	0.0682101	4.78556	1.70512e-06	5.87707e-05	Cdc34	Cdc34	ENSMUSG00000020307
Stx3	51.6401	0.326393	0.140045	2.33063	0.0197729	0.122935	Stx3	Stx3	ENSMUSG00000041488
Oxnad1	74.8244	0.326354	0.157394	2.07348	0.0381276	0.191702	Oxnad1	Oxnad1	ENSMUSG00000021906
Dpp8	108.766	0.326295	0.114072	2.86044	0.00423051	0.0406458	Dpp8	Dpp8	ENSMUSG00000032393
Mapre3	137.417	0.325878	0.105643	3.08473	0.0020374	0.0234566	Mapre3	Mapre3	ENSMUSG00000029166
Prkrip1	41.8441	0.32579	0.160181	2.03389	0.0419632	0.203367	Prkrip1	Prkrip1	ENSMUSG00000039737
Hip1	75.7383	0.324885	0.151261	2.14784	0.0317262	0.170164	Hip1	Hip1	ENSMUSG00000039959
Inpp1	65.8155	0.32479	0.131484	2.47018	0.0135046	0.0957079	Inpp1	Inpp1	ENSMUSG00000026102
Gmfb	117.876	0.324305	0.0861718	3.76347	0.000167574	0.00305042	Gmfb	Gmfb	ENSMUSG00000062014
Dvl3	47.8253	0.323835	0.153018	2.11633	0.0343168	0.179035	Dvl3	Dvl3	ENSMUSG00000003233
2610507B11Rik	399.429	0.323464	0.0921641	3.50965	0.000448691	0.00694508	2610507B11Rik	2610507B11Rik	ENSMUSG00000010277
Pdhx	161.76	0.322919	0.126753	2.54763	0.0108458	0.0816876	Pdhx	Pdhx	ENSMUSG00000010914
Nubp2	80.7824	0.322823	0.125399	2.57437	0.0100422	0.0773953	Nubp2	Nubp2	ENSMUSG00000039183
Mmut	451.515	0.322246	0.0958251	3.36286	0.000771401	0.0107439	Mmut	Mmut	ENSMUSG00000023921
Dtnbp1	149.099	0.322175	0.098156	3.28228	0.00102972	0.0135877	Dtnbp1	Dtnbp1	ENSMUSG00000057531
Mlx	78.9424	0.321746	0.116263	2.76739	0.00565077	0.0503066	Mlx	Mlx	ENSMUSG00000017801
Erlec1	111.729	0.321571	0.103529	3.1061	0.00189571	0.0221634	Erlec1	Erlec1	ENSMUSG00000020311
Armc8	49.6309	0.321138	0.155618	2.06363	0.0390531	0.194802	Armc8	Armc8	ENSMUSG00000032468
Arhgef12	876.093	0.321055	0.0744828	4.31046	1.62918e-05	0.00042996	Arhgef12	Arhgef12	ENSMUSG00000059495
Epb41l5	98.3663	0.320945	0.115523	2.7782	0.00546605	0.0489385	Epb41l5	Epb41l5	ENSMUSG00000026383
L3hypdh	46.6375	0.320864	0.162901	1.96969	0.0488744	0.22432	L3hypdh	L3hypdh	ENSMUSG00000019718
Nadk2	140.535	0.320832	0.1244	2.57904	0.0099074	0.076629	Nadk2	Nadk2	ENSMUSG00000022253
H1f2	203.247	0.320647	0.0888225	3.60998	0.000306226	0.00505634	H1f2	H1f2	ENSMUSG00000036181
Sec14l1	63.1345	0.320454	0.154329	2.07643	0.0378545	0.190939	Sec14l1	Sec14l1	ENSMUSG00000020823
Apoo	164.125	0.320133	0.130441	2.45424	0.0141184	0.0986761	Apoo	Apoo	ENSMUSG00000079508
Rab21	175.665	0.319944	0.0848514	3.77064	0.000162831	0.00299434	Rab21	Rab21	ENSMUSG00000020132
Clic4	201.476	0.318663	0.118784	2.68272	0.00730266	0.0609807	Clic4	Clic4	ENSMUSG00000037242
Picalm	275.54	0.318601	0.100446	3.17185	0.0015147	0.0186237	Picalm	Picalm	ENSMUSG00000039361
Clpx	263.688	0.318524	0.105435	3.02105	0.00251902	0.0274654	Clpx	Clpx	ENSMUSG00000015357
Hadh	1268.45	0.318484	0.151365	2.10407	0.035372	0.182577	Hadh	Hadh	ENSMUSG00000027984
Pdxk	121.295	0.318395	0.111586	2.85335	0.00432608	0.0413527	Pdxk	Pdxk	ENSMUSG00000032788
Cstf3	52.3525	0.318307	0.150454	2.11564	0.0343755	0.179267	Cstf3	Cstf3	ENSMUSG00000027176
Rexo2	743.248	0.317638	0.0531781	5.97311	2.32773e-09	1.58726e-07	Rexo2	Rexo2	ENSMUSG00000032026
Map2k7	123.837	0.317397	0.106754	2.97316	0.0029475	0.0311413	Map2k7	Map2k7	ENSMUSG00000002948
Frat1	32.476	0.317366	0.161628	1.96356	0.049581	0.22629	Frat1	Frat1	ENSMUSG00000067199
Usp25	109.103	0.317305	0.131638	2.41043	0.0159335	0.107201	Usp25	Usp25	ENSMUSG00000022867
Coa8	69.6957	0.317303	0.132726	2.39067	0.0168179	0.110935	Coa8	Coa8	ENSMUSG00000037787
Eif1a	153.089	0.317022	0.113483	2.79357	0.00521304	0.0472432	Eif1a	Eif1a	ENSMUSG00000057561
Eci1	523.079	0.31637	0.099034	3.19456	0.00140042	0.0174224	Eci1	Eci1	ENSMUSG00000024132
Tmem41b	85.2731	0.315489	0.116783	2.7015	0.00690279	0.058837	Tmem41b	Tmem41b	ENSMUSG00000047554
Emc7	216.265	0.315344	0.0887444	3.5534	0.000380287	0.00604958	Emc7	Emc7	ENSMUSG00000055943
Cgrrf1	104.044	0.315042	0.110908	2.84057	0.00450325	0.0425851	Cgrrf1	Cgrrf1	ENSMUSG00000055128
Wbp4	161.244	0.314466	0.123986	2.5363	0.011203	0.0837236	Wbp4	Wbp4	ENSMUSG00000022023
Rex1bd	117.878	0.314308	0.117255	2.68055	0.00735005	0.0610006	Rex1bd	Rex1bd	ENSMUSG00000058833
Ppp4r2	239.486	0.314202	0.0724206	4.33858	1.43409e-05	0.000384098	Ppp4r2	Ppp4r2	ENSMUSG00000052144
Bud23	47.3603	0.314185	0.154699	2.03094	0.0422606	0.204573	Bud23	Bud23	ENSMUSG00000005378
Sdha	1398.08	0.313878	0.0653922	4.79993	1.58721e-06	5.53112e-05	Sdha	Sdha	ENSMUSG00000021577
Isca1	170.551	0.313352	0.0979712	3.19841	0.00138187	0.0172597	Isca1	Isca1	ENSMUSG00000044792
Zfand6	593.95	0.31326	0.0605593	5.17277	2.30643e-07	9.73099e-06	Zfand6	Zfand6	ENSMUSG00000030629
Rnmt	43.2462	0.313198	0.145962	2.14575	0.0318933	0.170728	Rnmt	Rnmt	ENSMUSG00000009535
Lamtor3	56.0137	0.31318	0.15346	2.0408	0.0412709	0.201249	Lamtor3	Lamtor3	ENSMUSG00000091512
Fbxo11	83.1323	0.312891	0.108005	2.89699	0.00376761	0.0373065	Fbxo11	Fbxo11	ENSMUSG00000005371
Lpin1	507.032	0.312192	0.155212	2.01139	0.0442842	0.21081	Lpin1	Lpin1	ENSMUSG00000020593
Ppdpf	231.411	0.311946	0.0758962	4.11016	3.95378e-05	0.000892508	Ppdpf	Ppdpf	ENSMUSG00000016344
Cutc	54.7521	0.311761	0.134925	2.31063	0.0208535	0.127702	Cutc	Cutc	ENSMUSG00000025193
Cox6c2	357.499	0.311585	0.146751	2.12322	0.0337351	0.177172	Cox6c2	Cox6c2	ENSMUSG00000066491
Atg12	138.668	0.311461	0.0989457	3.1478	0.00164504	0.0198423	Atg12	Atg12	ENSMUSG00000032905
Ywhag	622.174	0.311359	0.079256	3.92852	8.54699e-05	0.00170602	Ywhag	Ywhag	ENSMUSG00000051391
Trnt1	55.3112	0.311143	0.139594	2.22891	0.0258199	0.14725	Trnt1	Trnt1	ENSMUSG00000013736
Phactr2	101.269	0.310785	0.11261	2.75983	0.00578314	0.051196	Phactr2	Phactr2	ENSMUSG00000062866
Hspa4l	142.253	0.310649	0.101293	3.06682	0.00216347	0.0245654	Hspa4l	Hspa4l	ENSMUSG00000025757
Dpy30	78.6887	0.310083	0.142911	2.16976	0.0300249	0.164252	Dpy30	Dpy30	ENSMUSG00000024067
Smarca5	297.658	0.309825	0.0875624	3.53833	0.000402668	0.00634957	Smarca5	Smarca5	ENSMUSG00000031715
Adam10	76.6805	0.309716	0.1227	2.52418	0.0115968	0.0860044	Adam10	Adam10	ENSMUSG00000054693
Bpnt1	65.7365	0.309191	0.137509	2.24851	0.0245436	0.142418	Bpnt1	Bpnt1	ENSMUSG00000026617
Tcf12	146.835	0.308872	0.0926939	3.33218	0.000861695	0.0117899	Tcf12	Tcf12	ENSMUSG00000032228
H1f0	280.338	0.308795	0.0766668	4.02776	5.63108e-05	0.00118394	H1f0	H1f0	ENSMUSG00000096210
Elmod3	68.5867	0.308751	0.124917	2.47165	0.0134492	0.0953689	Elmod3	Elmod3	ENSMUSG00000056698
Ric1	66.0614	0.308211	0.118093	2.60989	0.00905709	0.071187	Ric1	Ric1	ENSMUSG00000038658
Ddx50	209.977	0.307795	0.0847198	3.63309	0.000280044	0.00467295	Ddx50	Ddx50	ENSMUSG00000020076
Tmem70	122.566	0.307709	0.145652	2.11262	0.0346331	0.180089	Tmem70	Tmem70	ENSMUSG00000025940
Fnbp1l	106.365	0.30743	0.103492	2.97057	0.00297249	0.0313005	Fnbp1l	Fnbp1l	ENSMUSG00000039735
Rnf10	249.062	0.306194	0.081304	3.76604	0.000165859	0.0030299	Rnf10	Rnf10	ENSMUSG00000041740
Pik3ca	115.761	0.304562	0.112694	2.70256	0.00688085	0.0586896	Pik3ca	Pik3ca	ENSMUSG00000027665
Gm6210	87.4572	0.304542	0.141785	2.14792	0.0317199	0.170164	Gm6210	Gm6210	ENSMUSG00000107951
Crk	116.386	0.304498	0.114176	2.66691	0.00765521	0.0627897	Crk	Crk	ENSMUSG00000017776
Efr3a	180.838	0.30189	0.0968801	3.11612	0.00183248	0.0215641	Efr3a	Efr3a	ENSMUSG00000015002
Taok1	543.912	0.301683	0.0870283	3.4665	0.000527289	0.00793439	Taok1	Taok1	ENSMUSG00000017291
Mlec	462.634	0.301373	0.0746131	4.03914	5.36482e-05	0.00114513	Mlec	Mlec	ENSMUSG00000048578
Atp6v1a	305.142	0.300754	0.0727927	4.13165	3.60162e-05	0.000824581	Atp6v1a	Atp6v1a	ENSMUSG00000052459
Iqsec1	284.197	0.300496	0.103954	2.89065	0.00384441	0.0378589	Iqsec1	Iqsec1	ENSMUSG00000034312
Ddx3x	885.563	0.30034	0.0454652	6.60592	3.95064e-11	3.77555e-09	Ddx3x	Ddx3x	ENSMUSG00000000787
Plaa	98.434	0.299297	0.106665	2.80596	0.00501666	0.045892	Plaa	Plaa	ENSMUSG00000028577
Gys2	175.275	0.299162	0.0938142	3.18888	0.00142827	0.0176991	Gys2	Gys2	ENSMUSG00000030244
Wdr61	302.071	0.298887	0.0833361	3.58652	0.000335118	0.00545485	Wdr61	Wdr61	ENSMUSG00000061559
Etf1	278.745	0.298717	0.0741148	4.03047	5.56653e-05	0.00117428	Etf1	Etf1	ENSMUSG00000024360
Stk40	186.065	0.298549	0.106568	2.80149	0.00508664	0.0463977	Stk40	Stk40	ENSMUSG00000042608
Dst	459.422	0.298183	0.112603	2.6481	0.00809465	0.0654158	Dst	Dst	ENSMUSG00000026131
Dcaf6	253.706	0.297397	0.100778	2.95101	0.00316737	0.0326708	Dcaf6	Dcaf6	ENSMUSG00000026571
Timm17a	118.753	0.29724	0.122867	2.4192	0.0155548	0.105327	Timm17a	Timm17a	ENSMUSG00000062580
Pdcd10	84.7893	0.296896	0.123326	2.40742	0.0160658	0.107803	Pdcd10	Pdcd10	ENSMUSG00000027835
Yaf2	73.8304	0.296127	0.130623	2.26704	0.0233878	0.13761	Yaf2	Yaf2	ENSMUSG00000022634
Cd300lg	115.989	0.295806	0.115613	2.5586	0.0105094	0.0798469	Cd300lg	Cd300lg	ENSMUSG00000017309
Cldn12	108.76	0.295469	0.105193	2.80884	0.00497209	0.0456166	Cldn12	Cldn12	ENSMUSG00000046798
Gpat4	893.355	0.295238	0.076867	3.84089	0.000122588	0.00232548	Gpat4	Gpat4	ENSMUSG00000031545
Elavl1	58.8036	0.295082	0.149833	1.9694	0.0489072	0.22432	Elavl1	Elavl1	ENSMUSG00000040028
Tacc1	433.187	0.29502	0.0711051	4.14906	3.33837e-05	0.000774145	Tacc1	Tacc1	ENSMUSG00000065954
Emc8	123.113	0.294281	0.0975043	3.01813	0.00254337	0.027642	Emc8	Emc8	ENSMUSG00000031819
Mrpl34	609.482	0.293845	0.0716068	4.10359	4.06795e-05	0.00090988	Mrpl34	Mrpl34	ENSMUSG00000034880
Phb	441.938	0.29375	0.0616799	4.7625	1.9121e-06	6.4152e-05	Phb	Phb	ENSMUSG00000038845
Itpr1	207.282	0.293749	0.0877945	3.34587	0.000820238	0.0113085	Itpr1	Itpr1	ENSMUSG00000030102
Cfap36	68.0554	0.293454	0.128928	2.2761	0.0228401	0.135018	Cfap36	Cfap36	ENSMUSG00000020462
Elob	335.049	0.293176	0.12221	2.39896	0.0164416	0.109106	Elob	Elob	ENSMUSG00000055839
Them4	154.204	0.29291	0.0963219	3.04095	0.00235837	0.0260059	Them4	Them4	ENSMUSG00000028145
Cmc2	97.2571	0.292689	0.111432	2.62661	0.00862391	0.0687244	Cmc2	Cmc2	ENSMUSG00000014633
Dhx30	89.3246	0.292319	0.107329	2.72358	0.0064579	0.0560483	Dhx30	Dhx30	ENSMUSG00000032480
Plcb1	182.81	0.291921	0.0809896	3.60443	0.00031284	0.005139	Plcb1	Plcb1	ENSMUSG00000051177
Ptcd2	118.05	0.291225	0.101117	2.88008	0.00397577	0.0388192	Ptcd2	Ptcd2	ENSMUSG00000021650
Naxd	107.856	0.29053	0.127057	2.28662	0.022218	0.133081	Naxd	Naxd	ENSMUSG00000031505
Pam16	219.118	0.290251	0.0837355	3.46629	0.000527701	0.00793439	Pam16	Pam16	ENSMUSG00000014301
Gm5512	114.157	0.289985	0.135965	2.1328	0.0329413	0.174164	Gm5512	Gm5512	ENSMUSG00000112693
Rab3ip	77.8199	0.289805	0.116883	2.47944	0.0131589	0.0940446	Rab3ip	Rab3ip	ENSMUSG00000064181
Dhx9	155.254	0.289332	0.102695	2.81739	0.00484158	0.0448763	Dhx9	Dhx9	ENSMUSG00000042699
Hmg20b	381.987	0.289262	0.091259	3.16968	0.00152604	0.0187267	Hmg20b	Hmg20b	ENSMUSG00000020232
Pgap2	113.897	0.289002	0.107814	2.68055	0.00735005	0.0610006	Pgap2	Pgap2	ENSMUSG00000030990
Khdrbs3	90.8331	0.288816	0.1102	2.62084	0.00877135	0.0695696	Khdrbs3	Khdrbs3	ENSMUSG00000022332
Tatdn2	151.218	0.288768	0.108035	2.67291	0.00751961	0.0619594	Tatdn2	Tatdn2	ENSMUSG00000056952
Timm44	332.141	0.288587	0.13425	2.14963	0.0315843	0.169692	Timm44	Timm44	ENSMUSG00000002949
Mrap	316.636	0.288499	0.0876381	3.29193	0.00099501	0.0132545	Mrap	Mrap	ENSMUSG00000039956
Commd3	216.401	0.288441	0.0822654	3.50623	0.000454508	0.0070179	Commd3	Commd3	ENSMUSG00000051154
Spop	311.96	0.288383	0.0709374	4.06531	4.79686e-05	0.00104512	Spop	Spop	ENSMUSG00000057522
Tomm5	99.1041	0.288127	0.121101	2.37922	0.0173492	0.113373	Tomm5	Tomm5	ENSMUSG00000078713
Sash1	122.431	0.287363	0.11683	2.45967	0.0139067	0.0977339	Sash1	Sash1	ENSMUSG00000015305
Gabarapl2	216.073	0.287167	0.131396	2.1855	0.0288519	0.159178	Gabarapl2	Gabarapl2	ENSMUSG00000031950
Samm50	515.27	0.28703	0.0843751	3.40183	0.000669369	0.00958466	Samm50	Samm50	ENSMUSG00000022437
Eif4ebp2	894.508	0.286396	0.119664	2.39335	0.0166954	0.110413	Eif4ebp2	Eif4ebp2	ENSMUSG00000020091
Acad11	247.513	0.286352	0.0939382	3.0483	0.00230136	0.0257145	Acad11	Acad11	ENSMUSG00000090150
Mbd2	77.5087	0.284871	0.129406	2.20138	0.0277089	0.154383	Mbd2	Mbd2	ENSMUSG00000024513
Nudt12	96.6118	0.284692	0.117052	2.43218	0.0150082	0.102506	Nudt12	Nudt12	ENSMUSG00000024228
Ephx2	2062.01	0.28465	0.0660145	4.31193	1.61838e-05	0.000428007	Ephx2	Ephx2	ENSMUSG00000022040
Timm8a1	185.442	0.28439	0.091488	3.10849	0.00188044	0.0220078	Timm8a1	Timm8a1	ENSMUSG00000048007
Cxadr	146.486	0.284057	0.11069	2.56625	0.0102805	0.0786945	Cxadr	Cxadr	ENSMUSG00000022865
Mrps33	209.384	0.283819	0.0785164	3.61477	0.00030061	0.00497663	Mrps33	Mrps33	ENSMUSG00000029918
Ttc39b	77.64	0.282986	0.126015	2.24565	0.0247264	0.143281	Ttc39b	Ttc39b	ENSMUSG00000038172
2010320M18Rik	53.9426	0.281644	0.141086	1.99625	0.0459066	0.215293	2010320M18Rik	2010320M18Rik	ENSMUSG00000100691
Cpped1	176.857	0.281296	0.110256	2.55129	0.0107325	0.0810718	Cpped1	Cpped1	ENSMUSG00000065979
Klf7	113.848	0.280717	0.104832	2.67777	0.00741136	0.061348	Klf7	Klf7	ENSMUSG00000025959
Chchd3	377.511	0.280531	0.0894257	3.13703	0.00170671	0.0204659	Chchd3	Chchd3	ENSMUSG00000053768
Ppp1r2	84.7628	0.279776	0.124808	2.24165	0.0249838	0.143979	Ppp1r2	Ppp1r2	ENSMUSG00000047714
Ndufs1	425.305	0.279389	0.08096	3.45095	0.000558611	0.00828071	Ndufs1	Ndufs1	ENSMUSG00000025968
Coq9	229.518	0.279354	0.111928	2.49583	0.0125663	0.0911213	Coq9	Coq9	ENSMUSG00000031782
Smarca5-ps	66.6189	0.279308	0.126583	2.20652	0.0273479	0.152855	Smarca5-ps	Smarca5-ps	ENSMUSG00000052912
Dusp3	203.257	0.278391	0.0911477	3.05429	0.00225595	0.0253417	Dusp3	Dusp3	ENSMUSG00000003518
Nup153	56.7998	0.276977	0.124481	2.22506	0.0260773	0.147978	Nup153	Nup153	ENSMUSG00000021374
Mgat4b	163.532	0.276774	0.100851	2.74439	0.00606233	0.0531824	Mgat4b	Mgat4b	ENSMUSG00000036620
Atrn	95.7523	0.276582	0.115287	2.39906	0.0164371	0.109106	Atrn	Atrn	ENSMUSG00000027312
Mrps5	333.842	0.276271	0.0663559	4.16347	3.13453e-05	0.000734984	Mrps5	Mrps5	ENSMUSG00000027374
0610010F05Rik	86.3146	0.276232	0.108375	2.54887	0.0108074	0.0815234	0610010F05Rik	0610010F05Rik	ENSMUSG00000042208
Gm10358	191.433	0.275912	0.0973656	2.83377	0.00460024	0.0433075	Gm10358	Gm10358	ENSMUSG00000110469
Erbin	242.692	0.275711	0.0795616	3.46538	0.000529491	0.00794237	Erbin	Erbin	ENSMUSG00000021709
Uqcrb	870.155	0.274911	0.11274	2.43846	0.0147501	0.101414	Uqcrb	Uqcrb	ENSMUSG00000021520
Aggf1	199.68	0.273863	0.0837218	3.27111	0.00107126	0.0139896	Aggf1	Aggf1	ENSMUSG00000021681
Ppfibp1	149.774	0.273796	0.113565	2.41091	0.0159127	0.107158	Ppfibp1	Ppfibp1	ENSMUSG00000016487
Btf3l4	196.934	0.273405	0.0817599	3.344	0.000825788	0.0113726	Btf3l4	Btf3l4	ENSMUSG00000028568
Deptor	2277.2	0.272795	0.0646125	4.22201	2.42129e-05	0.000585145	Deptor	Deptor	ENSMUSG00000022419
Naa30	66.3101	0.272608	0.123044	2.21552	0.0267243	0.150243	Naa30	Naa30	ENSMUSG00000036282
Med13	115.862	0.272258	0.106686	2.55196	0.0107118	0.0809717	Med13	Med13	ENSMUSG00000034297
Mrps23	182.933	0.272115	0.0928839	2.92962	0.00339376	0.0344067	Mrps23	Mrps23	ENSMUSG00000023723
Angel2	87.2952	0.271981	0.118402	2.29709	0.0216138	0.13073	Angel2	Angel2	ENSMUSG00000026634
Sorbs1	513.571	0.271466	0.113191	2.39829	0.0164717	0.109249	Sorbs1	Sorbs1	ENSMUSG00000025006
Polr3g	56.9182	0.270955	0.134402	2.01601	0.0437993	0.209449	Polr3g	Polr3g	ENSMUSG00000035834
Nsdhl	223.628	0.270787	0.0761046	3.55809	0.000373556	0.00596508	Nsdhl	Nsdhl	ENSMUSG00000031349
Azi2	136.614	0.270212	0.096784	2.79191	0.00523982	0.0473838	Azi2	Azi2	ENSMUSG00000039285
Sdhaf1	96.1476	0.27016	0.117721	2.29492	0.021738	0.131208	Sdhaf1	Sdhaf1	ENSMUSG00000074211
Commd4	71.7239	0.269024	0.132782	2.02606	0.0427585	0.206489	Commd4	Commd4	ENSMUSG00000032299
Ech1	979.693	0.268267	0.0634887	4.22543	2.38483e-05	0.000579666	Ech1	Ech1	ENSMUSG00000053898
BC005537	353.534	0.268216	0.0656437	4.08594	4.38979e-05	0.000964761	BC005537	BC005537	ENSMUSG00000019132
Dyrk1a	140.224	0.268005	0.0959884	2.79205	0.00523748	0.0473838	Dyrk1a	Dyrk1a	ENSMUSG00000022897
Sptan1	244.536	0.267795	0.098495	2.71887	0.00655059	0.0564452	Sptan1	Sptan1	ENSMUSG00000057738
Mdh2	1444.95	0.267717	0.0654988	4.08735	4.36327e-05	0.000960606	Mdh2	Mdh2	ENSMUSG00000019179
4930453N24Rik	84.1817	0.267577	0.127339	2.1013	0.0356146	0.183379	4930453N24Rik	4930453N24Rik	ENSMUSG00000059920
Tm9sf3	432.406	0.267269	0.0749098	3.56788	0.000359884	0.00579073	Tm9sf3	Tm9sf3	ENSMUSG00000025016
Dnajc13	163.49	0.266975	0.0947206	2.81856	0.00482402	0.0448348	Dnajc13	Dnajc13	ENSMUSG00000032560
Abcd3	1774.98	0.266654	0.0514342	5.18438	2.1674e-07	9.20597e-06	Abcd3	Abcd3	ENSMUSG00000028127
Zbtb38	176.895	0.265937	0.0753467	3.52951	0.000416336	0.00652432	Zbtb38	Zbtb38	ENSMUSG00000040433
Pex19	281.843	0.265914	0.0742999	3.57893	0.000344999	0.0055797	Pex19	Pex19	ENSMUSG00000003464
Cisd3	494.889	0.265761	0.0881427	3.01512	0.00256876	0.0278872	Cisd3	Cisd3	ENSMUSG00000078695
Nbr1	173.974	0.26554	0.133912	1.98295	0.047373	0.219548	Nbr1	Nbr1	ENSMUSG00000017119
Paip2	271.754	0.265522	0.0865402	3.06819	0.0021536	0.0244974	Paip2	Paip2	ENSMUSG00000037058
Nf1	114.26	0.265423	0.110138	2.40991	0.0159564	0.107297	Nf1	Nf1	ENSMUSG00000020716
Pde3b	450.823	0.265167	0.0994527	2.66626	0.00766995	0.0628324	Pde3b	Pde3b	ENSMUSG00000030671
Ccdc50	301.521	0.26507	0.0764833	3.46572	0.000528817	0.0079417	Ccdc50	Ccdc50	ENSMUSG00000038127
Calm1	2125.81	0.264959	0.0456591	5.80298	6.51479e-09	3.93225e-07	Calm1	Calm1	ENSMUSG00000001175
Xiap	390.701	0.264459	0.0550862	4.80083	1.58012e-06	5.53112e-05	Xiap	Xiap	ENSMUSG00000025860
Clca1	8.43505	-30.929	3.13113	-9.87788	5.19199e-23	2.33918e-20	Clca1	Clca1	ENSMUSG00000028255
Lep	15.0079	-3.45917	0.700088	-4.94106	7.77009e-07	2.941e-05	Lep	Lep	ENSMUSG00000059201
Apcdd1	11.9826	-3.14653	0.555021	-5.66921	1.43453e-08	8.04296e-07	Apcdd1	Apcdd1	ENSMUSG00000071847
Actn3	24.1169	-2.7815	1.37216	-2.0271	0.042652	0.206072	Actn3	Actn3	ENSMUSG00000006457
Cox6a2	36.111	-2.65959	1.19856	-2.21899	0.0264877	0.14947	Cox6a2	Cox6a2	ENSMUSG00000030785
Impdh1	67.5955	-2.6033	0.203381	-12.8001	1.63727e-37	5.16353e-34	Impdh1	Impdh1	ENSMUSG00000003500
Tnni2	127.568	-2.58017	1.2362	-2.08718	0.0368722	0.187558	Tnni2	Tnni2	ENSMUSG00000031097
Mylpf	98.3241	-2.41527	0.830697	-2.90752	0.00364302	0.0363294	Mylpf	Mylpf	ENSMUSG00000030672
Trdn	66.9891	-2.27582	1.09893	-2.07094	0.0383645	0.192433	Trdn	Trdn	ENSMUSG00000019787
Tmem38a	13.1887	-2.26626	0.499758	-4.53471	5.76824e-06	0.000170413	Tmem38a	Tmem38a	ENSMUSG00000031791
Svep1	17.8231	-2.26316	0.31814	-7.11374	1.12941e-12	1.3441e-10	Svep1	Svep1	ENSMUSG00000028369
Myl3	23.0287	-2.24146	0.983824	-2.27831	0.0227081	0.134616	Myl3	Myl3	ENSMUSG00000059741
Pygm	61.6956	-2.20906	0.637881	-3.46312	0.000533958	0.00798301	Pygm	Pygm	ENSMUSG00000032648
Eno3	43.6399	-2.11406	0.516607	-4.09221	4.27286e-05	0.000943121	Eno3	Eno3	ENSMUSG00000060600
Sncg	27.7099	-2.06687	0.551534	-3.7475	0.000178607	0.00321287	Sncg	Sncg	ENSMUSG00000023064
Fhl3	9.59273	-2.057	0.377792	-5.4448	5.18643e-08	2.56576e-06	Fhl3	Fhl3	ENSMUSG00000032643
Pkia	12.7513	-1.99131	0.517085	-3.85103	0.000117623	0.00224142	Pkia	Pkia	ENSMUSG00000027499
H19	60.7448	-1.95765	0.729016	-2.68533	0.00724587	0.0607353	H19	H19	ENSMUSG00000000031
Tnnc1	10.4686	-1.95264	0.652602	-2.99208	0.00277082	0.0296471	Tnnc1	Tnnc1	ENSMUSG00000091898
Klhl31	13.2337	-1.82799	0.746971	-2.44721	0.0143967	0.100008	Klhl31	Klhl31	ENSMUSG00000044938
Krt19	11.7835	-1.81794	0.635268	-2.86169	0.00421383	0.0405164	Krt19	Krt19	ENSMUSG00000020911
Ddit4l	12.5026	-1.78919	0.449112	-3.98384	6.78105e-05	0.0013775	Ddit4l	Ddit4l	ENSMUSG00000046818
Myl1	118.277	-1.7863	0.635632	-2.81027	0.00495003	0.0454805	Myl1	Myl1	ENSMUSG00000061816
Asb2	10.5199	-1.76188	0.448838	-3.92543	8.65737e-05	0.0017226	Asb2	Asb2	ENSMUSG00000021200
Rgs2	247.875	-1.7584	0.173179	-10.1537	3.19148e-24	1.67752e-21	Rgs2	Rgs2	ENSMUSG00000026360
Nexn	52.9727	-1.7192	0.397273	-4.3275	1.50813e-05	0.000402222	Nexn	Nexn	ENSMUSG00000039103
Tnnt1	28.9737	-1.69355	0.688254	-2.46065	0.0138686	0.0975207	Tnnt1	Tnnt1	ENSMUSG00000064179
Gm15902	9.17332	-1.68026	0.415724	-4.04177	5.30483e-05	0.00113617	Gm15902	Gm15902	ENSMUSG00000086012
Tpm2	214.494	-1.62034	0.595835	-2.71944	0.0065393	0.0563864	Tpm2	Tpm2	ENSMUSG00000028464
Hspa12a	19.1735	-1.59543	0.297978	-5.3542	8.59364e-08	3.94214e-06	Hspa12a	Hspa12a	ENSMUSG00000025092
Tpm1	359.171	-1.55571	0.341498	-4.55555	5.22499e-06	0.000156564	Tpm1	Tpm1	ENSMUSG00000032366
St3gal6	51.9715	-1.54817	0.349362	-4.43141	9.36193e-06	0.0002648	St3gal6	St3gal6	ENSMUSG00000022747
Tmem45b	22.0514	-1.54794	0.34082	-4.54182	5.57698e-06	0.000165538	Tmem45b	Tmem45b	ENSMUSG00000041737
Cryab	44.6982	-1.51188	0.415818	-3.63591	0.000277001	0.0046406	Cryab	Cryab	ENSMUSG00000032060
Myom1	31.9136	-1.48746	0.470223	-3.16331	0.00155985	0.0189937	Myom1	Myom1	ENSMUSG00000024049
Retnla	85.5462	-1.47814	0.477518	-3.09546	0.00196507	0.0227843	Retnla	Retnla	ENSMUSG00000061100
Klhl41	13.7171	-1.46293	0.493921	-2.96188	0.00305767	0.0319417	Klhl41	Klhl41	ENSMUSG00000075307
Scn1b	38.8025	-1.45535	0.303784	-4.79076	1.66153e-06	5.75831e-05	Scn1b	Scn1b	ENSMUSG00000019194
Trbc2	9.99915	-1.44059	0.398719	-3.61304	0.000302633	0.00500355	Trbc2	Trbc2	ENSMUSG00000076498
Spon1	19.9362	-1.43944	0.397033	-3.62548	0.000288422	0.00480006	Spon1	Spon1	ENSMUSG00000038156
Thbs2	11.381	-1.4327	0.565306	-2.53438	0.0112646	0.084035	Thbs2	Thbs2	ENSMUSG00000023885
Atp6v0e2	11.5929	-1.41495	0.33166	-4.26627	1.98772e-05	0.000508622	Atp6v0e2	Atp6v0e2	ENSMUSG00000039347
Apol6	29.9859	-1.40645	0.294118	-4.78192	1.73631e-06	5.93488e-05	Apol6	Apol6	ENSMUSG00000033576
Gm44224	10.6874	-1.40513	0.301944	-4.65362	3.26151e-06	0.000104162	Gm44224	Gm44224	ENSMUSG00000108286
Timp4	13.701	-1.34603	0.293351	-4.58847	4.46517e-06	0.000136388	Timp4	Timp4	ENSMUSG00000030317
Pfkm	37.4557	-1.3322	0.247131	-5.39069	7.01877e-08	3.35386e-06	Pfkm	Pfkm	ENSMUSG00000033065
Gm28875	16.958	-1.32941	0.239243	-5.55671	2.74903e-08	1.43302e-06	Gm28875	Gm28875	ENSMUSG00000100975
Ms4a4b	9.71277	-1.32336	0.362557	-3.65008	0.000262163	0.00443918	Ms4a4b	Ms4a4b	ENSMUSG00000056290
Il17re	14.4898	-1.31944	0.328879	-4.01193	6.02237e-05	0.00124544	Il17re	Il17re	ENSMUSG00000043088
Cfd	1974.67	-1.30538	0.370033	-3.52774	0.000419127	0.0065599	Cfd	Cfd	ENSMUSG00000061780
4930458D05Rik	9.47397	-1.29527	0.372546	-3.4768	0.000507445	0.00772185	4930458D05Rik	4930458D05Rik	ENSMUSG00000087611
Gbp2	25.6668	-1.28121	0.334274	-3.83281	0.000126688	0.00239606	Gbp2	Gbp2	ENSMUSG00000028270
BB365896	37.7409	-1.2758	0.29116	-4.38178	1.17714e-05	0.000319198	BB365896	BB365896	ENSMUSG00000092323
Angptl4	236.044	-1.27412	0.126829	-10.046	9.56918e-24	4.47093e-21	Angptl4	Angptl4	ENSMUSG00000002289
Mapk12	15.8112	-1.26846	0.260508	-4.86916	1.12075e-06	4.02801e-05	Mapk12	Mapk12	ENSMUSG00000022610
Angpt1	21.1723	-1.26608	0.308201	-4.10798	3.99134e-05	0.000897517	Angpt1	Angpt1	ENSMUSG00000022309
Jph1	14.4335	-1.24837	0.335071	-3.72568	0.000194791	0.0034561	Jph1	Jph1	ENSMUSG00000042686
A530020G20Rik	16.3845	-1.2468	0.264897	-4.70676	2.51686e-06	8.26237e-05	A530020G20Rik	A530020G20Rik	ENSMUSG00000097124
Prkab2	12.7487	-1.24599	0.33422	-3.72805	0.000192966	0.00343822	Prkab2	Prkab2	ENSMUSG00000038205
Smyd1	15.586	-1.21978	0.360336	-3.38512	0.000711479	0.0100395	Smyd1	Smyd1	ENSMUSG00000055027
Ccdc80	234.931	-1.18886	0.217146	-5.47494	4.37657e-08	2.19541e-06	Ccdc80	Ccdc80	ENSMUSG00000022665
Mef2c	101.038	-1.16247	0.243122	-4.78141	1.74071e-06	5.93488e-05	Mef2c	Mef2c	ENSMUSG00000005583
2310040G24Rik	10.0355	-1.16144	0.350602	-3.3127	0.000924005	0.0125337	2310040G24Rik	2310040G24Rik	ENSMUSG00000101655
Caprin2	15.0181	-1.15909	0.299525	-3.86974	0.000108952	0.00209836	Caprin2	Caprin2	ENSMUSG00000030309
Mir5136	10.0957	-1.14361	0.384414	-2.97493	0.00293053	0.03104	Mir5136	Mir5136	ENSMUSG00000093314
Cx3cr1	17.7245	-1.13591	0.283447	-4.00749	6.13672e-05	0.00126702	Cx3cr1	Cx3cr1	ENSMUSG00000052336
Pclaf	13.015	-1.13487	0.273427	-4.15052	3.31714e-05	0.000770638	Pclaf	Pclaf	ENSMUSG00000040204
Neb	505.962	-1.12214	0.390373	-2.87453	0.00404632	0.0393556	Neb	Neb	ENSMUSG00000026950
Dcbld2	14.3251	-1.12162	0.284892	-3.937	8.25077e-05	0.00165212	Dcbld2	Dcbld2	ENSMUSG00000035107
Mmp23	11.3296	-1.11412	0.386599	-2.88185	0.00395343	0.0386609	Mmp23	Mmp23	ENSMUSG00000029061
Gm14286	14.326	-1.11138	0.251746	-4.41468	1.01161e-05	0.00028171	Gm14286	Gm14286	ENSMUSG00000087445
A130071D04Rik	12.0935	-1.11107	0.326124	-3.40689	0.000657071	0.00945148	A130071D04Rik	A130071D04Rik	ENSMUSG00000104291
Fbln1	11.8133	-1.10829	0.450994	-2.45744	0.0139931	0.0981772	Fbln1	Fbln1	ENSMUSG00000006369
Ifi209	10.6915	-1.10174	0.365724	-3.01249	0.00259115	0.0280819	Ifi209	Ifi209	ENSMUSG00000043263
Synpo2	21.2036	-1.10153	0.475279	-2.31766	0.020468	0.126076	Synpo2	Synpo2	ENSMUSG00000050315
Lmln	10.5033	-1.10042	0.319889	-3.44002	0.000581682	0.00855235	Lmln	Lmln	ENSMUSG00000022802
Ablim2	11.7267	-1.09955	0.305392	-3.60044	0.000317683	0.00520464	Ablim2	Ablim2	ENSMUSG00000029095
Gpx3	860.101	-1.09843	0.333493	-3.29371	0.00098875	0.013199	Gpx3	Gpx3	ENSMUSG00000018339
Cacna2d1	20.6666	-1.09329	0.346105	-3.15885	0.00158391	0.0192126	Cacna2d1	Cacna2d1	ENSMUSG00000040118
Gm3289	22.5306	-1.08951	0.308099	-3.53624	0.000405861	0.00639194	Gm3289	Gm3289	ENSMUSG00000106871
Rasa3	42.747	-1.07955	0.22587	-4.77955	1.75689e-06	5.95684e-05	Rasa3	Rasa3	ENSMUSG00000031453
Fads3	34.7285	-1.07326	0.261157	-4.10965	3.96259e-05	0.000892645	Fads3	Fads3	ENSMUSG00000024664
Srl	19.2006	-1.07263	0.469067	-2.28673	0.0222116	0.133081	Srl	Srl	ENSMUSG00000022519
Gm42725	14.8028	-1.06584	0.264175	-4.03461	5.46942e-05	0.00116133	Gm42725	Gm42725	ENSMUSG00000105601
Flrt1	28.75	-1.05437	0.246966	-4.26928	1.96108e-05	0.000502826	Flrt1	Flrt1	ENSMUSG00000047787
Fsd2	9.43634	-1.03711	0.408169	-2.54089	0.0110572	0.0829289	Fsd2	Fsd2	ENSMUSG00000038663
Peli3	14.5627	-1.0309	0.252848	-4.07715	4.55912e-05	0.000996763	Peli3	Peli3	ENSMUSG00000024901
Lfng	24.6016	-1.02743	0.232522	-4.41863	9.93305e-06	0.000277839	Lfng	Lfng	ENSMUSG00000029570
Mcam	12.8165	-1.02734	0.31345	-3.27752	0.00104723	0.0137613	Mcam	Mcam	ENSMUSG00000032135
Gm48616	9.1044	-1.02414	0.263765	-3.88275	0.00010328	0.00201062	Gm48616	Gm48616	ENSMUSG00000114052
Mgst3	15.3561	-1.0216	0.457293	-2.23401	0.0254823	0.146052	Mgst3	Mgst3	ENSMUSG00000026688
Pygb	54.1038	-0.999738	0.165421	-6.0436	1.50709e-09	1.06158e-07	Pygb	Pygb	ENSMUSG00000033059
Cxcl9	88.6241	-0.997316	0.191223	-5.21545	1.83374e-07	7.89509e-06	Cxcl9	Cxcl9	ENSMUSG00000029417
Synm	32.7908	-0.986849	0.387403	-2.54735	0.0108546	0.0816876	Synm	Synm	ENSMUSG00000030554
Alox5ap	12.1565	-0.98605	0.317704	-3.10368	0.0019113	0.0223043	Alox5ap	Alox5ap	ENSMUSG00000060063
Hspb6	127.194	-0.982467	0.29553	-3.32443	0.000886007	0.0120702	Hspb6	Hspb6	ENSMUSG00000036854
Samd5	14.3316	-0.974212	0.286221	-3.4037	0.000664791	0.00953691	Samd5	Samd5	ENSMUSG00000060487
Cpe	10.5306	-0.963597	0.421447	-2.2864	0.0222308	0.133081	Cpe	Cpe	ENSMUSG00000037852
Wnt4	14.3415	-0.961337	0.327538	-2.93504	0.00333503	0.0340383	Wnt4	Wnt4	ENSMUSG00000036856
Cdkn2c	28.0375	-0.958177	0.228054	-4.20153	2.65119e-05	0.000635831	Cdkn2c	Cdkn2c	ENSMUSG00000028551
Tppp3	16.9921	-0.953438	0.345856	-2.75675	0.00583787	0.0516306	Tppp3	Tppp3	ENSMUSG00000014846
1700120C14Rik	11.1655	-0.952276	0.296801	-3.20846	0.00133447	0.0167673	1700120C14Rik	1700120C14Rik	ENSMUSG00000100599
S100a6	97.747	-0.950371	0.264748	-3.58972	0.00033103	0.00539527	S100a6	S100a6	ENSMUSG00000001025
Slc25a12	74.9372	-0.948004	0.192899	-4.91451	8.90058e-07	3.30238e-05	Slc25a12	Slc25a12	ENSMUSG00000027010
Bhlhe41	15.2976	-0.945602	0.294433	-3.21161	0.00131995	0.0166179	Bhlhe41	Bhlhe41	ENSMUSG00000030256
Pkp3	9.68837	-0.942439	0.355624	-2.6501	0.00804676	0.0651122	Pkp3	Pkp3	ENSMUSG00000054065
Heph	14.652	-0.941824	0.330837	-2.84679	0.00441618	0.0421408	Heph	Heph	ENSMUSG00000031209
Lamb2	52.9977	-0.937697	0.172756	-5.42786	5.70327e-08	2.78863e-06	Lamb2	Lamb2	ENSMUSG00000052911
Kif9	11.9641	-0.935618	0.306825	-3.04936	0.00229333	0.0256703	Kif9	Kif9	ENSMUSG00000032489
Pdpn	9.97411	-0.930375	0.406985	-2.28602	0.0222532	0.133081	Pdpn	Pdpn	ENSMUSG00000028583
Ccr2	16.4923	-0.92904	0.324887	-2.85958	0.00424202	0.0406943	Ccr2	Ccr2	ENSMUSG00000049103
Adamts2	31.7548	-0.928711	0.250096	-3.71342	0.000204479	0.00361276	Adamts2	Adamts2	ENSMUSG00000036545
Emp1	10.2215	-0.924944	0.447056	-2.06897	0.0385493	0.193053	Emp1	Emp1	ENSMUSG00000030208
Inhbb	14.6305	-0.903009	0.429843	-2.10079	0.0356597	0.183457	Inhbb	Inhbb	ENSMUSG00000037035
Ramp1	10.8916	-0.902415	0.331234	-2.7244	0.00644183	0.0560346	Ramp1	Ramp1	ENSMUSG00000034353
Cav2	49.6961	-0.900584	0.218033	-4.1305	3.61979e-05	0.000826264	Cav2	Cav2	ENSMUSG00000000058
Irf5	12.3826	-0.896424	0.361274	-2.48129	0.0130909	0.0938246	Irf5	Irf5	ENSMUSG00000029771
Htra1	26.2139	-0.894702	0.247959	-3.60826	0.000308261	0.00508328	Htra1	Htra1	ENSMUSG00000006205
Des	23.5543	-0.891479	0.448629	-1.98712	0.0469093	0.218176	Des	Des	ENSMUSG00000026208
Cd34	35.4523	-0.89147	0.257457	-3.4626	0.000534992	0.00798301	Cd34	Cd34	ENSMUSG00000016494
Rgmb	13.479	-0.884704	0.284323	-3.11162	0.00186063	0.021814	Rgmb	Rgmb	ENSMUSG00000048027
Cd200	11.5408	-0.883165	0.338081	-2.61229	0.00899384	0.0708784	Cd200	Cd200	ENSMUSG00000022661
Adm	13.2495	-0.882638	0.289689	-3.04684	0.00231257	0.0257713	Adm	Adm	ENSMUSG00000030790
Btc	34.9479	-0.881771	0.215077	-4.09979	4.13526e-05	0.000921665	Btc	Btc	ENSMUSG00000082361
Vcan	12.4424	-0.88132	0.40147	-2.19523	0.028147	0.156152	Vcan	Vcan	ENSMUSG00000021614
Adssl1	31.8349	-0.880916	0.230119	-3.82809	0.000129143	0.00243519	Adssl1	Adssl1	ENSMUSG00000011148
Gm48585	11.1982	-0.877135	0.285877	-3.06822	0.00215338	0.0244974	Gm48585	Gm48585	ENSMUSG00000113250
Gm6169	11.2988	-0.87217	0.278161	-3.13549	0.0017157	0.0205152	Gm6169	Gm6169	ENSMUSG00000057762
Ttll7	10.7688	-0.86781	0.318369	-2.7258	0.00641459	0.0558792	Ttll7	Ttll7	ENSMUSG00000036745
Plaat3	273.338	-0.860973	0.219115	-3.92931	8.51885e-05	0.00170309	Plaat3	Plaat3	ENSMUSG00000060675
Chst15	81.7733	-0.860109	0.125243	-6.86749	6.53393e-12	7.16744e-10	Chst15	Chst15	ENSMUSG00000030930
Fam13a	319.883	-0.858632	0.132193	-6.49528	8.28813e-11	7.21068e-09	Fam13a	Fam13a	ENSMUSG00000037709
Bnc2	11.3965	-0.849683	0.366565	-2.31796	0.0204514	0.126035	Bnc2	Bnc2	ENSMUSG00000028487
Ahcyl2	46.0716	-0.849457	0.182652	-4.65067	3.30851e-06	0.00010513	Ahcyl2	Ahcyl2	ENSMUSG00000029772
Gm43302	14.9656	-0.847483	0.312111	-2.71532	0.00662109	0.0568972	Gm43302	Gm43302	ENSMUSG00000079362
Zmat1	40.3169	-0.843613	0.184209	-4.57965	4.65747e-06	0.000141236	Zmat1	Zmat1	ENSMUSG00000052676
Ccdc34	33.8065	-0.840988	0.198702	-4.23242	2.31193e-05	0.000565212	Ccdc34	Ccdc34	ENSMUSG00000027160
Nupr1	24.8785	-0.835872	0.257386	-3.24754	0.00116409	0.0149846	Nupr1	Nupr1	ENSMUSG00000030717
Gm37070	11.3373	-0.83226	0.317225	-2.62356	0.00870155	0.0692119	Gm37070	Gm37070	ENSMUSG00000104418
Zc2hc1a	11.786	-0.831309	0.294431	-2.82344	0.00475109	0.0443487	Zc2hc1a	Zc2hc1a	ENSMUSG00000043542
Mrtfa	11.4821	-0.826859	0.291323	-2.83829	0.00453564	0.0428271	Mrtfa	Mrtfa	ENSMUSG00000042292
Rai2	10.8663	-0.815703	0.297523	-2.74164	0.00611325	0.0535546	Rai2	Rai2	ENSMUSG00000043518
Igfbp6	20.2405	-0.810121	0.409213	-1.9797	0.0477368	0.220748	Igfbp6	Igfbp6	ENSMUSG00000023046
Snhg11	192.317	-0.809098	0.121807	-6.64248	3.08456e-11	3.03998e-09	Snhg11	Snhg11	ENSMUSG00000044349
Slc6a8	14.5151	-0.807334	0.226168	-3.56961	0.000357506	0.00576719	Slc6a8	Slc6a8	ENSMUSG00000019558
Fam102b	26.3472	-0.807286	0.261465	-3.08755	0.00201816	0.0232778	Fam102b	Fam102b	ENSMUSG00000040339
Snx21	29.2705	-0.805711	0.189113	-4.26047	2.04001e-05	0.000518846	Snx21	Snx21	ENSMUSG00000050373
F13a1	32.0264	-0.805105	0.299161	-2.69121	0.00711928	0.0600332	F13a1	F13a1	ENSMUSG00000039109
Ncam1	15.9995	-0.804342	0.330315	-2.43508	0.0148885	0.101944	Ncam1	Ncam1	ENSMUSG00000039542
Casp12	12.4397	-0.80369	0.391473	-2.05299	0.0400733	0.197765	Casp12	Casp12	ENSMUSG00000025887
Limch1	23.1698	-0.803507	0.244448	-3.28703	0.00101252	0.013431	Limch1	Limch1	ENSMUSG00000037736
Pik3cd	19.8101	-0.801212	0.242711	-3.3011	0.000963059	0.0129382	Pik3cd	Pik3cd	ENSMUSG00000039936
Ly6d	20.6265	-0.800253	0.312309	-2.56238	0.0103959	0.0793527	Ly6d	Ly6d	ENSMUSG00000034634
Slc22a17	11.4922	-0.799567	0.284129	-2.8141	0.00489136	0.0452047	Slc22a17	Slc22a17	ENSMUSG00000022199
Sh3pxd2b	10.4656	-0.799005	0.369601	-2.1618	0.0306333	0.166569	Sh3pxd2b	Sh3pxd2b	ENSMUSG00000040711
Vmn1r90	13.9111	-0.796131	0.330509	-2.4088	0.016005	0.107501	Vmn1r90	Vmn1r90	ENSMUSG00000100586
Gm43774	12.8022	-0.796004	0.253829	-3.13598	0.0017128	0.0205	Gm43774	Gm43774	ENSMUSG00000104631
Dzip3	21.3502	-0.791646	0.224469	-3.52675	0.000420686	0.00657616	Dzip3	Dzip3	ENSMUSG00000064061
Ndn	25.026	-0.791563	0.21676	-3.6518	0.000260406	0.00441535	Ndn	Ndn	ENSMUSG00000033585
0610043K17Rik	17.7694	-0.790614	0.242082	-3.26589	0.0010912	0.0142058	0610043K17Rik	0610043K17Rik	ENSMUSG00000087361
Jun	115.337	-0.790008	0.147532	-5.35483	8.56347e-08	3.94214e-06	Jun	Jun	ENSMUSG00000052684
Gm49602	14.6037	-0.780998	0.292513	-2.66996	0.00758607	0.0623036	Gm49602	Gm49602	ENSMUSG00000113831
Thy1	9.85867	-0.7804	0.358778	-2.17516	0.0296179	0.162589	Thy1	Thy1	ENSMUSG00000032011
Gm44386	39.7773	-0.775295	0.219462	-3.5327	0.000411338	0.00646779	Gm44386	Gm44386	ENSMUSG00000107689
Ophn1	34.8516	-0.774517	0.210416	-3.68088	0.000232428	0.00401104	Ophn1	Ophn1	ENSMUSG00000031214
Pde4dip	241.516	-0.773999	0.160643	-4.81812	1.44916e-06	5.13515e-05	Pde4dip	Pde4dip	ENSMUSG00000038170
Pdlim7	35.8365	-0.771149	0.249702	-3.08828	0.0020132	0.0232569	Pdlim7	Pdlim7	ENSMUSG00000021493
Nup205	11.7092	-0.770307	0.277691	-2.77397	0.00553775	0.0495452	Nup205	Nup205	ENSMUSG00000038759
Hilpda	30.505	-0.766832	0.201335	-3.80873	0.000139683	0.00261828	Hilpda	Hilpda	ENSMUSG00000043421
Fbxl8	20.1999	-0.764131	0.232801	-3.28233	0.00102954	0.0135877	Fbxl8	Fbxl8	ENSMUSG00000033313
Gbp11	12.7256	-0.764103	0.332181	-2.30026	0.0214333	0.129928	Gbp11	Gbp11	ENSMUSG00000092021
Pdlim4	14.7037	-0.762946	0.328775	-2.32058	0.0203097	0.125407	Pdlim4	Pdlim4	ENSMUSG00000020388
Ccdc88c	34.0232	-0.762776	0.170155	-4.48282	7.36631e-06	0.000212645	Ccdc88c	Ccdc88c	ENSMUSG00000021182
Pck2	19.4187	-0.761839	0.240761	-3.1643	0.00155456	0.0189476	Pck2	Pck2	ENSMUSG00000040618
Hacd4	18.291	-0.76151	0.286868	-2.65456	0.00794111	0.0645471	Hacd4	Hacd4	ENSMUSG00000028497
Gbp6	31.4059	-0.760654	0.256661	-2.96365	0.00304011	0.0318464	Gbp6	Gbp6	ENSMUSG00000104713
Nxn	18.8323	-0.759077	0.254671	-2.98062	0.00287667	0.0305722	Nxn	Nxn	ENSMUSG00000020844
Gm2366	9.90908	-0.756192	0.360379	-2.09833	0.0358764	0.184276	Gm2366	Gm2366	ENSMUSG00000097491
Unc93a	9.27851	-0.755726	0.355462	-2.12604	0.0335003	0.176527	Unc93a	Unc93a	ENSMUSG00000067049
E130307A14Rik	13.3601	-0.755411	0.286963	-2.63244	0.00847751	0.0679871	E130307A14Rik	E130307A14Rik	ENSMUSG00000087177
Dok2	9.63683	-0.750142	0.320501	-2.34053	0.0192563	0.120615	Dok2	Dok2	ENSMUSG00000022102
Ptges3l	11.2441	-0.748893	0.317806	-2.35644	0.0184508	0.117673	Ptges3l	Ptges3l	ENSMUSG00000097487
Ear2	11.7689	-0.747265	0.357653	-2.08936	0.0366753	0.187128	Ear2	Ear2	ENSMUSG00000072596
Rilpl1	20.4017	-0.747143	0.26053	-2.86779	0.00413356	0.0399578	Rilpl1	Rilpl1	ENSMUSG00000029392
Ak1	22.5022	-0.745565	0.375419	-1.98595	0.0470387	0.2184	Ak1	Ak1	ENSMUSG00000026817
Gm36684	15.179	-0.74429	0.28314	-2.6287	0.00857108	0.0684553	Gm36684	Gm36684	ENSMUSG00000117278
Kdm4c	16.1689	-0.743753	0.26264	-2.83183	0.0046282	0.0435058	Kdm4c	Kdm4c	ENSMUSG00000028397
Bdnf	10.3131	-0.741305	0.305781	-2.4243	0.015338	0.104307	Bdnf	Bdnf	ENSMUSG00000048482
1700019D03Rik	11.7222	-0.740516	0.299307	-2.4741	0.0133572	0.094942	1700019D03Rik	1700019D03Rik	ENSMUSG00000043629
Mtmr14	53.1724	-0.738719	0.15811	-4.67218	2.98024e-06	9.63994e-05	Mtmr14	Mtmr14	ENSMUSG00000030269
Tubb2b	14.977	-0.737694	0.348789	-2.11501	0.0344288	0.179471	Tubb2b	Tubb2b	ENSMUSG00000045136
Rac2	37.1497	-0.737151	0.183354	-4.02037	5.81069e-05	0.00121257	Rac2	Rac2	ENSMUSG00000033220
Zc3h6	37.2005	-0.735821	0.187621	-3.92186	8.78692e-05	0.00174288	Zc3h6	Zc3h6	ENSMUSG00000042851
Gm14097	18.6932	-0.733701	0.346102	-2.1199	0.0340147	0.178091	Gm14097	Gm14097	ENSMUSG00000084839
Siva1	43.6945	-0.732051	0.179474	-4.07888	4.5254e-05	0.00099111	Siva1	Siva1	ENSMUSG00000064326
2900052L18Rik	19.4057	-0.73017	0.234597	-3.11245	0.00185544	0.0217734	2900052L18Rik	2900052L18Rik	ENSMUSG00000043993
Kif21b	10.2779	-0.729944	0.336729	-2.16775	0.0301777	0.164944	Kif21b	Kif21b	ENSMUSG00000041642
Gm8899	10.2276	-0.729419	0.303468	-2.40361	0.0162339	0.10847	Gm8899	Gm8899	ENSMUSG00000111847
Msantd2	19.2962	-0.727866	0.254495	-2.86004	0.00423585	0.0406661	Msantd2	Msantd2	ENSMUSG00000042138
Ccl5	11.0251	-0.726157	0.351946	-2.06326	0.0390877	0.194898	Ccl5	Ccl5	ENSMUSG00000035042
Gm45203	9.96537	-0.725259	0.314116	-2.30889	0.0209497	0.128109	Gm45203	Gm45203	ENSMUSG00000108494
Rdm1	32.9525	-0.724885	0.173609	-4.1754	2.97461e-05	0.000701397	Rdm1	Rdm1	ENSMUSG00000010362
Tmem229b	9.60671	-0.721939	0.304491	-2.37097	0.0177413	0.114809	Tmem229b	Tmem229b	ENSMUSG00000046157
Ksr1	18.1812	-0.721202	0.247092	-2.91876	0.00351428	0.0353667	Ksr1	Ksr1	ENSMUSG00000018334
Stk39	27.2724	-0.720228	0.218079	-3.3026	0.000957928	0.0128968	Stk39	Stk39	ENSMUSG00000027030
Ivns1abp	344.999	-0.718033	0.0735514	-9.76233	1.63354e-22	6.86902e-20	Ivns1abp	Ivns1abp	ENSMUSG00000023150
2810454H06Rik	14.3571	-0.716331	0.267307	-2.67981	0.00736648	0.0610967	2810454H06Rik	2810454H06Rik	ENSMUSG00000100876
Gm11655	29.4239	-0.715967	0.209174	-3.42283	0.000619726	0.00900673	Gm11655	Gm11655	ENSMUSG00000084978
Ralgds	14.9495	-0.715302	0.317018	-2.25634	0.0240492	0.140389	Ralgds	Ralgds	ENSMUSG00000026821
Trib3	40.1412	-0.714211	0.170122	-4.19823	2.69009e-05	0.000643937	Trib3	Trib3	ENSMUSG00000032715
Zbp1	9.90939	-0.711898	0.344805	-2.06464	0.0389571	0.1944	Zbp1	Zbp1	ENSMUSG00000027514
Ms4a6b	12.6463	-0.711094	0.346929	-2.04968	0.0403955	0.198284	Ms4a6b	Ms4a6b	ENSMUSG00000024677
Slc25a14	11.6105	-0.711092	0.303679	-2.34159	0.0192016	0.120452	Slc25a14	Slc25a14	ENSMUSG00000031105
Mapk1ip1	50.9802	-0.710597	0.164165	-4.32855	1.50096e-05	0.000401156	Mapk1ip1	Mapk1ip1	ENSMUSG00000041775
Aqp1	472.16	-0.710407	0.0873728	-8.13076	4.26614e-16	7.5799e-14	Aqp1	Aqp1	ENSMUSG00000004655
Macrod1	167.775	-0.708094	0.097278	-7.27907	3.36125e-13	4.37136e-11	Macrod1	Macrod1	ENSMUSG00000036278
Airn	19.7301	-0.707417	0.237835	-2.9744	0.00293558	0.0310674	Airn	Airn	ENSMUSG00000078247
Adcyap1r1	13.6084	-0.707005	0.246802	-2.86467	0.00417446	0.0402839	Adcyap1r1	Adcyap1r1	ENSMUSG00000029778
4932422M17Rik	13.2551	-0.702769	0.273914	-2.56566	0.0102981	0.0787815	4932422M17Rik	4932422M17Rik	ENSMUSG00000105881
Efemp1	19.4736	-0.70129	0.296706	-2.36358	0.0180991	0.116134	Efemp1	Efemp1	ENSMUSG00000020467
Tnik	24.3603	-0.699359	0.25292	-2.76514	0.00568988	0.0505478	Tnik	Tnik	ENSMUSG00000027692
Gm16617	15.4498	-0.694538	0.236533	-2.93632	0.00332127	0.0339804	Gm16617	Gm16617	ENSMUSG00000097633
Soga1	16.0597	-0.693863	0.241114	-2.87774	0.00400531	0.0390468	Soga1	Soga1	ENSMUSG00000055485
Galnt15	20.7309	-0.693847	0.290449	-2.38888	0.0168998	0.111211	Galnt15	Galnt15	ENSMUSG00000021903
Klhdc7a	95.0381	-0.69292	0.141321	-4.90318	9.42975e-07	3.47826e-05	Klhdc7a	Klhdc7a	ENSMUSG00000078234
Cfap126	13.259	-0.691484	0.26172	-2.64207	0.00824008	0.0663361	Cfap126	Cfap126	ENSMUSG00000026649
Gm15720	9.80877	-0.689873	0.29349	-2.35059	0.0187437	0.118618	Gm15720	Gm15720	ENSMUSG00000082120
Cd46	9.53234	-0.689074	0.300942	-2.28972	0.0220374	0.13236	Cd46	Cd46	ENSMUSG00000016493
Zmym1	10.8533	-0.687332	0.298655	-2.30143	0.0213676	0.129652	Zmym1	Zmym1	ENSMUSG00000043872
Gm5481	9.06638	-0.684364	0.348717	-1.96252	0.0497021	0.226596	Gm5481	Gm5481	ENSMUSG00000115882
Ap3m2	18.5352	-0.682963	0.230594	-2.96175	0.00305896	0.0319417	Ap3m2	Ap3m2	ENSMUSG00000031539
Mustn1	24.0594	-0.682377	0.249015	-2.74031	0.00613822	0.053736	Mustn1	Mustn1	ENSMUSG00000042485
Trerf1	14.0076	-0.680654	0.320304	-2.12503	0.0335844	0.176732	Trerf1	Trerf1	ENSMUSG00000064043
Pdgfa	57.4414	-0.680118	0.15444	-4.40377	1.06385e-05	0.000293665	Pdgfa	Pdgfa	ENSMUSG00000025856
Mturn	20.365	-0.67912	0.219069	-3.10003	0.001935	0.0225185	Mturn	Mturn	ENSMUSG00000038065
Phldb1	34.8371	-0.677866	0.200004	-3.38927	0.000700787	0.00993306	Phldb1	Phldb1	ENSMUSG00000048537
Rasa4	20.4059	-0.677329	0.218618	-3.09824	0.00194677	0.0226345	Rasa4	Rasa4	ENSMUSG00000004952
Pot1a	18.8165	-0.675636	0.248341	-2.7206	0.0065164	0.056274	Pot1a	Pot1a	ENSMUSG00000029676
Selplg	10.3779	-0.67497	0.322914	-2.09024	0.0365959	0.18683	Selplg	Selplg	ENSMUSG00000048163
Tnfaip8	54.3302	-0.674714	0.162673	-4.14767	3.3588e-05	0.000777454	Tnfaip8	Tnfaip8	ENSMUSG00000062210
Osgin2	11.3485	-0.674577	0.281601	-2.3955	0.0165975	0.109967	Osgin2	Osgin2	ENSMUSG00000041153
Sergef	13.5242	-0.674232	0.303964	-2.21813	0.0265461	0.1497	Sergef	Sergef	ENSMUSG00000030839
Mknk2	221.347	-0.670553	0.1787	-3.75238	0.00017516	0.00317478	Mknk2	Mknk2	ENSMUSG00000020190
Wfdc2	94.3757	-0.66794	0.192169	-3.4758	0.000509337	0.00774131	Wfdc2	Wfdc2	ENSMUSG00000017723
Tab1	10.6942	-0.667828	0.292911	-2.27997	0.0226095	0.134221	Tab1	Tab1	ENSMUSG00000022414
Gm15682	16.0119	-0.6678	0.264514	-2.52463	0.0115819	0.0859447	Gm15682	Gm15682	ENSMUSG00000095524
Lst1	21.7978	-0.666949	0.226545	-2.94401	0.00323993	0.0332831	Lst1	Lst1	ENSMUSG00000073412
Ncmap	10.8976	-0.665183	0.32507	-2.04628	0.040729	0.199495	Ncmap	Ncmap	ENSMUSG00000043924
Acvr2b	34.2639	-0.664482	0.202907	-3.27481	0.00105734	0.0138548	Acvr2b	Acvr2b	ENSMUSG00000061393
Runx1	9.70535	-0.664304	0.326552	-2.0343	0.0419218	0.203245	Runx1	Runx1	ENSMUSG00000022952
Serpina3c	27.0335	-0.663636	0.276766	-2.39782	0.016493	0.109332	Serpina3c	Serpina3c	ENSMUSG00000066361
AA386476	13.4638	-0.662595	0.267572	-2.47632	0.0132745	0.0945887	AA386476	AA386476	ENSMUSG00000074357
Plac9a	60.7737	-0.660261	0.235814	-2.79992	0.00511146	0.0464561	Plac9a	Plac9a	ENSMUSG00000095304
Gga2	12.511	-0.660227	0.225129	-2.93266	0.00336073	0.0342004	Gga2	Gga2	ENSMUSG00000030872
Dlgap1	21.8414	-0.658289	0.217486	-3.02682	0.00247145	0.0270562	Dlgap1	Dlgap1	ENSMUSG00000003279
Zfp949	16.3583	-0.658255	0.242672	-2.71253	0.00667725	0.0572239	Zfp949	Zfp949	ENSMUSG00000032425
Gm17249	9.80767	-0.657943	0.330532	-1.99056	0.0465295	0.217075	Gm17249	Gm17249	ENSMUSG00000097309
Poli	17.9333	-0.657485	0.244775	-2.68608	0.00722951	0.0606385	Poli	Poli	ENSMUSG00000038425
Trarg1	85.0593	-0.652945	0.319132	-2.046	0.0407563	0.199495	Trarg1	Trarg1	ENSMUSG00000046275
Kbtbd3	18.106	-0.649654	0.216083	-3.0065	0.00264277	0.0285189	Kbtbd3	Kbtbd3	ENSMUSG00000025893
4833438C02Rik	13.6158	-0.648356	0.25926	-2.50079	0.0123916	0.0901468	4833438C02Rik	4833438C02Rik	ENSMUSG00000118087
Ccdc134	15.5828	-0.648347	0.25842	-2.50889	0.0121111	0.0886326	Ccdc134	Ccdc134	ENSMUSG00000068114
Gm43336	10.2843	-0.644793	0.303357	-2.12553	0.0335428	0.176603	Gm43336	Gm43336	ENSMUSG00000105071
Naaa	24.1772	-0.643378	0.207879	-3.09497	0.00196836	0.0228015	Naaa	Naaa	ENSMUSG00000029413
Gm11634	11.0647	-0.643128	0.311024	-2.06778	0.0386609	0.193381	Gm11634	Gm11634	ENSMUSG00000085486
Psg16	14.2763	-0.642065	0.320672	-2.00225	0.0452582	0.213252	Psg16	Psg16	ENSMUSG00000066760
Xndc1	13.1062	-0.641693	0.273778	-2.34384	0.0190862	0.119918	Xndc1	Xndc1	ENSMUSG00000099481
Steap2	18.597	-0.641439	0.299234	-2.14361	0.0320645	0.171251	Steap2	Steap2	ENSMUSG00000015653
Cd52	53.1553	-0.641267	0.165239	-3.88085	0.000104093	0.00201711	Cd52	Cd52	ENSMUSG00000000682
Gm9616	36.6583	-0.635449	0.228074	-2.78615	0.00533379	0.0480269	Gm9616	Gm9616	ENSMUSG00000114003
Phldb3	20.4948	-0.634928	0.275636	-2.3035	0.0212508	0.129296	Phldb3	Phldb3	ENSMUSG00000074277
Prkag2	125.283	-0.634457	0.107563	-5.89849	3.66847e-09	2.38545e-07	Prkag2	Prkag2	ENSMUSG00000028944
Dpysl3	23.7243	-0.633407	0.234958	-2.69582	0.00702149	0.059567	Dpysl3	Dpysl3	ENSMUSG00000024501
Sh2d4a	27.9487	-0.632468	0.187486	-3.37341	0.000742446	0.0103951	Sh2d4a	Sh2d4a	ENSMUSG00000053886
Vrk1	23.6501	-0.632426	0.208647	-3.03108	0.00243678	0.0268004	Vrk1	Vrk1	ENSMUSG00000021115
E130102H24Rik	24.8385	-0.631957	0.215868	-2.92751	0.00341689	0.0345109	E130102H24Rik	E130102H24Rik	ENSMUSG00000086782
Gsn	508.268	-0.630845	0.2655	-2.37606	0.0174984	0.113785	Gsn	Gsn	ENSMUSG00000026879
Vsir	36.729	-0.628651	0.197087	-3.18971	0.00142415	0.0176653	Vsir	Vsir	ENSMUSG00000020101
Gypc	18.3923	-0.627998	0.236125	-2.6596	0.00782338	0.0637545	Gypc	Gypc	ENSMUSG00000090523
Gm30025	13.021	-0.627807	0.30312	-2.07115	0.0383444	0.192433	Gm30025	Gm30025	ENSMUSG00000112278
Gm37474	18.284	-0.625828	0.225068	-2.78062	0.00542556	0.0487836	Gm37474	Gm37474	ENSMUSG00000102153
Gm11425	26.1588	-0.625559	0.209096	-2.99173	0.002774	0.0296559	Gm11425	Gm11425	ENSMUSG00000082419
Fscn1	36.7218	-0.624989	0.190438	-3.28185	0.00103129	0.0135943	Fscn1	Fscn1	ENSMUSG00000029581
Gm38365	11.905	-0.621269	0.292675	-2.12273	0.0337769	0.177318	Gm38365	Gm38365	ENSMUSG00000103591
Slc45a4	33.4718	-0.61931	0.181892	-3.40482	0.000662085	0.00951275	Slc45a4	Slc45a4	ENSMUSG00000079020
2310022A10Rik	14.262	-0.618481	0.247804	-2.49585	0.0125655	0.0911213	2310022A10Rik	2310022A10Rik	ENSMUSG00000049643
Rps6ka2	18.4406	-0.617162	0.256754	-2.40371	0.0162296	0.10847	Rps6ka2	Rps6ka2	ENSMUSG00000023809
Zbtb12	23.9921	-0.616358	0.207986	-2.96346	0.00304201	0.0318464	Zbtb12	Zbtb12	ENSMUSG00000049823
Hck	16.1797	-0.615832	0.279196	-2.20574	0.0274025	0.152957	Hck	Hck	ENSMUSG00000003283
Cep112	12.6513	-0.614766	0.270366	-2.27383	0.0229764	0.135625	Cep112	Cep112	ENSMUSG00000020728
Ccne2	20.9928	-0.614297	0.228359	-2.69004	0.00714425	0.0601633	Ccne2	Ccne2	ENSMUSG00000028212
Csrp3	47.2146	-0.612273	0.204831	-2.98916	0.00279746	0.0298561	Csrp3	Csrp3	ENSMUSG00000030470
Stab1	27.7963	-0.611527	0.235213	-2.59989	0.00932533	0.0728867	Stab1	Stab1	ENSMUSG00000042286
Rgs3	47.1847	-0.607501	0.177045	-3.43133	0.000600627	0.00880012	Rgs3	Rgs3	ENSMUSG00000059810
H2-DMa	25.7343	-0.606001	0.23384	-2.59152	0.00955534	0.0743619	H2-DMa	H2-DMa	ENSMUSG00000037649
Kbtbd7	11.4207	-0.605425	0.299999	-2.01809	0.0435823	0.208977	Kbtbd7	Kbtbd7	ENSMUSG00000043881
Gm17529	11.5623	-0.604634	0.287668	-2.10185	0.0355664	0.183355	Gm17529	Gm17529	ENSMUSG00000097443
Zfp956	13.3906	-0.603751	0.290282	-2.07988	0.0375367	0.189714	Zfp956	Zfp956	ENSMUSG00000045466
Cecr2	108.807	-0.602861	0.104867	-5.7488	8.98795e-09	5.24921e-07	Cecr2	Cecr2	ENSMUSG00000071226
Nrep	60.1395	-0.602853	0.144821	-4.16275	3.14433e-05	0.000735913	Nrep	Nrep	ENSMUSG00000042834
Gm45871	12.69	-0.601065	0.287905	-2.08772	0.0368229	0.187458	Gm45871	Gm45871	ENSMUSG00000110277
Unc93a2	13.3469	-0.599697	0.287715	-2.08435	0.0371287	0.188331	Unc93a2	Unc93a2	ENSMUSG00000056133
Gbp7	179.577	-0.599206	0.105001	-5.70665	1.15223e-08	6.54744e-07	Gbp7	Gbp7	ENSMUSG00000040253
Carf	42.4989	-0.598088	0.161867	-3.69493	0.000219946	0.00384297	Carf	Carf	ENSMUSG00000026017
9330159M07Rik	24.7597	-0.5964	0.204618	-2.9147	0.00356029	0.0356736	9330159M07Rik	9330159M07Rik	ENSMUSG00000097177
2610203C22Rik	27.1616	-0.596304	0.19373	-3.07802	0.00208383	0.0238737	2610203C22Rik	2610203C22Rik	ENSMUSG00000079671
Ssbp2	9.40569	-0.594232	0.2763	-2.15067	0.0315021	0.169522	Ssbp2	Ssbp2	ENSMUSG00000003992
Adcy9	116.37	-0.592983	0.124287	-4.77108	1.8324e-06	6.16421e-05	Adcy9	Adcy9	ENSMUSG00000005580
Slc1a5	212.698	-0.588631	0.239969	-2.45294	0.0141692	0.0988811	Slc1a5	Slc1a5	ENSMUSG00000001918
Tnfsf10	15.1792	-0.587361	0.285105	-2.06016	0.0393833	0.195676	Tnfsf10	Tnfsf10	ENSMUSG00000039304
Epb41l1	62.544	-0.586672	0.199014	-2.9479	0.00319943	0.0329476	Epb41l1	Epb41l1	ENSMUSG00000027624
Pag1	15.3609	-0.586548	0.275412	-2.12972	0.0331951	0.175139	Pag1	Pag1	ENSMUSG00000027508
Haus1	36.4664	-0.586066	0.156338	-3.74871	0.000177746	0.00320782	Haus1	Haus1	ENSMUSG00000041840
Lnpk	20.0945	-0.584126	0.23784	-2.45596	0.014051	0.098474	Lnpk	Lnpk	ENSMUSG00000009207
Gm11007	11.4235	-0.583851	0.295653	-1.97479	0.0482923	0.222745	Gm11007	Gm11007	ENSMUSG00000094475
Gm2007	11.4235	-0.583851	0.295653	-1.97479	0.0482923	0.222745	Gm2007	Gm2007	ENSMUSG00000094932
Zswim9	20.0996	-0.581697	0.203072	-2.86449	0.00417688	0.0402839	Zswim9	Zswim9	ENSMUSG00000070814
D830025C05Rik	9.91503	-0.581235	0.289807	-2.00559	0.0448997	0.212377	D830025C05Rik	D830025C05Rik	ENSMUSG00000043794
Pdlim2	18.8478	-0.580114	0.236591	-2.45197	0.0142075	0.0989716	Pdlim2	Pdlim2	ENSMUSG00000022090
Glt8d1	31.0365	-0.579987	0.183016	-3.16905	0.00152941	0.0187497	Glt8d1	Glt8d1	ENSMUSG00000021916
Meg3	114.012	-0.579835	0.251956	-2.30134	0.0213725	0.129652	Meg3	Meg3	ENSMUSG00000021268
Mmd2	111.913	-0.578059	0.216677	-2.66783	0.00763418	0.0626579	Mmd2	Mmd2	ENSMUSG00000039533
Gm6285	29.9128	-0.57667	0.202108	-2.85328	0.00432704	0.0413527	Gm6285	Gm6285	ENSMUSG00000081703
1700030C10Rik	23.2507	-0.576302	0.228227	-2.52513	0.0115657	0.0858748	1700030C10Rik	1700030C10Rik	ENSMUSG00000099759
Blcap	117.073	-0.57625	0.104559	-5.51127	3.56263e-08	1.81954e-06	Blcap	Blcap	ENSMUSG00000067787
Gm32899	28.3277	-0.575774	0.206274	-2.79131	0.00524952	0.0474375	Gm32899	Gm32899	ENSMUSG00000112567
Rpl21-ps10	13.9227	-0.574956	0.273949	-2.09877	0.0358374	0.18415	Rpl21-ps10	Rpl21-ps10	ENSMUSG00000105359
Ier5	34.2372	-0.57408	0.177084	-3.24184	0.0011876	0.0152097	Ier5	Ier5	ENSMUSG00000056708
Dpt	92.8231	-0.573442	0.266594	-2.15099	0.031477	0.169522	Dpt	Dpt	ENSMUSG00000026574
Suv39h1	19.9769	-0.573102	0.225302	-2.54371	0.0109683	0.0824095	Suv39h1	Suv39h1	ENSMUSG00000039231
Zfp668	15.795	-0.570752	0.255466	-2.23416	0.0254725	0.146052	Zfp668	Zfp668	ENSMUSG00000049728
Mmp2	19.3775	-0.570002	0.278533	-2.04644	0.0407129	0.199495	Mmp2	Mmp2	ENSMUSG00000031740
Gm37420	21.2128	-0.569905	0.237155	-2.40309	0.0162573	0.108474	Gm37420	Gm37420	ENSMUSG00000103869
Crip1	65.1329	-0.569153	0.202164	-2.8153	0.00487322	0.0450702	Crip1	Crip1	ENSMUSG00000006360
Golph3l	11.5022	-0.568545	0.266689	-2.13186	0.033018	0.174496	Golph3l	Golph3l	ENSMUSG00000046519
Irgm2	36.3546	-0.568512	0.256965	-2.21241	0.0269381	0.151167	Irgm2	Irgm2	ENSMUSG00000069874
Lmnb1	39.1459	-0.567007	0.203941	-2.78025	0.00543173	0.0487924	Lmnb1	Lmnb1	ENSMUSG00000024590
Gm9396	27.4421	-0.565835	0.210522	-2.68777	0.00719308	0.0604133	Gm9396	Gm9396	ENSMUSG00000063328
Col5a1	46.6458	-0.565707	0.210923	-2.68205	0.00731719	0.0609907	Col5a1	Col5a1	ENSMUSG00000026837
Zfp579	20.6734	-0.565352	0.230188	-2.45605	0.0140474	0.098474	Zfp579	Zfp579	ENSMUSG00000051550
Ppp3cc	15.6287	-0.564239	0.256348	-2.20106	0.0277314	0.154383	Ppp3cc	Ppp3cc	ENSMUSG00000022092
Ntpcr	31.2278	-0.562836	0.184339	-3.05327	0.00226364	0.0253604	Ntpcr	Ntpcr	ENSMUSG00000031851
Oas1a	17.5336	-0.562701	0.23826	-2.36171	0.0181911	0.116429	Oas1a	Oas1a	ENSMUSG00000052776
Cdkn2d	14.8952	-0.562072	0.252251	-2.22822	0.0258658	0.147342	Cdkn2d	Cdkn2d	ENSMUSG00000096472
Acad12	36.1728	-0.561874	0.164675	-3.41201	0.000644861	0.00929705	Acad12	Acad12	ENSMUSG00000042647
Fbxw17	13.8477	-0.561113	0.282298	-1.98766	0.046849	0.218001	Fbxw17	Fbxw17	ENSMUSG00000037816
Cln6	14.5598	-0.560351	0.281747	-1.98884	0.0467188	0.217475	Cln6	Cln6	ENSMUSG00000032245
Phactr1	15.4451	-0.559334	0.243726	-2.29493	0.0217371	0.131208	Phactr1	Phactr1	ENSMUSG00000054728
Sms	54.392	-0.559049	0.151339	-3.69401	0.000220746	0.0038477	Sms	Sms	ENSMUSG00000071708
Zfp282	33.2746	-0.558912	0.175053	-3.19281	0.00140895	0.017494	Zfp282	Zfp282	ENSMUSG00000025821
Serpine2	113.544	-0.555779	0.11557	-4.80902	1.5167e-06	5.35942e-05	Serpine2	Serpine2	ENSMUSG00000026249
Sspn	48.0762	-0.554919	0.186585	-2.97408	0.00293866	0.0310739	Sspn	Sspn	ENSMUSG00000030255
Apobec3	24.9334	-0.553659	0.246803	-2.24332	0.0248759	0.143769	Apobec3	Apobec3	ENSMUSG00000009585
Pou6f1	19.3734	-0.553546	0.216601	-2.5556	0.0106004	0.080411	Pou6f1	Pou6f1	ENSMUSG00000009739
Zfp703	118.454	-0.552729	0.16748	-3.30027	0.000965905	0.0129626	Zfp703	Zfp703	ENSMUSG00000085795
Cbx6	71.5224	-0.552104	0.153175	-3.60441	0.000312862	0.005139	Cbx6	Cbx6	ENSMUSG00000089715
Tgfbr3	41.8605	-0.551881	0.176514	-3.12655	0.00176869	0.0210292	Tgfbr3	Tgfbr3	ENSMUSG00000029287
Iho1	483.687	-0.548465	0.119792	-4.57848	4.68374e-06	0.000141691	Iho1	Iho1	ENSMUSG00000047220
Crispld2	28.0866	-0.548134	0.277596	-1.97457	0.0483165	0.222775	Crispld2	Crispld2	ENSMUSG00000031825
Gm37677	23.637	-0.546957	0.200574	-2.72696	0.00639213	0.0557507	Gm37677	Gm37677	ENSMUSG00000103976
H2-DMb1	25.4725	-0.545029	0.205471	-2.65259	0.00798773	0.0647591	H2-DMb1	H2-DMb1	ENSMUSG00000079547
Zfp760	18.7741	-0.544753	0.256737	-2.12184	0.0338513	0.177635	Zfp760	Zfp760	ENSMUSG00000067928
Ehd4	93.4864	-0.544507	0.127424	-4.27317	1.92709e-05	0.000498161	Ehd4	Ehd4	ENSMUSG00000027293
Oas1g	16.7122	-0.543037	0.237174	-2.28962	0.0220435	0.13236	Oas1g	Oas1g	ENSMUSG00000066861
Syde1	17.3988	-0.542877	0.217612	-2.4947	0.0126064	0.0912793	Syde1	Syde1	ENSMUSG00000032714
Ptprs	27.7459	-0.541944	0.244468	-2.21683	0.0266349	0.149933	Ptprs	Ptprs	ENSMUSG00000013236
Ptpn18	24.304	-0.54091	0.206704	-2.61683	0.00887493	0.0701224	Ptpn18	Ptpn18	ENSMUSG00000026126
A630089N07Rik	22.0661	-0.540513	0.220182	-2.45485	0.0140943	0.0986761	A630089N07Rik	A630089N07Rik	ENSMUSG00000116673
Rbms3	53.9398	-0.538933	0.184806	-2.91621	0.00354309	0.0355578	Rbms3	Rbms3	ENSMUSG00000039607
Syt3	20.6871	-0.534874	0.253137	-2.11298	0.0346022	0.180003	Syt3	Syt3	ENSMUSG00000030731
Clec7a	67.6939	-0.534872	0.171228	-3.12373	0.00178573	0.021172	Clec7a	Clec7a	ENSMUSG00000079293
Pola2	34.7017	-0.534068	0.196882	-2.71263	0.00667524	0.0572239	Pola2	Pola2	ENSMUSG00000024833
Hdac4	56.5263	-0.533592	0.141955	-3.75887	0.000170681	0.00309805	Hdac4	Hdac4	ENSMUSG00000026313
Arid3a	13.9358	-0.533483	0.247367	-2.15665	0.0310331	0.167553	Arid3a	Arid3a	ENSMUSG00000019564
Mnt	41.2268	-0.533234	0.16769	-3.17987	0.00147341	0.0181692	Mnt	Mnt	ENSMUSG00000000282
Spink10	13.4074	-0.532979	0.267972	-1.98893	0.0467087	0.217475	Spink10	Spink10	ENSMUSG00000044176
Gm49599	84.5322	-0.532338	0.120204	-4.42861	9.48429e-06	0.000267063	Gm49599	Gm49599	ENSMUSG00000116908
Mxd1	25.3858	-0.529819	0.217401	-2.43706	0.0148072	0.101628	Mxd1	Mxd1	ENSMUSG00000001156
Relb	10.4321	-0.529662	0.267085	-1.98312	0.047354	0.219541	Relb	Relb	ENSMUSG00000002983
Atp2b4	99.8558	-0.529538	0.138521	-3.82281	0.000131938	0.00248418	Atp2b4	Atp2b4	ENSMUSG00000026463
Sms-ps	16.1978	-0.526418	0.251096	-2.09648	0.0360398	0.184959	Sms-ps	Sms-ps	ENSMUSG00000081752
Tspyl2	16.8765	-0.525948	0.255434	-2.05904	0.0394904	0.195899	Tspyl2	Tspyl2	ENSMUSG00000041096
Bmp4	56.8041	-0.525742	0.169992	-3.09274	0.00198317	0.022952	Bmp4	Bmp4	ENSMUSG00000021835
Frmd6	28.594	-0.525392	0.213697	-2.45859	0.0139485	0.0979734	Frmd6	Frmd6	ENSMUSG00000048285
Wipf1	21.6728	-0.52389	0.222481	-2.35476	0.0185348	0.11791	Wipf1	Wipf1	ENSMUSG00000075284
Ptp4a3	41.556	-0.523691	0.220284	-2.37735	0.0174377	0.11348	Ptp4a3	Ptp4a3	ENSMUSG00000059895
2900076A07Rik	11.2988	-0.523393	0.263043	-1.98977	0.0466166	0.21724	2900076A07Rik	2900076A07Rik	ENSMUSG00000097277
Pitpnc1	227.604	-0.521754	0.0735043	-7.09828	1.26319e-12	1.48927e-10	Pitpnc1	Pitpnc1	ENSMUSG00000040430
4930412C18Rik	13.7265	-0.521467	0.246393	-2.1164	0.0343108	0.179035	4930412C18Rik	4930412C18Rik	ENSMUSG00000085558
Fcgr3	34.3861	-0.519932	0.193333	-2.6893	0.00716019	0.0602573	Fcgr3	Fcgr3	ENSMUSG00000059498
Trmt2a	37.2077	-0.519858	0.193785	-2.68265	0.00730415	0.0609807	Trmt2a	Trmt2a	ENSMUSG00000022721
Gm16973	15.2672	-0.518227	0.257791	-2.01026	0.0444036	0.210985	Gm16973	Gm16973	ENSMUSG00000097743
5330432J10Rik	26.0271	-0.517062	0.206402	-2.50513	0.0122408	0.0893619	5330432J10Rik	5330432J10Rik	ENSMUSG00000111212
Rpsa-ps7	114.841	-0.516602	0.111217	-4.645	3.40079e-06	0.000107791	Rpsa-ps7	Rpsa-ps7	ENSMUSG00000117438
Adora1	170.934	-0.516214	0.105798	-4.87924	1.06497e-06	3.88282e-05	Adora1	Adora1	ENSMUSG00000042429
Gm10138	20.8049	-0.516169	0.211581	-2.43958	0.0147045	0.101311	Gm10138	Gm10138	ENSMUSG00000100954
5930430L01Rik	62.5989	-0.515737	0.136879	-3.76782	0.000164679	0.00301951	5930430L01Rik	5930430L01Rik	ENSMUSG00000106951
Dleu2	112.012	-0.510465	0.101059	-5.05117	4.39103e-07	1.74741e-05	Dleu2	Dleu2	ENSMUSG00000097589
Slc38a6	47.7209	-0.509938	0.142263	-3.58447	0.000337758	0.00548367	Slc38a6	Slc38a6	ENSMUSG00000044712
Slc25a4	308.262	-0.509204	0.215893	-2.3586	0.0183441	0.117111	Slc25a4	Slc25a4	ENSMUSG00000031633
Txnl4a	60.2751	-0.506487	0.130484	-3.88159	0.000103774	0.00201402	Txnl4a	Txnl4a	ENSMUSG00000057130
Ocel1	46.7187	-0.506312	0.149343	-3.39026	0.000698261	0.00990839	Ocel1	Ocel1	ENSMUSG00000002396
Zfp113	41.1433	-0.505743	0.154359	-3.27641	0.00105137	0.0138013	Zfp113	Zfp113	ENSMUSG00000037007
Rarg	40.8457	-0.505627	0.172616	-2.9292	0.00339839	0.0344067	Rarg	Rarg	ENSMUSG00000001288
Pla2g15	75.7325	-0.503986	0.125152	-4.02698	5.64975e-05	0.00118588	Pla2g15	Pla2g15	ENSMUSG00000031903
Amot	25.179	-0.503897	0.235227	-2.14218	0.0321794	0.171646	Amot	Amot	ENSMUSG00000041688
Basp1	32.8876	-0.503697	0.194128	-2.59466	0.00946838	0.0738217	Basp1	Basp1	ENSMUSG00000045763
Gngt2	91.7694	-0.501604	0.133723	-3.75107	0.000176085	0.00318696	Gngt2	Gngt2	ENSMUSG00000038811
Gm47586	37.8348	-0.501398	0.166133	-3.01806	0.00254399	0.027642	Gm47586	Gm47586	ENSMUSG00000113326
Entpd6	16.9097	-0.501231	0.243406	-2.05924	0.039471	0.19588	Entpd6	Entpd6	ENSMUSG00000033068
Zfp503	41.4006	-0.501073	0.23062	-2.17272	0.0298013	0.163249	Zfp503	Zfp503	ENSMUSG00000039081
Il16	29.0682	-0.500068	0.203947	-2.45195	0.0142083	0.0989716	Il16	Il16	ENSMUSG00000001741
Efcab2	24.9018	-0.499917	0.194305	-2.57285	0.0100865	0.0776334	Efcab2	Efcab2	ENSMUSG00000026495
Gm32461	29.2829	-0.498625	0.21188	-2.35334	0.0186057	0.118183	Gm32461	Gm32461	ENSMUSG00000116993
Nfam1	37.139	-0.498621	0.184896	-2.69676	0.00700177	0.0594797	Nfam1	Nfam1	ENSMUSG00000058099
Crip2	365.934	-0.497879	0.103613	-4.80517	1.54621e-06	5.43326e-05	Crip2	Crip2	ENSMUSG00000006356
Spata1	15.4522	-0.49713	0.243177	-2.04432	0.0409223	0.200013	Spata1	Spata1	ENSMUSG00000028188
Gm15535	15.5965	-0.496994	0.229977	-2.16106	0.0306908	0.166738	Gm15535	Gm15535	ENSMUSG00000085527
Gm4332	113.489	-0.496927	0.131951	-3.766	0.000165881	0.0030299	Gm4332	Gm4332	ENSMUSG00000106037
Xaf1	42.2324	-0.496667	0.157134	-3.16079	0.00157344	0.0191039	Xaf1	Xaf1	ENSMUSG00000040483
Ccm2l	20.044	-0.496	0.217538	-2.28006	0.0226041	0.134221	Ccm2l	Ccm2l	ENSMUSG00000027474
Cracr2b	30.4026	-0.495652	0.188968	-2.62294	0.00871739	0.0692836	Cracr2b	Cracr2b	ENSMUSG00000048200
Il34	26.0528	-0.495496	0.203294	-2.43734	0.0147958	0.101628	Il34	Il34	ENSMUSG00000031750
Dgkd	133.216	-0.495302	0.1234	-4.0138	5.97488e-05	0.00123969	Dgkd	Dgkd	ENSMUSG00000070738
Pomt2	21.2287	-0.494923	0.237269	-2.08592	0.036986	0.187758	Pomt2	Pomt2	ENSMUSG00000034126
Mfsd12	35.5425	-0.494841	0.175729	-2.81594	0.00486349	0.0450462	Mfsd12	Mfsd12	ENSMUSG00000034854
Selenoh	38.8518	-0.493563	0.158236	-3.11916	0.00181367	0.0214276	Selenoh	Selenoh	ENSMUSG00000076437
Phtf2	17.779	-0.491637	0.2393	-2.05448	0.0399288	0.197221	Phtf2	Phtf2	ENSMUSG00000039987
Gm44829	23.4874	-0.490971	0.214652	-2.28729	0.0221789	0.132979	Gm44829	Gm44829	ENSMUSG00000109157
Mr1	29.8997	-0.490639	0.186654	-2.62859	0.00857388	0.0684553	Mr1	Mr1	ENSMUSG00000026471
Trps1	28.4273	-0.489946	0.244972	-2.00001	0.0454994	0.21401	Trps1	Trps1	ENSMUSG00000038679
Tmem175	26.2285	-0.488986	0.22052	-2.21742	0.0265942	0.149802	Tmem175	Tmem175	ENSMUSG00000013495
Rcn3	33.1061	-0.487069	0.22749	-2.14106	0.0322694	0.171981	Rcn3	Rcn3	ENSMUSG00000019539
Gm6681	145.607	-0.486579	0.113475	-4.28797	1.80316e-05	0.00047072	Gm6681	Gm6681	ENSMUSG00000107713
Rnf19b	95.2293	-0.486415	0.11471	-4.24038	2.23139e-05	0.000554114	Rnf19b	Rnf19b	ENSMUSG00000028793
Gbp4	15.7263	-0.486337	0.233495	-2.08285	0.0372646	0.188641	Gbp4	Gbp4	ENSMUSG00000079363
Kif3a	223.249	-0.486186	0.114612	-4.24201	2.21523e-05	0.000552274	Kif3a	Kif3a	ENSMUSG00000018395
Reep4	46.09	-0.485903	0.182873	-2.65705	0.00788282	0.064156	Reep4	Reep4	ENSMUSG00000033589
Cpsf4l	31.8881	-0.48522	0.216545	-2.24074	0.0250429	0.144188	Cpsf4l	Cpsf4l	ENSMUSG00000018727
Psmb10	152.354	-0.483716	0.084653	-5.7141	1.10287e-08	6.29536e-07	Psmb10	Psmb10	ENSMUSG00000031897
Rps6ka5	19.5261	-0.480431	0.225196	-2.13339	0.0328929	0.173981	Rps6ka5	Rps6ka5	ENSMUSG00000021180
Smo	26.1558	-0.480048	0.210003	-2.28591	0.0222596	0.133081	Smo	Smo	ENSMUSG00000001761
Cd74	284.802	-0.479731	0.121571	-3.94609	7.94391e-05	0.00160084	Cd74	Cd74	ENSMUSG00000024610
Mapre2	53.8373	-0.479525	0.130984	-3.66093	0.000251304	0.00428406	Mapre2	Mapre2	ENSMUSG00000024277
Sugct	64.6455	-0.479138	0.151553	-3.16152	0.00156948	0.0190742	Sugct	Sugct	ENSMUSG00000055137
Parp10	49.1415	-0.478689	0.149526	-3.20137	0.00136775	0.0171342	Parp10	Parp10	ENSMUSG00000063268
Manba	19.8523	-0.477675	0.231592	-2.06257	0.0391537	0.195073	Manba	Manba	ENSMUSG00000028164
Dync2h1	40.2886	-0.476886	0.154841	-3.07984	0.0020711	0.0237733	Dync2h1	Dync2h1	ENSMUSG00000047193
Pgghg	67.7717	-0.476225	0.147418	-3.23045	0.00123596	0.0157332	Pgghg	Pgghg	ENSMUSG00000062031
Amer1	42.8798	-0.475865	0.171183	-2.77986	0.00543817	0.0487927	Amer1	Amer1	ENSMUSG00000050332
Atad5	15.7782	-0.474641	0.241496	-1.96542	0.0493659	0.225553	Atad5	Atad5	ENSMUSG00000017550
C920006O11Rik	18.1604	-0.47348	0.226781	-2.08783	0.0368131	0.187458	C920006O11Rik	C920006O11Rik	ENSMUSG00000097574
Peg13	28.621	-0.473284	0.19284	-2.45428	0.0141166	0.0986761	Peg13	Peg13	ENSMUSG00000106847
Gm12337	64.0938	-0.471799	0.167763	-2.8123	0.00491891	0.0452935	Gm12337	Gm12337	ENSMUSG00000084224
Manbal	35.4948	-0.471651	0.175934	-2.68085	0.00734358	0.0610006	Manbal	Manbal	ENSMUSG00000063019
Asb1	25.4124	-0.471242	0.206127	-2.28617	0.0222441	0.133081	Asb1	Asb1	ENSMUSG00000026311
Igtp	70.8936	-0.469425	0.150584	-3.11737	0.00182472	0.0214929	Igtp	Igtp	ENSMUSG00000078853
Scai	25.9368	-0.469253	0.179303	-2.61709	0.0088682	0.0701224	Scai	Scai	ENSMUSG00000035236
Rcsd1	31.8084	-0.467778	0.181528	-2.57689	0.00996931	0.0770134	Rcsd1	Rcsd1	ENSMUSG00000040723
Ifit1	23.6071	-0.467457	0.21899	-2.1346	0.0327938	0.173675	Ifit1	Ifit1	ENSMUSG00000034459
Tmem165	19.9305	-0.467221	0.230656	-2.02562	0.0428037	0.206489	Tmem165	Tmem165	ENSMUSG00000029234
Gm3435	38.7361	-0.466854	0.180321	-2.58902	0.009625	0.0748117	Gm3435	Gm3435	ENSMUSG00000116895
Gm45343	18.338	-0.466439	0.232606	-2.00528	0.0449334	0.212377	Gm45343	Gm45343	ENSMUSG00000110088
Tnip2	29.6918	-0.466324	0.191166	-2.43937	0.0147128	0.101311	Tnip2	Tnip2	ENSMUSG00000059866
Mettl2	27.02	-0.466254	0.211112	-2.20856	0.0272053	0.15226	Mettl2	Mettl2	ENSMUSG00000020691
Smim22	71.2114	-0.466149	0.138972	-3.35428	0.000795727	0.0109946	Smim22	Smim22	ENSMUSG00000096215
Med23	24.3237	-0.465934	0.205575	-2.26649	0.0234214	0.137744	Med23	Med23	ENSMUSG00000019984
Sp140	39.4706	-0.465909	0.189944	-2.45288	0.0141718	0.0988811	Sp140	Sp140	ENSMUSG00000070031
Sema6b	16.0907	-0.465269	0.23127	-2.0118	0.0442413	0.210804	Sema6b	Sema6b	ENSMUSG00000001227
Emp3	32.231	-0.464541	0.213656	-2.17425	0.0296861	0.162822	Emp3	Emp3	ENSMUSG00000040212
Zfp267	31.7653	-0.462342	0.200113	-2.3104	0.020866	0.127717	Zfp267	Zfp267	ENSMUSG00000033883
Bzw2	80.6948	-0.462219	0.132726	-3.4825	0.000496757	0.00757318	Bzw2	Bzw2	ENSMUSG00000020547
Tmbim1	94.5582	-0.462127	0.10897	-4.24086	2.22665e-05	0.000554029	Tmbim1	Tmbim1	ENSMUSG00000006301
BC051226	25.1118	-0.462084	0.18265	-2.52989	0.0114098	0.0848671	BC051226	BC051226	ENSMUSG00000092564
Enpp1	86.4811	-0.461399	0.125182	-3.68581	0.000227973	0.00395039	Enpp1	Enpp1	ENSMUSG00000037370
Bcl9	34.8699	-0.460346	0.202744	-2.27058	0.0231727	0.136472	Bcl9	Bcl9	ENSMUSG00000038256
Ttc3	306.908	-0.459811	0.0700342	-6.56552	5.18522e-11	4.8453e-09	Ttc3	Ttc3	ENSMUSG00000040785
Dmd	107.723	-0.459366	0.165783	-2.77089	0.00559041	0.0499455	Dmd	Dmd	ENSMUSG00000045103
Tacc2	89.7363	-0.457519	0.132814	-3.4448	0.000571477	0.00843179	Tacc2	Tacc2	ENSMUSG00000030852
Samd4	29.2955	-0.455994	0.209875	-2.17269	0.0298036	0.163249	Samd4	Samd4	ENSMUSG00000021838
Kifap3	47.4475	-0.455461	0.156126	-2.91726	0.00353116	0.0354662	Kifap3	Kifap3	ENSMUSG00000026585
Lmf2	50.9199	-0.45517	0.155444	-2.92819	0.0034094	0.0344803	Lmf2	Lmf2	ENSMUSG00000022614
Trpm2	31.1096	-0.454553	0.200661	-2.26527	0.0234959	0.138118	Trpm2	Trpm2	ENSMUSG00000009292
Letm2	24.7998	-0.454532	0.180751	-2.51468	0.0119141	0.0876875	Letm2	Letm2	ENSMUSG00000037363
Enah	38.722	-0.453392	0.203202	-2.23124	0.0256655	0.146676	Enah	Enah	ENSMUSG00000022995
Unc45b	23.3596	-0.453327	0.215021	-2.10829	0.0350062	0.181357	Unc45b	Unc45b	ENSMUSG00000018845
Traf5	35.0682	-0.453281	0.182424	-2.48477	0.0129636	0.0931829	Traf5	Traf5	ENSMUSG00000026637
Lig1	85.675	-0.45112	0.122063	-3.6958	0.000219191	0.00383509	Lig1	Lig1	ENSMUSG00000056394
Garre1	96.1955	-0.451035	0.14828	-3.04177	0.00235188	0.0259571	Garre1	Garre1	ENSMUSG00000066571
Napb	45.9746	-0.448596	0.16791	-2.67164	0.00754819	0.0621138	Napb	Napb	ENSMUSG00000027438
Macir	43.9788	-0.448406	0.164646	-2.72346	0.00646027	0.0560483	Macir	Macir	ENSMUSG00000044768
Lrrcc1	42.2352	-0.447352	0.155748	-2.87228	0.00407528	0.0394851	Lrrcc1	Lrrcc1	ENSMUSG00000027550
Fry	54.0066	-0.446924	0.187998	-2.37728	0.017441	0.11348	Fry	Fry	ENSMUSG00000056602
Zfp775	21.9163	-0.44669	0.206924	-2.15872	0.0308722	0.167075	Zfp775	Zfp775	ENSMUSG00000007216
Vamp2	90.3088	-0.446117	0.141877	-3.14439	0.00166432	0.0200337	Vamp2	Vamp2	ENSMUSG00000020894
H2-Aa	209.599	-0.445736	0.153277	-2.90803	0.00363712	0.0362992	H2-Aa	H2-Aa	ENSMUSG00000036594
2410006H16Rik	63.8014	-0.445223	0.158308	-2.81239	0.0049175	0.0452935	2410006H16Rik	2410006H16Rik	ENSMUSG00000086841
Utp15	29.7213	-0.445189	0.210581	-2.1141	0.0345067	0.179803	Utp15	Utp15	ENSMUSG00000041747
Blvra	75.6863	-0.444375	0.129932	-3.42005	0.000626094	0.00907836	Blvra	Blvra	ENSMUSG00000001999
Vamp4	27.1052	-0.443807	0.181058	-2.45118	0.0142387	0.0991287	Vamp4	Vamp4	ENSMUSG00000026696
Per3	127.897	-0.442399	0.108763	-4.06754	4.75122e-05	0.00103697	Per3	Per3	ENSMUSG00000028957
Tcirg1	80.5315	-0.441347	0.128745	-3.42808	0.000607867	0.00886502	Tcirg1	Tcirg1	ENSMUSG00000001750
Tmed3	76.4365	-0.441105	0.112443	-3.92292	8.74837e-05	0.00173796	Tmed3	Tmed3	ENSMUSG00000032353
Tanc2	31.7963	-0.440929	0.182184	-2.42024	0.0155101	0.105232	Tanc2	Tanc2	ENSMUSG00000053580
Tram2	47.768	-0.440762	0.155916	-2.82691	0.0046999	0.0439831	Tram2	Tram2	ENSMUSG00000041779
Rps6kc1	23.3025	-0.438751	0.211443	-2.07503	0.0379839	0.191309	Rps6kc1	Rps6kc1	ENSMUSG00000089872
Camk2g	31.3486	-0.438596	0.190426	-2.30323	0.0212659	0.129296	Camk2g	Camk2g	ENSMUSG00000021820
Csrp1	80.7868	-0.436491	0.18163	-2.40319	0.0162526	0.108474	Csrp1	Csrp1	ENSMUSG00000026421
Snta1	83.1208	-0.436243	0.11888	-3.66962	0.000242909	0.00416802	Snta1	Snta1	ENSMUSG00000027488
6720427I07Rik	52.3757	-0.435455	0.139083	-3.1309	0.0017427	0.020779	6720427I07Rik	6720427I07Rik	ENSMUSG00000097375
Ercc2	42.2178	-0.435014	0.162521	-2.67667	0.00743586	0.0615104	Ercc2	Ercc2	ENSMUSG00000030400
Gpr157	24.5509	-0.434957	0.205098	-2.12073	0.0339446	0.177976	Gpr157	Gpr157	ENSMUSG00000047875
Psmb8	95.9327	-0.433127	0.170114	-2.54609	0.0108936	0.0818971	Psmb8	Psmb8	ENSMUSG00000024338
Trp53i11	35.0514	-0.432728	0.174521	-2.47952	0.0131558	0.0940446	Trp53i11	Trp53i11	ENSMUSG00000068735
Tra2a	215.844	-0.4327	0.0788106	-5.49038	4.01077e-08	2.04016e-06	Tra2a	Tra2a	ENSMUSG00000029817
Uba7	50.5387	-0.43214	0.153488	-2.81546	0.00487081	0.0450702	Uba7	Uba7	ENSMUSG00000032596
Parp16	26.0207	-0.432031	0.201967	-2.13912	0.0324263	0.172307	Parp16	Parp16	ENSMUSG00000032392
Prob1	43.6097	-0.431907	0.165718	-2.60627	0.00915338	0.071765	Prob1	Prob1	ENSMUSG00000073600
Iftap	164.78	-0.430507	0.0895392	-4.80803	1.52423e-06	5.37099e-05	Iftap	Iftap	ENSMUSG00000027165
Gm8730	114.416	-0.430278	0.132175	-3.25537	0.00113244	0.0146294	Gm8730	Gm8730	ENSMUSG00000063696
Ssh2	211.257	-0.429553	0.0855371	-5.02184	5.11799e-07	2.00507e-05	Ssh2	Ssh2	ENSMUSG00000037926
Mfge8	354.062	-0.428898	0.16059	-2.67076	0.00756791	0.0622355	Mfge8	Mfge8	ENSMUSG00000030605
Coq8a	719.865	-0.428639	0.069922	-6.13025	8.77404e-10	6.43515e-08	Coq8a	Coq8a	ENSMUSG00000026489
Irs2	147.295	-0.427962	0.128275	-3.33628	0.000849086	0.0116426	Irs2	Irs2	ENSMUSG00000038894
Ppp1r12b	31.759	-0.426351	0.180268	-2.3651	0.0180253	0.115859	Ppp1r12b	Ppp1r12b	ENSMUSG00000073557
Gm28530	29.2702	-0.426224	0.197431	-2.15885	0.0308619	0.167075	Gm28530	Gm28530	ENSMUSG00000101452
Prpf3	54.0527	-0.425367	0.131569	-3.23304	0.00122481	0.0156071	Prpf3	Prpf3	ENSMUSG00000015748
Ank3	155.493	-0.425021	0.116173	-3.65853	0.000253669	0.00431853	Ank3	Ank3	ENSMUSG00000069601
Rpa2	68.7602	-0.42388	0.143346	-2.95704	0.00310605	0.0321269	Rpa2	Rpa2	ENSMUSG00000028884
Jrkl	29.7217	-0.422752	0.195391	-2.16363	0.030493	0.166092	Jrkl	Jrkl	ENSMUSG00000079083
Hdac10	28.0443	-0.422715	0.206232	-2.04971	0.0403931	0.198284	Hdac10	Hdac10	ENSMUSG00000062906
Limk2	28.494	-0.42246	0.188407	-2.24227	0.0249437	0.143879	Limk2	Limk2	ENSMUSG00000020451
Timeless	34.4861	-0.419758	0.176779	-2.37448	0.0175735	0.114155	Timeless	Timeless	ENSMUSG00000039994
R3hdm4	320.762	-0.419674	0.0952817	-4.40456	1.06001e-05	0.000293246	R3hdm4	R3hdm4	ENSMUSG00000035781
Ston2	43.0839	-0.418969	0.174436	-2.40184	0.0163127	0.108479	Ston2	Ston2	ENSMUSG00000020961
Mrps6	160.296	-0.418694	0.100006	-4.18667	2.83076e-05	0.000671241	Mrps6	Mrps6	ENSMUSG00000039680
Tspan17	24.3871	-0.418383	0.187229	-2.2346	0.0254434	0.145961	Tspan17	Tspan17	ENSMUSG00000025875
Cyth4	38.5845	-0.418118	0.19444	-2.15037	0.0315258	0.169522	Cyth4	Cyth4	ENSMUSG00000018008
Tcta	44.6427	-0.417952	0.155279	-2.69163	0.00711048	0.0599992	Tcta	Tcta	ENSMUSG00000039461
Vamp1	25.3164	-0.41686	0.188	-2.21734	0.0265999	0.149802	Vamp1	Vamp1	ENSMUSG00000030337
Ahi1	21.7562	-0.416327	0.205615	-2.02479	0.0428894	0.206622	Ahi1	Ahi1	ENSMUSG00000019986
Cpne2	44.5639	-0.41556	0.168044	-2.47293	0.013401	0.0951346	Cpne2	Cpne2	ENSMUSG00000034361
Socs2	116.205	-0.413882	0.164173	-2.52101	0.011702	0.08653	Socs2	Socs2	ENSMUSG00000020027
Tfip11	29.9165	-0.41346	0.186862	-2.21264	0.0269222	0.151167	Tfip11	Tfip11	ENSMUSG00000029345
Ifi211	54.4515	-0.413083	0.178748	-2.31098	0.0208338	0.127643	Ifi211	Ifi211	ENSMUSG00000026536
Ncapd2	26.5113	-0.412717	0.193312	-2.13497	0.0327631	0.173585	Ncapd2	Ncapd2	ENSMUSG00000038252
Capn1	35.7111	-0.412218	0.166751	-2.47206	0.0134339	0.095314	Capn1	Capn1	ENSMUSG00000024942
Rnf121	80.5467	-0.41177	0.124373	-3.31077	0.000930411	0.012607	Rnf121	Rnf121	ENSMUSG00000070426
Ccdc77	33.7903	-0.411111	0.168734	-2.43645	0.0148324	0.101691	Ccdc77	Ccdc77	ENSMUSG00000030177
Bcas3os1	24.8999	-0.41109	0.206362	-1.99208	0.0463622	0.216454	Bcas3os1	Bcas3os1	ENSMUSG00000086199
Samhd1	141.906	-0.41048	0.0991776	-4.13884	3.49068e-05	0.000803556	Samhd1	Samhd1	ENSMUSG00000027639
Sec61a2	24.5281	-0.409666	0.194989	-2.10097	0.0356433	0.183452	Sec61a2	Sec61a2	ENSMUSG00000025816
Steap4	50.126	-0.409443	0.180444	-2.26909	0.023263	0.13694	Steap4	Steap4	ENSMUSG00000012428
Arsk	30.1351	-0.409078	0.189409	-2.15976	0.030791	0.167066	Arsk	Arsk	ENSMUSG00000021592
Mettl21a	23.4021	-0.408051	0.20555	-1.98517	0.0471256	0.218563	Mettl21a	Mettl21a	ENSMUSG00000025956
Hdac6	45.0791	-0.40701	0.151205	-2.69178	0.00710729	0.0599992	Hdac6	Hdac6	ENSMUSG00000031161
Tln2	97.7477	-0.406318	0.125249	-3.24409	0.00117828	0.0151141	Tln2	Tln2	ENSMUSG00000052698
Thap3	52.1355	-0.404711	0.143596	-2.81839	0.00482645	0.0448348	Thap3	Thap3	ENSMUSG00000039759
Gstt2	240.163	-0.403102	0.0911857	-4.42067	9.83968e-06	0.000275839	Gstt2	Gstt2	ENSMUSG00000033318
Slc5a6	36.5345	-0.402818	0.181492	-2.21947	0.0264545	0.149384	Slc5a6	Slc5a6	ENSMUSG00000006641
Map3k1	83.4094	-0.402544	0.13183	-3.05352	0.00226177	0.0253604	Map3k1	Map3k1	ENSMUSG00000021754
Pttg1	366.56	-0.402533	0.0715055	-5.6294	1.80836e-08	9.91844e-07	Pttg1	Pttg1	ENSMUSG00000020415
H2-Ab1	198.402	-0.402517	0.125841	-3.19861	0.0013809	0.0172597	H2-Ab1	H2-Ab1	ENSMUSG00000073421
Smc4	151.242	-0.402387	0.108932	-3.69392	0.000220827	0.0038477	Smc4	Smc4	ENSMUSG00000034349
Rhbdf1	27.0637	-0.401934	0.195964	-2.05106	0.0402607	0.198078	Rhbdf1	Rhbdf1	ENSMUSG00000020282
1600020E01Rik	24.7011	-0.401387	0.200729	-1.99965	0.0455384	0.214036	1600020E01Rik	1600020E01Rik	ENSMUSG00000097048
Fhod1	44.6345	-0.401353	0.157472	-2.54873	0.0108116	0.0815234	Fhod1	Fhod1	ENSMUSG00000014778
H2-Eb1	167.825	-0.400968	0.121726	-3.29402	0.000987661	0.0131985	H2-Eb1	H2-Eb1	ENSMUSG00000060586
Zfp316	32.7471	-0.400788	0.190415	-2.10482	0.0353074	0.182318	Zfp316	Zfp316	ENSMUSG00000046658
Tbcc	55.9306	-0.400554	0.147362	-2.71815	0.00656473	0.0564898	Tbcc	Tbcc	ENSMUSG00000036430
Map3k20	85.9039	-0.399981	0.146313	-2.73374	0.00626199	0.0547057	Map3k20	Map3k20	ENSMUSG00000004085
Sat2	38.9351	-0.399269	0.168894	-2.36402	0.018078	0.116058	Sat2	Sat2	ENSMUSG00000069835
Cc2d2a	49.6667	-0.398931	0.168241	-2.37118	0.0177314	0.114809	Cc2d2a	Cc2d2a	ENSMUSG00000039765
Vamp5	53.647	-0.398546	0.13992	-2.84839	0.00439405	0.0419614	Vamp5	Vamp5	ENSMUSG00000073002
Gm10275	106.333	-0.398489	0.125143	-3.18427	0.00145122	0.017913	Gm10275	Gm10275	ENSMUSG00000069682
Inhba	51.6324	-0.398456	0.1526	-2.61111	0.00902478	0.0710216	Inhba	Inhba	ENSMUSG00000041324
Fundc2	118.089	-0.39781	0.122623	-3.24417	0.00117792	0.0151141	Fundc2	Fundc2	ENSMUSG00000031198
Cxcl16	44.693	-0.397289	0.168526	-2.35743	0.0184019	0.11742	Cxcl16	Cxcl16	ENSMUSG00000018920
Bcl7a	80.2635	-0.397188	0.131145	-3.02862	0.00245677	0.0269731	Bcl7a	Bcl7a	ENSMUSG00000029438
Eya3	32.2937	-0.396101	0.192546	-2.05718	0.0396692	0.196477	Eya3	Eya3	ENSMUSG00000028886
Ids	54.891	-0.395637	0.131432	-3.01021	0.00261067	0.028245	Ids	Ids	ENSMUSG00000035847
Stxbp3	47.7211	-0.394886	0.161355	-2.44731	0.0143925	0.100008	Stxbp3	Stxbp3	ENSMUSG00000027882
Dennd4a	316.788	-0.394756	0.113036	-3.49232	0.000478846	0.00733978	Dennd4a	Dennd4a	ENSMUSG00000053641
Unc119	36.088	-0.39452	0.190365	-2.07244	0.0382246	0.192037	Unc119	Unc119	ENSMUSG00000002058
Scnn1a	58.5423	-0.392849	0.149901	-2.62073	0.0087741	0.0695696	Scnn1a	Scnn1a	ENSMUSG00000030340
Synpo	35.4717	-0.391436	0.196789	-1.98912	0.0466882	0.217475	Synpo	Synpo	ENSMUSG00000043079
Dvl2	40.2661	-0.389775	0.156994	-2.48273	0.013038	0.093548	Dvl2	Dvl2	ENSMUSG00000020888
Gm11483	51.8507	-0.389187	0.189866	-2.04979	0.0403846	0.198284	Gm11483	Gm11483	ENSMUSG00000083943
Lancl1	56.5956	-0.389167	0.134913	-2.88459	0.00391928	0.0383865	Lancl1	Lancl1	ENSMUSG00000026000
Arrb1	67.9905	-0.387611	0.128403	-3.01871	0.00253856	0.0276306	Arrb1	Arrb1	ENSMUSG00000018909
Ccdc82	77.6277	-0.38499	0.132458	-2.9065	0.00365502	0.0363726	Ccdc82	Ccdc82	ENSMUSG00000079084
Gm17241	111.871	-0.384983	0.10538	-3.65329	0.000258905	0.00439581	Gm17241	Gm17241	ENSMUSG00000115938
Rit1	73.828	-0.383825	0.134498	-2.85377	0.00432045	0.0413524	Rit1	Rit1	ENSMUSG00000028057
Rnpc3	117.302	-0.383783	0.0958758	-4.00292	6.25666e-05	0.00128338	Rnpc3	Rnpc3	ENSMUSG00000027981
Amn1	110.85	-0.382739	0.10308	-3.71302	0.000204801	0.00361337	Amn1	Amn1	ENSMUSG00000068250
Cep57l1	34.3696	-0.382276	0.188217	-2.03104	0.0422514	0.204573	Cep57l1	Cep57l1	ENSMUSG00000019813
Tsc2	45.1986	-0.382113	0.14718	-2.59623	0.00942523	0.0735763	Tsc2	Tsc2	ENSMUSG00000002496
Limd2	105.406	-0.382039	0.111896	-3.41424	0.000639594	0.00924814	Limd2	Limd2	ENSMUSG00000040699
Slc25a40	34.5159	-0.379852	0.163676	-2.32076	0.0203	0.125407	Slc25a40	Slc25a40	ENSMUSG00000054099
Egln2	115.139	-0.379817	0.148713	-2.55402	0.0106487	0.0806326	Egln2	Egln2	ENSMUSG00000058709
Large1	34.8655	-0.379613	0.158618	-2.39325	0.0166998	0.110413	Large1	Large1	ENSMUSG00000004383
Nos1ap	54.1287	-0.379283	0.146539	-2.58827	0.00964593	0.0749282	Nos1ap	Nos1ap	ENSMUSG00000038473
Plekhn1	35.3954	-0.379211	0.166189	-2.2818	0.022501	0.134001	Plekhn1	Plekhn1	ENSMUSG00000078485
Prkca	61.1276	-0.379069	0.14736	-2.57241	0.0100994	0.0776819	Prkca	Prkca	ENSMUSG00000050965
Plekhg3	199.517	-0.378721	0.11618	-3.25977	0.00111502	0.0144861	Plekhg3	Plekhg3	ENSMUSG00000052609
Aen	71.7022	-0.377927	0.14063	-2.68739	0.00720127	0.0604418	Aen	Aen	ENSMUSG00000030609
P2ry1	47.0629	-0.377174	0.164603	-2.29141	0.0219397	0.132109	P2ry1	P2ry1	ENSMUSG00000027765
Car3	23127.3	-0.376929	0.0738536	-5.10374	3.33009e-07	1.36837e-05	Car3	Car3	ENSMUSG00000027559
Tradd	51.2561	-0.376869	0.14639	-2.57441	0.0100411	0.0773953	Tradd	Tradd	ENSMUSG00000031887
Gm10237	81.4141	-0.376661	0.136056	-2.76842	0.00563282	0.0502177	Gm10237	Gm10237	ENSMUSG00000062279
Hmces	38.3101	-0.376081	0.178156	-2.11097	0.0347751	0.180578	Hmces	Hmces	ENSMUSG00000030060
Tango6	39.5061	-0.375391	0.168989	-2.22139	0.0263244	0.148919	Tango6	Tango6	ENSMUSG00000041949
Tent5a	88.9117	-0.372395	0.15502	-2.40225	0.0162948	0.108474	Tent5a	Tent5a	ENSMUSG00000032265
Ccng1	88.8737	-0.371602	0.150068	-2.47623	0.0132778	0.0945887	Ccng1	Ccng1	ENSMUSG00000020326
Gm2011	32.5078	-0.371528	0.169689	-2.18946	0.0285635	0.15797	Gm2011	Gm2011	ENSMUSG00000107741
Mcrip1	76.8561	-0.370556	0.129396	-2.86373	0.00418686	0.0403185	Mcrip1	Mcrip1	ENSMUSG00000061111
Il18bp	42.8739	-0.370345	0.179898	-2.05864	0.0395287	0.196012	Il18bp	Il18bp	ENSMUSG00000070427
Gpd1l	72.1368	-0.368595	0.118808	-3.10245	0.00191926	0.0223765	Gpd1l	Gpd1l	ENSMUSG00000050627
Snhg18	32.1916	-0.367653	0.181702	-2.02339	0.0430334	0.207114	Snhg18	Snhg18	ENSMUSG00000096956
Ptprc	91.9116	-0.366897	0.14611	-2.51111	0.0120353	0.0883729	Ptprc	Ptprc	ENSMUSG00000026395
Rogdi	37.9948	-0.366467	0.16481	-2.22358	0.026177	0.148348	Rogdi	Rogdi	ENSMUSG00000022540
Amz2	72.7935	-0.364611	0.119246	-3.05765	0.00223083	0.0251491	Amz2	Amz2	ENSMUSG00000020610
AI480526	83.9344	-0.364465	0.130639	-2.78987	0.00527291	0.0476148	AI480526	AI480526	ENSMUSG00000090086
Anapc5	290.108	-0.364433	0.0819228	-4.44849	8.64768e-06	0.000246254	Anapc5	Anapc5	ENSMUSG00000029472
Gm45660	152.259	-0.364364	0.142202	-2.56231	0.0103979	0.0793527	Gm45660	Gm45660	ENSMUSG00000109658
Usp39	76.6704	-0.363608	0.127053	-2.86185	0.00421171	0.0405164	Usp39	Usp39	ENSMUSG00000056305
Prkra	66.2173	-0.362971	0.128562	-2.82331	0.00475303	0.0443487	Prkra	Prkra	ENSMUSG00000002731
Emc9	45.2473	-0.361887	0.160901	-2.24913	0.0245041	0.14232	Emc9	Emc9	ENSMUSG00000022217
Rpsa	1197.81	-0.360472	0.0480975	-7.49461	6.64974e-14	9.53256e-12	Rpsa	Rpsa	ENSMUSG00000032518
Zfyve27	33.2053	-0.360237	0.172111	-2.09305	0.0363443	0.18591	Zfyve27	Zfyve27	ENSMUSG00000018820
Tarsl2	32.419	-0.360033	0.175958	-2.04613	0.0407436	0.199495	Tarsl2	Tarsl2	ENSMUSG00000030515
Rps5	1239.6	-0.359766	0.057484	-6.25855	3.88572e-10	3.12219e-08	Rps5	Rps5	ENSMUSG00000012848
Jade2	62.3573	-0.358799	0.155796	-2.303	0.0212789	0.129296	Jade2	Jade2	ENSMUSG00000020387
Wee1	38.981	-0.358471	0.17968	-1.99505	0.0460372	0.215633	Wee1	Wee1	ENSMUSG00000031016
Il17ra	108.784	-0.358106	0.125436	-2.85489	0.00430514	0.0412371	Il17ra	Il17ra	ENSMUSG00000002897
Msh2	44.4393	-0.358087	0.150518	-2.37903	0.0173582	0.113373	Msh2	Msh2	ENSMUSG00000024151
Arhgap45	37.7539	-0.357578	0.174047	-2.0545	0.0399278	0.197221	Arhgap45	Arhgap45	ENSMUSG00000035697
Gm37472	42.7103	-0.357314	0.167459	-2.13374	0.0328641	0.173918	Gm37472	Gm37472	ENSMUSG00000102151
Prps1	182.275	-0.357062	0.09134	-3.90915	9.26218e-05	0.00182282	Prps1	Prps1	ENSMUSG00000031432
Rps27rt	410.955	-0.357048	0.11866	-3.00899	0.00262116	0.0283341	Rps27rt	Rps27rt	ENSMUSG00000050621
Taz	129.846	-0.356996	0.0958041	-3.72631	0.000194304	0.00345231	Taz	Taz	ENSMUSG00000009995
Cnp	70.9513	-0.356368	0.137325	-2.59508	0.00945694	0.0737782	Cnp	Cnp	ENSMUSG00000006782
Tyrobp	52.5497	-0.356037	0.158022	-2.25308	0.0242542	0.141194	Tyrobp	Tyrobp	ENSMUSG00000030579
Ktn1	383.351	-0.355942	0.0742966	-4.79083	1.66096e-06	5.75831e-05	Ktn1	Ktn1	ENSMUSG00000021843
2810403D21Rik	29.9539	-0.354867	0.167549	-2.11799	0.0341763	0.178671	2810403D21Rik	2810403D21Rik	ENSMUSG00000086629
Gm49336	43.2292	-0.354538	0.15103	-2.34747	0.0189016	0.119211	Gm49336	Gm49336	ENSMUSG00000114797
Hmgb2	76.6564	-0.354224	0.141656	-2.5006	0.0123983	0.0901468	Hmgb2	Hmgb2	ENSMUSG00000054717
Gm28911	54.1509	-0.353974	0.155031	-2.28324	0.022416	0.133793	Gm28911	Gm28911	ENSMUSG00000100405
Anks1	56.101	-0.353965	0.142223	-2.4888	0.0128176	0.0924265	Anks1	Anks1	ENSMUSG00000024219
Rnaseh2a	52.1398	-0.352744	0.156134	-2.25924	0.0238685	0.139764	Rnaseh2a	Rnaseh2a	ENSMUSG00000052926
Trim28	168.928	-0.351715	0.0871821	-4.03426	5.47753e-05	0.00116133	Trim28	Trim28	ENSMUSG00000005566
Arhgef40	37.2968	-0.351494	0.163885	-2.14477	0.0319714	0.17097	Arhgef40	Arhgef40	ENSMUSG00000004562
Ptpn6	86.7393	-0.350052	0.127473	-2.7461	0.00603089	0.0529803	Ptpn6	Ptpn6	ENSMUSG00000004266
Usp21	48.2284	-0.34973	0.150767	-2.31967	0.0203589	0.125649	Usp21	Usp21	ENSMUSG00000053483
5430405H02Rik	57.6561	-0.34941	0.143181	-2.44034	0.0146736	0.101311	5430405H02Rik	5430405H02Rik	ENSMUSG00000085741
Ifngr1	97.9311	-0.349325	0.110347	-3.16569	0.00154718	0.0188941	Ifngr1	Ifngr1	ENSMUSG00000020009
Tfcp2	33.6718	-0.348625	0.159951	-2.17958	0.0292886	0.161202	Tfcp2	Tfcp2	ENSMUSG00000009733
Smad1	62.3848	-0.347078	0.147755	-2.34902	0.0188231	0.118786	Smad1	Smad1	ENSMUSG00000031681
Rpa1	58.8481	-0.346745	0.124175	-2.7924	0.00523186	0.0473797	Rpa1	Rpa1	ENSMUSG00000000751
Mxra8	37.556	-0.346683	0.176644	-1.96261	0.0496918	0.226596	Mxra8	Mxra8	ENSMUSG00000029070
Pbxip1	207.798	-0.346523	0.131131	-2.64257	0.00822783	0.0662797	Pbxip1	Pbxip1	ENSMUSG00000042613
Usp18	37.1063	-0.346336	0.16853	-2.05504	0.0398751	0.19711	Usp18	Usp18	ENSMUSG00000030107
Plec	321.384	-0.345771	0.101723	-3.39915	0.000675958	0.00966803	Plec	Plec	ENSMUSG00000022565
Tbc1d17	142.349	-0.345697	0.113523	-3.04518	0.00232537	0.0258154	Tbc1d17	Tbc1d17	ENSMUSG00000038520
Itpr2	614.073	-0.344929	0.0905399	-3.80969	0.000139142	0.00261201	Itpr2	Itpr2	ENSMUSG00000030287
Zfp395	46.6659	-0.343542	0.160094	-2.14588	0.0318826	0.170728	Zfp395	Zfp395	ENSMUSG00000034522
Rpl12	657.07	-0.342827	0.0626314	-5.47372	4.40675e-08	2.19728e-06	Rpl12	Rpl12	ENSMUSG00000038900
Dstyk	48.8564	-0.342246	0.15996	-2.13957	0.0323898	0.172307	Dstyk	Dstyk	ENSMUSG00000042046
Cep170b	95.8524	-0.341399	0.122093	-2.79621	0.00517053	0.0469592	Cep170b	Cep170b	ENSMUSG00000072825
Cnnm3	95.2046	-0.341022	0.116389	-2.93003	0.0033893	0.0344057	Cnnm3	Cnnm3	ENSMUSG00000001138
Cln3	60.7654	-0.340975	0.136631	-2.4956	0.0125745	0.0911213	Cln3	Cln3	ENSMUSG00000030720
A930033H14Rik	43.7596	-0.340914	0.155795	-2.18822	0.0286535	0.158328	A930033H14Rik	A930033H14Rik	ENSMUSG00000090622
Cobl	100.13	-0.339451	0.144494	-2.34925	0.0188115	0.118786	Cobl	Cobl	ENSMUSG00000020173
Nat8	122.805	-0.337636	0.124376	-2.71464	0.00663472	0.0569755	Nat8	Nat8	ENSMUSG00000030004
Zfp330	66.7089	-0.337485	0.128971	-2.61675	0.00887717	0.0701224	Zfp330	Zfp330	ENSMUSG00000031711
Smpd2	93.7856	-0.337326	0.124676	-2.70563	0.00681749	0.0582673	Smpd2	Smpd2	ENSMUSG00000019822
Rps4x	1350.98	-0.337234	0.0616	-5.47458	4.3856e-08	2.19541e-06	Rps4x	Rps4x	ENSMUSG00000031320
Timp2	396.691	-0.336946	0.15123	-2.22804	0.0258781	0.147342	Timp2	Timp2	ENSMUSG00000017466
Gm4833	547.238	-0.33682	0.0958958	-3.51236	0.000444151	0.00689172	Gm4833	Gm4833	ENSMUSG00000117428
Gm4366	167.198	-0.336363	0.102167	-3.2923	0.000993721	0.0132514	Gm4366	Gm4366	ENSMUSG00000107383
Gstm2	470.667	-0.335999	0.080821	-4.15733	3.21993e-05	0.00075082	Gstm2	Gstm2	ENSMUSG00000040562
Phpt1	195.121	-0.335052	0.103434	-3.23929	0.00119826	0.0153152	Phpt1	Phpt1	ENSMUSG00000036504
D3Ertd751e	60.034	-0.334196	0.144221	-2.31726	0.0204897	0.126148	D3Ertd751e	D3Ertd751e	ENSMUSG00000025766
Snhg20	51.3815	-0.334059	0.154449	-2.16291	0.0305478	0.166247	Snhg20	Snhg20	ENSMUSG00000086859
Gm13680	386.867	-0.333597	0.0932427	-3.57772	0.000346601	0.00559843	Gm13680	Gm13680	ENSMUSG00000081400
Poglut1	43.5153	-0.332963	0.148427	-2.24328	0.0248791	0.143769	Poglut1	Poglut1	ENSMUSG00000034064
Rps12-ps9	312.339	-0.332868	0.0949698	-3.50499	0.000456628	0.00704201	Rps12-ps9	Rps12-ps9	ENSMUSG00000069862
Polb	133.581	-0.332526	0.0924559	-3.59659	0.000322415	0.00526849	Polb	Polb	ENSMUSG00000031536
Rpl9	703.897	-0.332216	0.0785159	-4.23119	2.32454e-05	0.000567197	Rpl9	Rpl9	ENSMUSG00000047215
Rps4x-ps	781.782	-0.331999	0.0911803	-3.64113	0.000271447	0.00456471	Rps4x-ps	Rps4x-ps	ENSMUSG00000104699
Ar	101.836	-0.331357	0.148761	-2.22744	0.0259177	0.147408	Ar	Ar	ENSMUSG00000046532
Gm49338	88.5119	-0.331341	0.131328	-2.523	0.0116359	0.0860917	Gm49338	Gm49338	ENSMUSG00000111128
Tnrc6c	81.4762	-0.330828	0.123661	-2.67529	0.00746646	0.0616826	Tnrc6c	Tnrc6c	ENSMUSG00000025571
Ahnak	440.355	-0.330715	0.147762	-2.23817	0.02521	0.144836	Ahnak	Ahnak	ENSMUSG00000069833
Trmt1	95.0138	-0.330529	0.11	-3.0048	0.00265754	0.0286537	Trmt1	Trmt1	ENSMUSG00000001909
Rps12-ps3	317.659	-0.3302	0.0929918	-3.55085	0.000383989	0.00608545	Rps12-ps3	Rps12-ps3	ENSMUSG00000067038
Nicn1	84.9723	-0.328857	0.117352	-2.80232	0.00507372	0.0463462	Nicn1	Nicn1	ENSMUSG00000032606
Rps19-ps7	154.397	-0.328106	0.1427	-2.29927	0.0214897	0.130145	Rps19-ps7	Rps19-ps7	ENSMUSG00000080006
Mdp1	98.2501	-0.327894	0.102534	-3.19792	0.00138423	0.0172721	Mdp1	Mdp1	ENSMUSG00000002329
Tmem263	51.1604	-0.327496	0.140542	-2.33023	0.0197939	0.123005	Tmem263	Tmem263	ENSMUSG00000060935
Rnf168	126.932	-0.327036	0.0935738	-3.49495	0.000474155	0.00727673	Rnf168	Rnf168	ENSMUSG00000014074
Smim4	141.236	-0.325826	0.124301	-2.62127	0.00876024	0.0695472	Smim4	Smim4	ENSMUSG00000058351
Pou2f2	46.8922	-0.325627	0.163268	-1.99444	0.0461041	0.215667	Pou2f2	Pou2f2	ENSMUSG00000008496
Hmgn1	389.998	-0.325554	0.0570887	-5.70261	1.17989e-08	6.6746e-07	Hmgn1	Hmgn1	ENSMUSG00000040681
Gm26789	93.8291	-0.325176	0.120556	-2.69731	0.00699025	0.0594219	Gm26789	Gm26789	ENSMUSG00000096991
Ablim3	73.6386	-0.325116	0.135358	-2.40189	0.0163105	0.108479	Ablim3	Ablim3	ENSMUSG00000032735
Vps16	48.5772	-0.324678	0.160337	-2.02497	0.0428702	0.206622	Vps16	Vps16	ENSMUSG00000027411
Plcl2	54.1835	-0.324667	0.154432	-2.10234	0.0355237	0.18321	Plcl2	Plcl2	ENSMUSG00000038910
Pld4	42.7099	-0.324217	0.164811	-1.9672	0.04916	0.22502	Pld4	Pld4	ENSMUSG00000052160
Parp4	55.0591	-0.323406	0.137777	-2.34731	0.0189093	0.119211	Parp4	Parp4	ENSMUSG00000054509
Matr3	97.457	-0.323357	0.119448	-2.70709	0.00678759	0.0580511	Matr3	Matr3	ENSMUSG00000037236
Gm4631	71.6181	-0.322826	0.109175	-2.95695	0.003107	0.0321269	Gm4631	Gm4631	ENSMUSG00000078899
Irf1	153.257	-0.322145	0.117125	-2.75043	0.00595173	0.0524309	Irf1	Irf1	ENSMUSG00000018899
Gm2000	1432.75	-0.322038	0.0690899	-4.66114	3.14461e-06	0.000100683	Gm2000	Gm2000	ENSMUSG00000078193
Rps19-ps3	145.355	-0.321317	0.144568	-2.2226	0.0262428	0.148654	Rps19-ps3	Rps19-ps3	ENSMUSG00000080059
Rps12	2216.12	-0.320247	0.0619605	-5.16857	2.35892e-07	9.88629e-06	Rps12	Rps12	ENSMUSG00000061983
Slc25a45	113.718	-0.319266	0.113696	-2.80806	0.00498412	0.0456607	Slc25a45	Slc25a45	ENSMUSG00000024818
Tnk2	73.2906	-0.318272	0.134059	-2.37412	0.017591	0.11421	Tnk2	Tnk2	ENSMUSG00000022791
Gm12599	232.298	-0.31736	0.0793807	-3.99795	6.38936e-05	0.00130635	Gm12599	Gm12599	ENSMUSG00000081325
Ppp2r3a	107.862	-0.316755	0.12491	-2.53587	0.0112168	0.0837772	Ppp2r3a	Ppp2r3a	ENSMUSG00000043154
Spata2l	65.1952	-0.316668	0.152266	-2.0797	0.0375526	0.189718	Spata2l	Spata2l	ENSMUSG00000033594
9630050E16Rik	40.4174	-0.316667	0.155658	-2.03437	0.0419141	0.203245	9630050E16Rik	9630050E16Rik	ENSMUSG00000115275
Gm50185	71.8081	-0.315115	0.159693	-1.97326	0.048466	0.223012	Gm50185	Gm50185	ENSMUSG00000118253
Plekha1	69.7475	-0.314894	0.130484	-2.41328	0.0158095	0.106696	Plekha1	Plekha1	ENSMUSG00000040268
Slc35b2	104.005	-0.31345	0.101624	-3.08439	0.00203969	0.0234566	Slc35b2	Slc35b2	ENSMUSG00000037089
Fdxr	112.568	-0.313166	0.116777	-2.68176	0.00732367	0.0609907	Fdxr	Fdxr	ENSMUSG00000018861
Sbf2	135.803	-0.312855	0.0921371	-3.39554	0.00068494	0.0097633	Sbf2	Sbf2	ENSMUSG00000038371
Rps27	957.548	-0.312664	0.0563069	-5.55286	2.81039e-08	1.45898e-06	Rps27	Rps27	ENSMUSG00000090733
Gm7287	95.7662	-0.312615	0.128966	-2.42402	0.0153498	0.104331	Gm7287	Gm7287	ENSMUSG00000108694
Rpl31	1658.1	-0.312072	0.0414265	-7.53315	4.95294e-14	7.26526e-12	Rpl31	Rpl31	ENSMUSG00000073702
Atoh8	79.3271	-0.311957	0.152463	-2.04612	0.0407448	0.199495	Atoh8	Atoh8	ENSMUSG00000037621
Eid1	70.3125	-0.311714	0.139921	-2.22779	0.0258944	0.147342	Eid1	Eid1	ENSMUSG00000091337
Fam219b	58.7795	-0.311461	0.13251	-2.35048	0.0187494	0.118618	Fam219b	Fam219b	ENSMUSG00000032305
Zfp574	172.815	-0.311307	0.109912	-2.83233	0.00462102	0.0434706	Zfp574	Zfp574	ENSMUSG00000045252
Retreg3	60.6099	-0.311148	0.146339	-2.12621	0.0334858	0.176525	Retreg3	Retreg3	ENSMUSG00000017802
Rab40c	67.1325	-0.31099	0.125024	-2.48744	0.0128665	0.0926435	Rab40c	Rab40c	ENSMUSG00000025730
Rack1	824.542	-0.310883	0.047481	-6.54751	5.8503e-11	5.34794e-09	Rack1	Rack1	ENSMUSG00000020372
Aif1	65.9618	-0.310254	0.138326	-2.24292	0.0249018	0.143769	Aif1	Aif1	ENSMUSG00000024397
Ddx60	54.0702	-0.309663	0.152091	-2.03604	0.0417463	0.202784	Ddx60	Ddx60	ENSMUSG00000037921
Eif3f	330.422	-0.309135	0.0753319	-4.10364	4.06707e-05	0.00090988	Eif3f	Eif3f	ENSMUSG00000031029
Aopep	47.5081	-0.309031	0.156364	-1.97635	0.0481146	0.222169	Aopep	Aopep	ENSMUSG00000021458
Atpif1	136.447	-0.308948	0.108579	-2.84536	0.00443611	0.0422351	Atpif1	Atpif1	ENSMUSG00000054428
Washc1	81.7518	-0.308744	0.115999	-2.66162	0.00777667	0.0634969	Washc1	Washc1	ENSMUSG00000024101
Tma16	57.3763	-0.308628	0.138321	-2.23125	0.0256645	0.146676	Tma16	Tma16	ENSMUSG00000025591
Rpain	58.4009	-0.308141	0.142322	-2.1651	0.0303797	0.165546	Rpain	Rpain	ENSMUSG00000018449
Pias3	44.5622	-0.308043	0.156635	-1.96663	0.0492261	0.225204	Pias3	Pias3	ENSMUSG00000028101
Epb41l4aos	100.775	-0.307201	0.118117	-2.60083	0.00929983	0.0727324	Epb41l4aos	Epb41l4aos	ENSMUSG00000087590
Nprl2	58.6973	-0.30702	0.136537	-2.24862	0.0245367	0.142418	Nprl2	Nprl2	ENSMUSG00000010057
Zdhhc20	83.6272	-0.306645	0.119234	-2.57179	0.0101174	0.0776819	Zdhhc20	Zdhhc20	ENSMUSG00000021969
Gm15710	405.619	-0.306228	0.0827642	-3.70001	0.000215593	0.00377738	Gm15710	Gm15710	ENSMUSG00000084111
Rpl9-ps6	256.874	-0.305951	0.0998677	-3.06356	0.00218719	0.0247457	Rpl9-ps6	Rpl9-ps6	ENSMUSG00000062456
Gcc1	71.8117	-0.3051	0.148454	-2.05518	0.0398617	0.19711	Gcc1	Gcc1	ENSMUSG00000029708
Sap130	60.0548	-0.305044	0.12372	-2.4656	0.0136786	0.0963458	Sap130	Sap130	ENSMUSG00000024260
Rps3a1	2093.77	-0.304991	0.0455117	-6.70138	2.06461e-11	2.10041e-09	Rps3a1	Rps3a1	ENSMUSG00000028081
Ccser2	167.949	-0.304192	0.101398	-2.99998	0.00269995	0.0290055	Ccser2	Ccser2	ENSMUSG00000058690
Casp9	48.0799	-0.303879	0.149689	-2.03006	0.04235	0.204849	Casp9	Casp9	ENSMUSG00000028914
Gm29257	321.024	-0.303772	0.0818874	-3.70963	0.000207561	0.00365186	Gm29257	Gm29257	ENSMUSG00000100228
Rps3a2	1909.73	-0.30369	0.0526093	-5.77255	7.80804e-09	4.60273e-07	Rps3a2	Rps3a2	ENSMUSG00000062611
Mms19	92.6052	-0.303678	0.121777	-2.49372	0.0126413	0.0914393	Mms19	Mms19	ENSMUSG00000025159
Prr12	81.892	-0.303244	0.136511	-2.22138	0.0263249	0.148919	Prr12	Prr12	ENSMUSG00000046574
Cdk16	101.483	-0.303123	0.123623	-2.45199	0.014207	0.0989716	Cdk16	Cdk16	ENSMUSG00000031065
Cant1	132.112	-0.302767	0.103153	-2.93512	0.00333421	0.0340383	Cant1	Cant1	ENSMUSG00000025575
Znhit6	86.1775	-0.302555	0.1277	-2.36926	0.0178237	0.11507	Znhit6	Znhit6	ENSMUSG00000074182
Rpl31-ps12	119.514	-0.302257	0.143519	-2.10604	0.035201	0.181992	Rpl31-ps12	Rpl31-ps12	ENSMUSG00000116648
Rpl10a-ps1	1196	-0.299786	0.0635936	-4.71409	2.42788e-06	8.03878e-05	Rpl10a-ps1	Rpl10a-ps1	ENSMUSG00000084416
Rplp0	1405.97	-0.299482	0.0422981	-7.08027	1.43872e-12	1.6805e-10	Rplp0	Rplp0	ENSMUSG00000067274
Mdm4	159.084	-0.298459	0.089317	-3.34157	0.000833048	0.0114476	Mdm4	Mdm4	ENSMUSG00000054387
Hjv	340.11	-0.298211	0.108267	-2.75439	0.0058801	0.0518724	Hjv	Hjv	ENSMUSG00000038403
Appl1	154.059	-0.297947	0.0860521	-3.46241	0.000535365	0.00798301	Appl1	Appl1	ENSMUSG00000040760
Bbc3	52.0557	-0.297896	0.143697	-2.07308	0.0381648	0.191812	Bbc3	Bbc3	ENSMUSG00000002083
Gprasp1	55.9523	-0.29778	0.134408	-2.2155	0.0267258	0.150243	Gprasp1	Gprasp1	ENSMUSG00000043384
Aamdc	132.475	-0.297066	0.0861667	-3.44757	0.000565658	0.00835572	Aamdc	Aamdc	ENSMUSG00000035642
Rpl10a	1228.04	-0.296828	0.0610189	-4.86453	1.1473e-06	4.1117e-05	Rpl10a	Rpl10a	ENSMUSG00000037805
Pnisr	738.384	-0.296777	0.0510055	-5.81853	5.93668e-09	3.67114e-07	Pnisr	Pnisr	ENSMUSG00000028248
Resf1	299.598	-0.296548	0.0928459	-3.19398	0.00140328	0.0174407	Resf1	Resf1	ENSMUSG00000032712
Lrch3	61.932	-0.296255	0.139085	-2.13002	0.0331697	0.175078	Lrch3	Lrch3	ENSMUSG00000022801
Rps14	3185.87	-0.295887	0.0738905	-4.0044	6.2174e-05	0.00127949	Rps14	Rps14	ENSMUSG00000024608
Rpl35a-ps6	719.929	-0.295661	0.102633	-2.88076	0.00396712	0.0387647	Rpl35a-ps6	Rpl35a-ps6	ENSMUSG00000094664
Eef1d	394.56	-0.295497	0.0699739	-4.22296	2.41111e-05	0.000583803	Eef1d	Eef1d	ENSMUSG00000055762
Oaz2	212.385	-0.295042	0.101452	-2.90819	0.00363533	0.0362992	Oaz2	Oaz2	ENSMUSG00000040652
Lgals1	401.796	-0.294989	0.145622	-2.02572	0.0427931	0.206489	Lgals1	Lgals1	ENSMUSG00000068220
Scmh1	65.9364	-0.294552	0.126434	-2.32969	0.0198225	0.123122	Scmh1	Scmh1	ENSMUSG00000000085
Cenpv	89.8197	-0.293797	0.13749	-2.13687	0.0326084	0.173202	Cenpv	Cenpv	ENSMUSG00000018509
Tnrc6b	396.265	-0.293279	0.0573519	-5.11368	3.15937e-07	1.31104e-05	Tnrc6b	Tnrc6b	ENSMUSG00000047888
Ralgps2	198.227	-0.293109	0.0940844	-3.11538	0.00183707	0.021598	Ralgps2	Ralgps2	ENSMUSG00000026594
Mad2l2	72.3499	-0.292906	0.121909	-2.40266	0.0162762	0.108474	Mad2l2	Mad2l2	ENSMUSG00000029003
Arhgef1	63.1203	-0.292398	0.134912	-2.16732	0.0302104	0.16498	Arhgef1	Arhgef1	ENSMUSG00000040940
Kdm7a	179.418	-0.291732	0.0899316	-3.24393	0.00117894	0.0151141	Kdm7a	Kdm7a	ENSMUSG00000042599
1810059H22Rik	76.9122	-0.291712	0.125164	-2.33064	0.0197723	0.122935	1810059H22Rik	1810059H22Rik	ENSMUSG00000108207
Asph	150.101	-0.291076	0.12229	-2.38022	0.0173024	0.113152	Asph	Asph	ENSMUSG00000028207
Dab2ip	131.569	-0.291016	0.122252	-2.38045	0.0172913	0.113138	Dab2ip	Dab2ip	ENSMUSG00000026883
ENSMUSG00000095041	957.489	-0.290969	0.0978936	-2.9723	0.00295581	0.031203	ENSMUSG00000095041		ENSMUSG00000095041
Septin4	85.4077	-0.290854	0.115511	-2.51798	0.0118031	0.0871522	Septin4	Septin4	ENSMUSG00000020486
Arfgap1	120.294	-0.290848	0.124243	-2.34097	0.0192339	0.120535	Arfgap1	Arfgap1	ENSMUSG00000027575
Rps7	1000.51	-0.290575	0.0544578	-5.33577	9.51384e-08	4.31716e-06	Rps7	Rps7	ENSMUSG00000061477
Gm9762	62.2635	-0.290467	0.135066	-2.15056	0.0315111	0.169522	Gm9762	Gm9762	ENSMUSG00000037096
Rps19-ps2	183.453	-0.290286	0.10211	-2.84288	0.00447076	0.0424322	Rps19-ps2	Rps19-ps2	ENSMUSG00000094974
Rps19-ps1	183.453	-0.290286	0.10211	-2.84288	0.00447076	0.0424322	Rps19-ps1	Rps19-ps1	ENSMUSG00000096681
Stradb	95.1885	-0.289766	0.112266	-2.58105	0.00984989	0.0763246	Stradb	Stradb	ENSMUSG00000026027
Rps7-ps3	574.441	-0.289631	0.0748755	-3.86817	0.000109655	0.00210856	Rps7-ps3	Rps7-ps3	ENSMUSG00000095597
Rps12-ps10	271.697	-0.289511	0.110091	-2.62974	0.008545	0.0683113	Rps12-ps10	Rps12-ps10	ENSMUSG00000070692
Rps20	2081.35	-0.289366	0.0687479	-4.20909	2.56398e-05	0.000616088	Rps20	Rps20	ENSMUSG00000028234
Nfkbia	358.424	-0.289226	0.102654	-2.81747	0.00484033	0.0448763	Nfkbia	Nfkbia	ENSMUSG00000021025
Rps12-ps11	179.245	-0.288678	0.118341	-2.43938	0.0147123	0.101311	Rps12-ps11	Rps12-ps11	ENSMUSG00000094238
Rps12-ps12	179.245	-0.288678	0.118341	-2.43938	0.0147123	0.101311	Rps12-ps12	Rps12-ps12	ENSMUSG00000093990
Rps12-ps15	179.245	-0.288678	0.118341	-2.43938	0.0147123	0.101311	Rps12-ps15	Rps12-ps15	ENSMUSG00000095017
Rps12-ps13	179.245	-0.288678	0.118341	-2.43938	0.0147123	0.101311	Rps12-ps13	Rps12-ps13	ENSMUSG00000096763
Rps12-ps14	179.245	-0.288678	0.118341	-2.43938	0.0147123	0.101311	Rps12-ps14	Rps12-ps14	ENSMUSG00000095499
Rps19-ps4	150.127	-0.288541	0.138235	-2.08732	0.036859	0.187558	Rps19-ps4	Rps19-ps4	ENSMUSG00000096699
D10Wsu102e	94.5459	-0.287022	0.133768	-2.14567	0.031899	0.170728	D10Wsu102e	D10Wsu102e	ENSMUSG00000020255
Myg1	63.7999	-0.286868	0.12831	-2.23575	0.0253684	0.145638	Myg1	Myg1	ENSMUSG00000001285
H2-Q7	186.517	-0.286255	0.122523	-2.33634	0.0194738	0.121746	H2-Q7	H2-Q7	ENSMUSG00000060550
Hint3	111.879	-0.285302	0.098279	-2.90298	0.00369636	0.0367162	Hint3	Hint3	ENSMUSG00000019791
Fitm1	147.956	-0.285192	0.113664	-2.50908	0.0121045	0.0886326	Fitm1	Fitm1	ENSMUSG00000022215
Usp2	188.899	-0.284822	0.105925	-2.6889	0.00716874	0.0602635	Usp2	Usp2	ENSMUSG00000032010
Gm10240	96.488	-0.284262	0.114774	-2.47672	0.0132597	0.0945887	Gm10240	Gm10240	ENSMUSG00000068397
Gm12816	202.208	-0.283169	0.103982	-2.72324	0.00646455	0.0560483	Gm12816	Gm12816	ENSMUSG00000083011
Jarid2	147.004	-0.283004	0.0837826	-3.37784	0.000730572	0.0102859	Jarid2	Jarid2	ENSMUSG00000038518
Laptm5	106.23	-0.282949	0.131544	-2.15099	0.0314774	0.169522	Laptm5	Laptm5	ENSMUSG00000028581
Zrsr1	137.147	-0.2826	0.0920165	-3.07119	0.0021321	0.0243186	Zrsr1	Zrsr1	ENSMUSG00000044068
Rps12-ps16	178.999	-0.281365	0.118456	-2.37527	0.0175363	0.113973	Rps12-ps16	Rps12-ps16	ENSMUSG00000096437
Igfals	378.67	-0.280807	0.0887808	-3.16292	0.00156193	0.0190008	Igfals	Igfals	ENSMUSG00000046070
Rnf144b	75.7087	-0.279814	0.130579	-2.14287	0.0321235	0.171421	Rnf144b	Rnf144b	ENSMUSG00000038068
Prdx2	455.448	-0.279241	0.0626237	-4.45904	8.23282e-06	0.000235503	Prdx2	Prdx2	ENSMUSG00000005161
Cox14	221.128	-0.279141	0.0800652	-3.48642	0.000489532	0.00748539	Cox14	Cox14	ENSMUSG00000023020
Birc2	68.9768	-0.27906	0.125072	-2.23119	0.0256686	0.146676	Birc2	Birc2	ENSMUSG00000057367
Retreg1	162.844	-0.278598	0.0920438	-3.0268	0.00247159	0.0270562	Retreg1	Retreg1	ENSMUSG00000022270
Idh2	495.524	-0.278377	0.0612033	-4.5484	5.40549e-06	0.000161206	Idh2	Idh2	ENSMUSG00000030541
Gtpbp1	185.427	-0.278319	0.100964	-2.75661	0.00584041	0.0516306	Gtpbp1	Gtpbp1	ENSMUSG00000042535
Nr1d1	194.168	-0.278147	0.124852	-2.22782	0.0258925	0.147342	Nr1d1	Nr1d1	ENSMUSG00000020889
Snrnp48	269.326	-0.2781	0.0692122	-4.01808	5.86747e-05	0.00122142	Snrnp48	Snrnp48	ENSMUSG00000021431
Pml	93.1328	-0.277046	0.116179	-2.38465	0.0170952	0.112263	Pml	Pml	ENSMUSG00000036986
Gm14698	72.1456	-0.276678	0.117137	-2.36201	0.0181763	0.116429	Gm14698	Gm14698	ENSMUSG00000071748
Gm9493	525.376	-0.276206	0.0947606	-2.91478	0.00355939	0.0356736	Gm9493	Gm9493	ENSMUSG00000044424
Ctsf	71.1624	-0.276029	0.125405	-2.20109	0.0277297	0.154383	Ctsf	Ctsf	ENSMUSG00000083282
Tsc22d4	60.4368	-0.275187	0.137343	-2.00365	0.0451076	0.212774	Tsc22d4	Tsc22d4	ENSMUSG00000029723
[truncated: 30 more rows]

## Sheet: Derepressed
Gene	BATdKO 8oC vs Cre- 8oC log2FC	Cre- 8oCvs Cre- 30oC log2FC	pvalues BATdKO 8oC vs Cre- 8oC	Pvalue Cre-8oC vs Cre- 30oC				101 genes derepressed : Signficantly downregulated for the comparison Cre- 8oC vs Cre-30oC and Significantly upregulated for the comparison BATdKO 8oC vs Cre-T8oC
St3gal6	2.76238	-1.54817	8.30774e-16	9.36193e-06
Svep1	2.4737	-2.26316	4.90014e-15	1.12941e-12
Hspa12a	1.8162	-1.59543	8.90609e-10	8.59364e-08
Gngt2	1.63251	-0.501604	3.29044e-37	0.000176085
Sncg	1.44386	-2.06687	0.00933586	0.000178607
Rgs2	1.40489	-1.7584	4.55972e-16	3.19148e-24
Socs2	1.33161	-0.413882	4.9309e-17	0.011702
Apol6	1.10037	-1.40645	0.000199592	1.73631e-06
Ndn	1.06482	-0.791563	7.09253e-07	0.000260406
Dcbld2	1.00918	-1.12162	0.00056886	8.25077e-05
Irs2	0.981877	-0.427962	5.44834e-15	0.000849086
Tnfaip8	0.976736	-0.674714	1.35974e-09	3.3588e-05
Gm15902	0.974816	-1.68026	0.0298503	5.30483e-05
Il17re	0.955022	-1.31944	0.00420811	6.02237e-05
BB365896	0.921693	-1.2758	0.0015807	1.17714e-05
Zfp703	0.88905	-0.552729	7.56296e-08	0.000965905
Ahcyl2	0.84324	-0.849457	4.80027e-06	3.30851e-06
Cdkn2c	0.828801	-0.958177	0.000326365	2.65119e-05
Ivns1abp	0.812405	-0.718033	2.48712e-28	1.63354e-22
Fbxl8	0.810167	-0.764131	0.000707478	0.00102954
Vmn1r90	0.775529	-0.796131	0.0231897	0.016005
A130071D04Rik	0.770771	-1.11107	0.0247247	0.000657071
Angptl4	0.75969	-1.27412	2.57202e-09	9.56918e-24
Kif21b	0.716173	-0.729944	0.0399802	0.0301777
Chst15	0.711544	-0.860109	3.25503e-08	6.53393e-12
Lmln	0.688846	-1.10042	0.0427556	0.000581682
Pclaf	0.683772	-1.13487	0.0195809	3.31714e-05
Rgs3	0.677762	-0.607501	0.000131112	0.000600627
Pag1	0.637405	-0.586548	0.0243661	0.0331951
Gm37420	0.625217	-0.569905	0.0103869	0.0162573
Fam13a	0.616515	-0.858632	2.96362e-06	8.28813e-11
Gm48585	0.616456	-0.877135	0.0375	0.00215338
Jun	0.614246	-0.790008	3.48802e-05	8.56347e-08
Kdm4c	0.585522	-0.743753	0.0330338	0.0046282
Slc1a5	0.576805	-0.588631	0.0158693	0.0141692
Gm44829	0.52217	-0.490971	0.0180645	0.0221789
Pla2g15	0.515538	-0.503986	6.21101e-05	5.64975e-05
Ophn1	0.514104	-0.774517	0.0165438	0.000232428
Btc	0.510017	-0.881771	0.0222957	4.13526e-05
Rps6ka5	0.508785	-0.480431	0.0257564	0.0328929
Stab1	0.507541	-0.611527	0.0380405	0.00932533
Nfam1	0.50337	-0.498621	0.00836074	0.00700177
Smad3	0.49602	-0.267694	0.000226628	0.0452705
Tnk2	0.488692	-0.318272	0.000294317	0.017591
Tbcc	0.478259	-0.400554	0.00149761	0.00656473
Siva1	0.47087	-0.732051	0.0106386	4.5254e-05
Gm9616	0.470035	-0.635449	0.0439961	0.00533379
Gm11483	0.468548	-0.389187	0.0144275	0.0403846
Acad12	0.460968	-0.561874	0.00669855	0.000644861
Ocel1	0.45269	-0.506312	0.00352237	0.000698261
Slc25a45	0.451181	-0.319266	9.22959e-05	0.00498412
Tram2	0.448438	-0.440762	0.00557858	0.0046999
Prkag2	0.437713	-0.634457	7.44124e-05	3.66847e-09
Usp21	0.43527	-0.34973	0.00505735	0.0203589
Lmnb1	0.432266	-0.567007	0.0402991	0.00543173
Adcy9	0.421921	-0.592983	0.000880524	1.8324e-06
Map3k1	0.413885	-0.402544	0.00201615	0.00226177
Enpp1	0.40852	-0.461399	0.00164974	0.000227973
Tgfbr3	0.393357	-0.551881	0.028924	0.00176869
Zfp113	0.384885	-0.505743	0.0171012	0.00105137
Ercc2	0.384076	-0.435014	0.0225549	0.00743586
Hdac4	0.382045	-0.533592	0.0101614	0.000170681
Gm2011	0.380353	-0.371528	0.0299381	0.0285635
Lmf2	0.374673	-0.45517	0.0202025	0.0034094
Vps16	0.366271	-0.324678	0.0262124	0.0428702
Cpne2	0.364438	-0.41556	0.0383641	0.013401
Cbx6	0.361943	-0.552104	0.0209609	0.000312862
Ptpn6	0.352619	-0.350052	0.00737965	0.00603089
Nos1ap	0.345482	-0.379283	0.0235971	0.00964593
Coq8a	0.335161	-0.428639	1.55525e-06	8.77404e-10
Atp2b4	0.332127	-0.529538	0.0204376	0.000131938
Fam219b	0.329029	-0.311461	0.0161984	0.0187494
Cep170b	0.328932	-0.341399	0.00876463	0.00517053
Tma16	0.326028	-0.308628	0.022678	0.0256645
Rnf19b	0.308694	-0.486415	0.00989348	2.23139e-05
Smc4	0.305194	-0.402387	0.00603163	0.000220827
Lig1	0.293302	-0.45112	0.0210808	0.000219191
Ctsf	0.284753	-0.276029	0.0268939	0.0277297
Gstt2	0.28466	-0.403102	0.00220884	9.83968e-06
Polb	0.281705	-0.332526	0.00311209	0.000322415
Usp39	0.279567	-0.363608	0.0336153	0.00421171
Laptm5	0.263824	-0.282949	0.0489837	0.0314774
Smpd2	0.26271	-0.337326	0.0408926	0.00681749
Nat8	0.260971	-0.337636	0.0400269	0.00663472
Gm33989	0.259775	-0.265199	0.00552644	0.00351564
Plekhg3	0.258723	-0.378721	0.0274771	0.00111502
Limd2	0.255841	-0.382039	0.0277171	0.000639594
Gm6681	0.237114	-0.486579	0.0417098	1.80316e-05
Oaz2	0.23656	-0.295042	0.0206344	0.00363533
Tmbim1	0.231865	-0.462127	0.0430045	2.22665e-05
Stradb	0.228959	-0.289766	0.0465191	0.00984989
Mrps6	0.226395	-0.418694	0.0257371	2.83076e-05
Igfals	0.213285	-0.280807	0.0170515	0.00156193
Ralgps2	0.213134	-0.293109	0.0272421	0.00183707
Atf7ip	0.2085	-0.270986	0.0223739	0.00219838
Rnf168	0.199695	-0.327036	0.0416642	0.000474155
Npc1	0.190012	-0.263585	0.0129357	0.000431153
Prdx2	0.188892	-0.279241	0.00297916	8.23282e-06
Tnrc6b	0.16176	-0.293279	0.00653011	3.15937e-07
Ttc3	0.146674	-0.459811	0.044627	5.18522e-11
Rpsa	0.111515	-0.360472	0.0222852	6.64974e-14

## Sheet: Repressed
Gene	BATdKO 8oC vs Cre- 8oC log2FC	Cre- 8oCvs Cre- 30oC log2FC	pvalues BATdKO 8oC vs Cre- 8oC	Pvalue Cre-8oC vs Cre- 30oC		305 genes: Signficantly upregulated for the comparison Cre-8oC vs Cre-30oC and Significantly downregulated for the comparison BATdKO 8oC vs Cre- 8oC
2310069B03Rik	-1.53963	5.99707	1.05796e-06	7.22986e-24
Gm15241	-2.03854	5.09965	4.7296e-05	5.02003e-16
Ffar4	-1.20381	4.94021	0.010941	7.99264e-16
Odad4	-0.889065	3.8932	0.00374512	2.643e-29
Bmp8b	-2.3566	3.83745	2.86614e-08	1.18208e-16
Acot11	-0.765328	3.38854	0.00514368	4.03231e-31
Lgr6	-1.15208	2.63682	0.00978341	1.08021e-08
Cables1	-0.607694	2.15891	0.00690255	4.93054e-18
1700037H04Rik	-0.778501	2.14589	0.0227931	6.38216e-10
Dhrs9	-1.29916	2.10208	2.73718e-06	6.71658e-13
Sorl1	-1.404	2.09109	2.95435e-07	8.49349e-14
Impa2	-0.395499	2.04059	0.028861	1.32987e-25
Gm42778	-0.809651	2.0364	0.00737391	2.92609e-10
Sik1	-1.00396	2.01907	0.000362552	2.53046e-11
Adap1	-1.67625	1.97267	2.36139e-07	1.18858e-09
Gmpr	-0.696719	1.96056	0.00877771	4.80826e-13
Pfkl	-0.674531	1.9255	6.9999e-08	6.31501e-50
Dhrs7	-0.827201	1.88674	5.10965e-10	4.94245e-43
Gm5182	-1.1344	1.87879	0.000381587	1.01112e-08
Pfkp	-0.369227	1.84578	0.0194914	2.25358e-28
Gm47595	-1.71136	1.82569	1.20535e-15	4.36685e-18
Fbp2	-1.77877	1.81279	1.26072e-06	8.6932e-07
Tlcd3b	-1.03138	1.76782	0.000168191	6.28598e-10
S100b	-1.75069	1.75556	5.42063e-06	5.81278e-06
Pla2g7	-0.84755	1.74014	4.69716e-06	2.73404e-19
Ddhd2	-0.603791	1.715	2.36588e-07	1.06292e-45
Hk2	-0.522539	1.70521	0.00775444	1.26977e-17
Gja1	-1.72873	1.63327	4.49993e-10	3.90398e-09
Tiam1	-0.841143	1.57967	0.000208709	3.16452e-11
Rmdn3	-0.726069	1.56933	0.0054236	9.13562e-09
Hebp2	-1.01705	1.5637	0.000338804	7.97689e-08
Myo5a	-0.994649	1.49807	7.53155e-05	4.36397e-09
Nat8l	-0.96808	1.42036	7.21458e-05	9.91017e-09
Egln1	-0.361352	1.41917	0.0329503	4.39207e-16
Isyna1	-0.764283	1.35416	9.0387e-05	1.35545e-11
Sbk1	-0.689998	1.32754	0.00280757	2.19747e-08
Gm9899	-0.757185	1.29772	0.0014435	9.97043e-08
Negr1	-1.46529	1.29632	3.24766e-06	1.93152e-05
Hk1	-0.809959	1.29336	3.56592e-07	1.62907e-15
Letmd1	-0.279659	1.29261	0.0203935	1.37629e-25
C1qtnf12	-0.825144	1.28968	0.000294419	2.88484e-08
Pgd	-0.358703	1.28377	0.0054029	1.47827e-22
Msantd3	-0.611575	1.24299	0.0236736	8.00728e-06
Ttc28	-0.709069	1.2275	1.77385e-05	3.51008e-13
Slc4a4	-0.427222	1.22505	6.09465e-06	6.55727e-37
Aacs	-0.709922	1.16036	8.90024e-05	3.21649e-10
Itprid2	-0.628162	1.15783	0.000917966	2.39345e-09
Tmed5	-0.382811	1.14397	0.00545118	5.62671e-16
Pmepa1	-0.851214	1.10039	7.61975e-05	4.2279e-07
Irak3	-1.10031	1.09669	4.50352e-05	2.25348e-05
Cnst	-0.571396	1.08628	0.00239165	1.63793e-08
Aatk	-0.759048	1.07975	8.0875e-09	2.40203e-16
Eif4e3	-0.49743	1.07604	0.0060363	5.3098e-09
Mapk8ip1	-1.07806	1.0616	0.00131405	0.00113301
Prune2	-0.899251	1.0394	0.0220559	0.00811741
Inafm2	-0.934674	1.0392	0.0154437	0.00696788
Me1	-0.320727	1.03039	0.00907894	9.13026e-17
Garnl3	-1.37666	1.02253	9.93531e-05	0.00181702
Rpe	-0.59743	1.0166	0.0118187	2.28191e-05
Rpe	-0.59743	1.0166	0.0118187	2.28191e-05
Taldo1	-0.662008	1.0059	7.09263e-13	4.90066e-27
Sh2b2	-0.736503	0.98509	1.25992e-05	7.78993e-09
Cad	-0.634643	0.971682	1.9695e-05	8.65125e-11
Tfdp1	-0.706177	0.964967	0.00759146	0.00021374
Kitl	-0.40712	0.961466	0.0297121	5.4191e-07
Spire1	-1.35883	0.960026	5.78451e-07	0.000262853
Sgk1	-0.366614	0.95814	0.0149195	6.39173e-10
Acacb	-0.225694	0.95224	0.0138985	3.00681e-24
Etfdh	-0.300601	0.942322	0.00679057	1.24332e-16
Acaca	-0.900548	0.933757	1.67043e-10	3.99187e-11
6430710M23Rik	-0.759362	0.924995	0.0113575	0.00181083
Slc27a1	-1.04818	0.922975	0.000101345	0.000591015
Acsl5	-0.478326	0.92278	1.25439e-10	3.35974e-34
Lrrtm2	-0.712459	0.911886	0.0115231	0.000996302
Pdhb	-0.237631	0.909131	0.0309975	3.73953e-16
Gpi1	-0.397841	0.902458	7.30028e-08	3.64588e-33
Zadh2	-0.437528	0.901024	4.77949e-05	2.02544e-16
E2f2	-1.10999	0.873292	9.17678e-11	7.23403e-08
Tspan18	-0.899033	0.864969	0.00110313	0.00177945
Slc2a5	-1.35718	0.853136	1.19772e-12	4.01186e-06
Slc25a1	-0.713528	0.85048	2.75603e-20	1.03662e-27
Fasn	-0.593116	0.848993	4.9592e-08	6.30637e-15
mt-Nd6	-0.276302	0.836708	0.001377	3.95705e-22
Mtor	-0.386903	0.833594	0.00040633	6.92525e-14
Aldoa	-0.483084	0.825498	0.00181246	1.03836e-07
4732440D04Rik	-0.758866	0.813633	0.00572995	0.0025815
Atp8a1	-0.507081	0.812455	0.00616549	1.13951e-05
Ginm1	-0.276649	0.81198	0.0404506	3.92598e-09
Cyp4b1	-0.744665	0.804879	0.00718609	0.00308752
Dlat	-0.561253	0.801774	6.04828e-05	1.44299e-08
Slc38a10	-0.601377	0.79824	8.8341e-07	9.95847e-11
Ppp1r1a	-1.49718	0.793356	0.000150944	0.0415953
Acly	-0.523933	0.786622	3.25369e-05	5.27541e-10
Proca1	-0.65772	0.786441	0.000287955	1.53252e-05
Cbfa2t3	-0.507606	0.770141	4.38877e-05	6.02982e-10
Akr1b10	-0.679944	0.769472	0.00261194	0.000636269
Kcnb1	-1.38455	0.765979	1.31671e-08	0.00154624
Atp6v0a2	-0.310783	0.759242	0.00748341	1.15352e-10
Hsd17b12	-0.31232	0.741203	1.47902e-05	4.98192e-24
Mapkapk3	-0.631575	0.736643	0.0236302	0.00734827
Slc6a6	-0.179944	0.732106	0.0251881	5.87188e-19
Pgap4	-0.556935	0.726359	0.0134746	0.00127833
Cspg4	-0.703227	0.725793	0.0252133	0.0210505
Agpat3	-0.166883	0.70578	0.027414	6.99741e-20
Sfxn5	-0.345586	0.705502	4.04645e-05	1.16255e-16
S100a13	-0.34801	0.695312	2.34349e-05	6.93522e-17
Bmi1	-0.429878	0.695058	0.0108563	3.80693e-05
Hemk1	-0.406205	0.692983	0.00972137	1.03023e-05
Gm2808	-0.475721	0.686697	0.0344646	0.00184462
Kmt5a	-0.328902	0.68633	0.021824	2.40677e-06
Prxl2a	-0.597556	0.684904	3.12427e-08	3.05261e-10
Sod3	-0.379749	0.684736	0.000795531	2.1352e-09
Gm20300	-0.475571	0.679079	0.00231259	1.02884e-05
Pdha1	-0.347099	0.678873	0.0106158	7.31546e-07
Gm49708	-1.18914	0.673472	0.000194532	0.0324153
Ybx2	-1.15094	0.670994	9.35167e-05	0.0174425
Cebpg	-0.252861	0.670153	0.0219534	2.27299e-09
Tmem50b	-0.477425	0.660702	0.011604	0.000432967
Adgrl4	-0.300105	0.659485	0.00741366	5.5527e-09
Herc3	-0.675886	0.658897	0.00540094	0.00499312
Dbt	-0.307375	0.658262	7.11737e-05	4.08159e-17
Zfp91	-0.344789	0.658215	1.42374e-09	3.69073e-30
Gm48795	-0.289078	0.648539	0.00999394	1.24165e-08
Morc4	-0.529816	0.644483	0.0106197	0.00162378
Rap1gap	-0.827587	0.625133	0.00183768	0.014446
Acsf3	-0.476502	0.62267	4.88009e-05	7.61028e-08
Prkaa1	-0.794446	0.620212	8.6562e-06	0.000245255
Pepd	-0.40658	0.617765	0.00227892	2.69955e-06
Ctnna1	-0.461447	0.612661	1.72952e-08	7.36794e-14
Ablim1	-0.475153	0.612189	3.772e-06	2.89146e-09
Sgpl1	-0.23169	0.607235	0.00818476	6.02115e-12
Zfp563	-1.0289	0.604019	0.00166219	0.0361919
Rassf2	-0.970873	0.598541	0.0015926	0.0369596
Sh3bgrl	-0.244146	0.596761	0.00212057	1.12848e-13
Prkab1	-0.397891	0.596751	0.0463782	0.00270166
Abcb8	-0.57862	0.591835	0.00064038	0.000383244
Sgcb	-0.696663	0.59151	0.00615986	0.0169101
Fam210a	-0.192539	0.590302	0.0242026	9.37138e-12
Rgs5	-0.307989	0.588824	0.0205688	1.22248e-05
Rgs5	-0.307989	0.588824	0.0205688	1.22248e-05
Foxn2	-0.6961	0.586736	0.00113508	0.00411641
6430511E19Rik	-1.06912	0.585044	0.00115312	0.0460313
Mccc2	-0.763469	0.58351	4.84196e-07	3.07387e-05
Slc25a28	-0.53543	0.582824	0.00704945	0.00287261
Fam122a	-0.609282	0.582354	0.00205488	0.00206862
Plxna2	-0.232621	0.572615	0.0449878	8.5757e-07
Ppip5k1	-0.630254	0.567494	0.00586444	0.0123169
Ccdc122	-0.665832	0.566492	0.00116906	0.00389794
Shtn1	-0.356756	0.564971	0.000405234	1.54344e-08
Gm14373	-0.685401	0.558108	0.0178187	0.0401288
Mpp7	-0.468669	0.556382	0.00379982	0.000497074
Fmo1	-0.568953	0.552957	7.6309e-07	1.08401e-06
Fbln2	-0.585455	0.552456	0.043075	0.048474
Kcmf1	-0.234419	0.551282	0.000604405	7.95736e-16
Maff	-0.848582	0.546435	0.00198112	0.0345643
Arhgap5	-0.290685	0.546363	7.06359e-05	1.36281e-13
Pnldc1	-0.385809	0.545255	0.0106452	0.000265577
Acer2	-0.449304	0.54469	0.0178815	0.00370103
Card19	-0.848475	0.54114	0.000812576	0.0278668
Ahcyl1	-0.245384	0.540188	0.0264778	1.37458e-06
Bmyc	-0.640532	0.539089	0.00624405	0.0151932
Gnl3l	-0.54687	0.536981	9.25706e-05	5.10031e-05
Zfp106	-0.406628	0.536878	4.67342e-05	8.51494e-08
Tulp4	-0.375417	0.536479	4.03157e-06	3.19084e-11
Dhx32	-0.63318	0.536026	0.00866595	0.0200795
Fam171a1	-0.487905	0.535845	0.00261786	0.000618689
Ptpn11	-0.208621	0.534754	0.00298384	3.80763e-14
Mpv17l2	-0.662562	0.53139	0.0142498	0.0412012
Gm10642	-0.529782	0.53004	0.0297153	0.0238767
Adhfe1	-0.61396	0.529921	2.85983e-06	3.62207e-05
Rragc	-0.29122	0.528731	0.024231	4.83438e-05
Rragc	-0.29122	0.528731	0.024231	4.83438e-05
Rsph3b	-0.690604	0.524397	5.30564e-05	0.00159949
Pank1	-0.125461	0.524011	0.0469494	2.89922e-16
Fuom	-0.221106	0.523523	0.0390826	1.09722e-06
Rsph3a	-0.726383	0.520911	6.12092e-05	0.00314743
Mospd1	-0.471346	0.520189	0.0169554	0.00703853
Ptdss2	-0.273128	0.518602	0.0274633	2.47053e-05
Akap5	-0.86428	0.515702	0.000690042	0.0431036
Acot2	-0.619434	0.514793	5.99393e-06	0.00017879
Cox19	-0.233471	0.512765	0.0106122	2.09142e-08
Mios	-0.57096	0.507442	0.00146599	0.00266411
Ralgapb	-0.32669	0.505619	0.00756481	2.36381e-05
Fbxo22	-0.265693	0.504788	0.00970939	6.13814e-07
Gbe1	-0.331622	0.504562	6.34678e-07	5.18214e-14
Mrpl50	-0.251438	0.503187	0.0347468	2.30041e-05
Fez2	-0.30217	0.501291	0.00243585	3.34394e-07
Rnf150	-1.17794	0.500344	1.50873e-06	0.0265612
Kbtbd11	-0.484312	0.497943	0.0221203	0.0171053
Cbwd1	-0.487529	0.497878	0.0327128	0.0235364
Nfe2l1	-0.203091	0.497787	0.0168568	6.91488e-09
Ubxn2a	-0.346188	0.497704	0.00230626	1.07864e-05
Ube2q2	-0.448637	0.49374	4.28961e-05	3.83886e-06
Gab2	-0.736576	0.492604	3.95776e-05	0.00309679
Pygl	-0.273587	0.490425	0.000236641	6.33248e-11
Derl1	-0.334475	0.486575	5.15186e-09	1.19613e-17
Nampt	-0.343706	0.484756	0.00103545	4.08153e-06
Bcl7b	-0.354107	0.473297	0.0118255	0.000603795
Mrps36	-0.246045	0.472722	0.0372435	7.48819e-05
Ncbp1	-0.343647	0.471195	0.00331069	3.95491e-05
Lats2	-0.405191	0.470273	0.0351113	0.0121304
Gpx8	-1.28678	0.4694	1.7187e-08	0.0308265
Cmpk1	-0.302705	0.468714	0.00506249	1.01058e-05
Slc22a3	-0.893159	0.46669	1.39943e-07	0.0033697
Pank3	-0.445718	0.465978	4.62209e-06	1.76132e-06
Adgrf5	-0.296602	0.465919	0.00342268	4.76689e-06
Tmem41a	-0.3916	0.463202	0.0120022	0.00225022
Pcyox1	-0.317452	0.454371	0.00623585	8.83739e-05
Smpdl3a	-0.617165	0.454047	0.000122426	0.0038484
Tasor2	-0.353735	0.45391	0.0251836	0.00299235
Hspb1	-0.442116	0.453763	3.47558e-05	2.40882e-05
Pla2g12a	-0.461549	0.452654	4.41823e-05	4.18915e-05
Acot1	-0.40942	0.451883	0.00907735	0.00306377
Tmem120b	-0.908371	0.450812	2.81899e-05	0.0327414
Rc3h1	-0.309562	0.450426	0.00435346	2.21087e-05
Gemin5	-0.396242	0.447693	0.048876	0.0204457
Zfp960	-0.523695	0.443764	0.0255243	0.0443603
Mccc1	-0.329704	0.442327	0.00693247	0.000258787
Fastk	-0.254102	0.4326	0.0197679	6.76476e-05
Bloc1s6	-0.366558	0.42625	0.00695809	0.00122001
2210016F16Rik	-0.323838	0.425624	0.0141006	0.00103367
Txnrd2	-0.304208	0.42423	0.00682922	0.00012182
Hipk2	-0.455084	0.423352	1.83939e-08	8.98002e-08
Kifbp	-0.377422	0.418112	0.0493458	0.0240718
Gm44250	-0.252984	0.408797	0.00038896	6.43038e-09
Pigo	-0.523836	0.407377	0.0162056	0.0485563
Pex3	-0.27306	0.407063	0.0228188	0.000606803
Dennd4c	-0.382019	0.406816	0.0313547	0.0171989
Lonp1	-0.367677	0.406067	0.001447	0.000451109
Mecr	-0.431685	0.405023	0.000171703	0.000398296
Dennd5a	-0.297829	0.403779	0.0412919	0.00510527
Ide	-0.232113	0.402044	0.0142545	2.20285e-05
Igf2r	-0.327876	0.398677	0.010663	0.00161768
Ugp2	-0.195696	0.398	0.00670595	4.20148e-08
Mindy2	-0.510213	0.396516	7.42002e-06	0.000437472
Rpia	-0.516068	0.395516	0.0024612	0.0154375
Gm10110	-0.557482	0.394699	0.00119675	0.0168699
C030006K11Rik	-0.249339	0.385326	0.013788	0.000127215
Crybg3	-0.25104	0.383235	0.0433877	0.00167714
Pik3cb	-0.444549	0.382962	0.00610589	0.0128217
Hdac2	-0.298411	0.38211	0.016763	0.00177879
S100a11	-0.306759	0.380856	0.048055	0.014831
Polr2m	-0.321121	0.378755	0.00618819	0.00111958
Bend7	-0.286607	0.378669	0.0138296	0.000945051
Myo5b	-0.492418	0.375478	0.00158396	0.0121128
Fnip1	-0.303772	0.374577	0.00268739	0.000166116
Atp6v1h	-0.292266	0.3721	0.0388825	0.00732468
Adss	-0.262601	0.36662	0.00856961	0.00016989
Gm37033	-0.374795	0.365398	0.0154437	0.0161674
Bche	-0.291037	0.362815	0.00950936	0.000945774
Sgk3	-0.335203	0.362084	0.0343245	0.0161327
Strip1	-0.380548	0.359142	0.00255403	0.003047
Smad2	-0.421771	0.358382	0.0049583	0.0119256
Ccl27a	-0.322616	0.35691	0.0407191	0.0199279
Uqcrq	-0.216474	0.353162	0.00201553	5.54384e-07
Trip11	-0.182317	0.35227	0.0171343	4.00998e-06
Kctd3	-0.318531	0.348732	0.0341965	0.0155241
Tex2	-0.180918	0.34836	0.0387246	5.41787e-05
Camk2b	-0.892679	0.347773	2.18088e-07	0.0322466
Cdc27	-0.278313	0.345787	0.04768	0.0117965
Pth1r	-0.819362	0.345083	6.33842e-09	0.0103166
Cd59a	-0.326289	0.344849	0.0019984	0.00116258
Comt	-0.219257	0.343288	0.017512	0.000213377
Dock5	-0.418637	0.342103	0.00855354	0.0227006
Arap1	-0.286212	0.341149	0.0494054	0.0168393
1110032A03Rik	-0.318216	0.340687	9.97106e-05	1.87066e-05
Tmem64	-0.259373	0.339958	0.0304436	0.00365888
Purb	-0.250109	0.339528	0.00100306	7.05747e-06
Pdpk1	-0.220146	0.339418	0.0152043	0.000142604
Glyr1	-0.221421	0.337582	0.0197805	0.000278747
Cpd	-0.427021	0.334448	0.00124906	0.00883892
Rnf152	-0.319014	0.332627	0.000201705	0.000102536
Txnrd3	-0.307239	0.330842	0.0190146	0.00914335
Dpp8	-0.268853	0.326295	0.0206901	0.00423051
Gmfb	-0.252612	0.324305	0.00464071	0.000167574
Dvl3	-0.417168	0.323835	0.00881299	0.0343168
Dtnbp1	-0.398583	0.322175	7.30126e-05	0.00102972
Eci1	-0.214165	0.31637	0.0292679	0.00140042
Emc7	-0.178337	0.315344	0.0464354	0.000380287
Sdha	-0.203273	0.313878	0.00172617	1.58721e-06
Fbxo11	-0.423671	0.312891	0.000191619	0.00376761
Ppdpf	-0.178091	0.311946	0.0208909	3.95378e-05
Phactr2	-0.231414	0.310785	0.0434558	0.00578314
H1f0	-0.175583	0.308795	0.0233013	5.63108e-05
Rnf10	-0.185013	0.306194	0.0241897	0.000165859
Ddx3x	-0.206599	0.30034	6.51164e-06	3.95064e-11
Wdr61	-0.223539	0.298887	0.00775875	0.000335118
Etf1	-0.162559	0.298717	0.0299499	5.56653e-05
Stk40	-0.314705	0.298549	0.00339373	0.00508664
Dst	-0.524182	0.298183	3.32884e-06	0.00809465
Tacc1	-0.181326	0.29502	0.0106731	3.33837e-05
Cfap36	-0.446306	0.293454	0.00118913	0.0228401
Pam16	-0.259703	0.290251	0.00214242	0.000527701
Sash1	-0.380072	0.287363	0.00172401	0.0139067
2010320M18Rik	-0.325004	0.281644	0.0268874	0.0459066
Ndufs1	-0.321614	0.279389	7.06505e-05	0.000558611
Nup153	-0.321856	0.276977	0.0145722	0.0260773
Erbin	-0.209742	0.275711	0.00992226	0.000529491
Btf3l4	-0.173608	0.273405	0.0360944	0.000825788
Deptor	-0.30518	0.272795	2.04562e-06	2.42129e-05
Med13	-0.22662	0.272258	0.0381108	0.0107118
Polr3g	-0.286318	0.270955	0.0408861	0.0437993
Commd4	-0.29168	0.269024	0.0331206	0.0427585
Ccdc50	-0.214211	0.26507	0.00567432	0.000528817
Calm1	-0.120285	0.264959	0.00792389	6.51479e-09

## Sheet: Downregulated in Both
Gene	Gene	BATdKO 8oC vs Cre- 8oC log2FC	Cre- 8oCvs Cre- 30oC log2FC	pvalues BATdKO 8oC vs Cre- 8oC	Pvalue Cre-8oC vs Cre- 30oC			52 genes downregulated in both comparisons
Trdn	Trdn	-3.34224	-2.27582	0.00268016	0.0383645
Tpm2	Tpm2	-2.75602	-1.62034	4.43738e-06	0.0065393
Tpm1	Tpm1	-1.12863	-1.55571	0.00101975	5.22499e-06
Tnnt1	Tnnt1	-3.04624	-1.69355	2.42798e-05	0.0138686
Tnni2	Tnni2	-3.15255	-2.58017	0.0111879	0.0368722
Tnnc1	Tnnc1	-1.63645	-1.95264	0.0185109	0.00277082
Sspn	Sspn	-0.526874	-0.554919	0.0074042	0.00293866
Snhg18	Snhg18	-0.840041	-0.367653	0.000107859	0.0430334
Smyd1	Smyd1	-1.14987	-1.21978	0.00442693	0.000711479
Rps6ka2	Rps6ka2	-0.565401	-0.617162	0.0465452	0.0162296
Pygm	Pygm	-2.5091	-2.20906	0.000120778	0.000533958
Ppp2r3a	Ppp2r3a	-0.293269	-0.316755	0.0260376	0.0112168
Pkia	Pkia	-1.65036	-1.99131	0.00414708	0.000117623
Pbxip1	Pbxip1	-0.451352	-0.346523	0.000754644	0.00822783
Nupr1	Nupr1	-1.63449	-0.835872	9.09666e-08	0.00116409
Nupr1	Nupr1	-1.63449	-0.835872	9.09666e-08	0.00116409
Neb	Neb	-1.56509	-1.12214	6.47904e-05	0.00404632
Neb	Neb	-1.56509	-1.12214	6.47904e-05	0.00404632
Myom1	Myom1	-0.969786	-1.48746	0.0440014	0.00155985
Mylpf	Mylpf	-2.6492	-2.41527	0.00158887	0.00364302
Myl3	Myl3	-3.74963	-2.24146	0.000294351	0.0227081
Myl1	Myl1	-1.49795	-1.7863	0.0190252	0.00495003
Mmd2	Mmd2	-0.900853	-0.578059	9.15162e-05	0.00763418
Mef2c	Mef2c	-0.505766	-1.16247	0.0422521	1.74071e-06
Map3k20	Map3k20	-0.301488	-0.399981	0.048471	0.00626199
Ktn1	Ktn1	-0.198218	-0.355942	0.0100963	1.66096e-06
Klhl41	Klhl41	-1.62692	-1.46293	0.00240652	0.00305767
Klhl31	Klhl31	-2.61997	-1.82799	0.00102145	0.0143967
Jph1	Jph1	-0.90577	-1.24837	0.0158737	0.000194791
Impdh1	Impdh1	-0.880194	-2.6033	0.000104211	1.63727e-37
Ids	Ids	-0.3438	-0.395637	0.0192671	0.00261067
Hspb6	Hspb6	-0.85788	-0.982467	0.00425153	0.000886007
H19	H19	-2.65133	-1.95765	0.000344835	0.00724587
Gsn	Gsn	-0.820786	-0.630845	0.0021119	0.0174984
Gpx3	Gpx3	-1.20242	-1.09843	0.000319906	0.00098875
Gga2	Gga2	-0.853629	-0.660227	0.00375063	0.00336073
Fundc2	Fundc2	-0.425154	-0.39781	0.000935891	0.00117792
Fundc2	Fundc2	-0.425154	-0.39781	0.000935891	0.00117792
Fsd2	Fsd2	-1.07647	-1.03711	0.0162045	0.0110572
	Eno3	-1.54603	-2.11406	0.00357475	4.27286e-05
	Des	-1.93224	-0.891479	4.96065e-05	0.0469093
	Ddit4l	-1.14883	-1.78919	0.0231493	6.78105e-05
	Cox6a2	-3.22728	-2.65959	0.00840293	0.0264877
	Cox14	-0.274435	-0.279141	0.0012196	0.000489532
	Cfd	-1.65385	-1.30538	8.43535e-06	0.000419127
[truncated: 7 more rows]

## Sheet: Upregulated in Both 
Gene	BATdKO 8oC vs Cre- 8oC log2FC	Cre- 8oCvs Cre- 30oC log2FC	pvalues BATdKO 8oC vs Cre- 8oC	Pvalue Cre-8oC vs Cre- 30oC		significantly upregulated in both 53 genes
[truncated: 53 more rows]
