# Supplementary material for: The TBLR1/TBL1 Co‐Factor Complex Acts as a Transcriptional Checkpoint in the Brown Adipose Tissue Response to Prolonged Cold Exposure
Source: FASEB J. 2025 Aug 11;39(15):e70886. doi: 10.1096/fj.202402993RRR (PMC12337241; doi:10.1096/fj.202402993RRR)
Supplement: Supplementary file 2 — Data S2: fsb270886‐sup‐0002‐DataS2.xlsx. [file FSB2-39-e70886-s004.xlsx]

## Sheet: Upegulated only in BATdKOcold
Gene	BATdKO8oCvsCre-8oC log2FC	Cre-8oCvsCre-30oC log2FC	pvalues BATdKo8oC vs Cre-8oC	Pvalue Cre-8oC vs Cre-30oC		262 specific upregulated in BATdKO 8oC vs Cre- 8oC
Lrrn4	3.72616	#N/A	7.79803e-17	#N/A
Nabp1	2.87008	#N/A	8.11899e-15	#N/A
Elmod2	2.21108	#N/A	2.18398e-17	#N/A
B930025P03Rik	2.06678	#N/A	8.93887e-16	#N/A
B430219N15Rik	2.03001	#N/A	1.448e-08	#N/A
Cbr3	1.90198	#N/A	0.000251655	#N/A
Tfrc	1.71156	#N/A	3.39958e-14	#N/A
Fndc5	1.68885	#N/A	2.58992e-06	#N/A
Ighm	1.46536	#N/A	4.8676e-15	#N/A
Fabp3	1.457	#N/A	0.0173414	#N/A
Lamb3	1.4294	#N/A	5.35613e-06	#N/A
Fabp3-ps1	1.35632	#N/A	0.0247011	#N/A
Alpl	1.29683	#N/A	2.11931e-13	#N/A
mt-Tv	1.25384	#N/A	4.5033e-05	#N/A
Ptpn4	1.17957	#N/A	1.08496e-10	#N/A
Tenm4	1.17237	#N/A	5.48223e-05	#N/A
Cidec	1.02753	#N/A	1.29406e-05	#N/A
Gnai1	1.00773	#N/A	3.56521e-06	#N/A
Gm5678	0.995325	#N/A	0.00171718	#N/A
Slc38a1	0.978778	#N/A	0.00820761	#N/A
Dgat2	0.948696	#N/A	4.38891e-33	#N/A
Gm43672	0.941878	#N/A	8.2798e-07	#N/A
Tbl1xr1	0.92875	#N/A	4.02976e-15	#N/A
Rnf166	0.921042	#N/A	6.91343e-06	#N/A
Vmn2r20	0.916036	#N/A	0.00220187	#N/A
Slc22a27	0.91099	#N/A	0.0384398	#N/A
Cenpe	0.883647	#N/A	0.0258112	#N/A
Mx2	0.880714	#N/A	0.00390036	#N/A
Nusap1	0.871925	#N/A	0.00708794	#N/A
Nfatc2ip	0.863223	#N/A	0.0178926	#N/A
Serpinh1	0.858284	#N/A	0.00864896	#N/A
Rbm43	0.847548	#N/A	0.00903444	#N/A
Pfkfb3	0.847533	#N/A	1.10805e-06	#N/A
Akt1	0.833645	#N/A	0.000101939	#N/A
Tiparp	0.831697	#N/A	0.000240224	#N/A
Gm7909	0.826203	#N/A	0.0131436	#N/A
Arhgef37	0.816261	#N/A	0.000522008	#N/A
Glrx	0.814538	#N/A	1.9881e-11	#N/A
Cbr1	0.814419	#N/A	1.96085e-28	#N/A
Csf1	0.806675	#N/A	0.00131271	#N/A
Osbp2	0.790426	#N/A	0.0056354	#N/A
Lbh	0.783254	#N/A	2.34217e-08	#N/A
Nthl1	0.777472	#N/A	0.0190872	#N/A
Mcm5	0.740924	#N/A	0.0338844	#N/A
Ggact	0.737885	#N/A	0.0188712	#N/A
Mki67	0.732988	#N/A	0.00564233	#N/A
Top3a	0.720014	#N/A	0.0368929	#N/A
Scd2	0.718969	#N/A	0.0245652	#N/A
Mettl3	0.715949	#N/A	0.0362551	#N/A
Naa40	0.710835	#N/A	0.000689745	#N/A
Lilr4b	0.710269	#N/A	0.0476635	#N/A
Bcl6	0.709268	#N/A	5.62033e-09	#N/A
Gm42702	0.704948	#N/A	0.0353303	#N/A
Ints10	0.693629	#N/A	0.0128883	#N/A
Fcgr1	0.686756	#N/A	0.0248759	#N/A
Gm9575	0.681635	#N/A	0.0477088	#N/A
Phf5a	0.677776	#N/A	8.6222e-19	#N/A
Col4a2	0.677296	#N/A	6.02513e-07	#N/A
Apex2	0.676587	#N/A	0.00155194	#N/A
Prkce	0.674536	#N/A	2.77358e-06	#N/A
Gm13872	0.670855	#N/A	0.0190963	#N/A
9930120I10Rik	0.669583	#N/A	0.034238	#N/A
Rrp7a	0.661735	#N/A	0.0081519	#N/A
Ifi213	0.656696	#N/A	0.0250332	#N/A
Il2rg	0.643561	#N/A	0.0176381	#N/A
Gm5457	0.641731	#N/A	0.0461635	#N/A
Gm45206	0.637915	#N/A	0.0126706	#N/A
Tbc1d4	0.637573	#N/A	0.000110331	#N/A
Kif20b	0.635495	#N/A	0.0255861	#N/A
Shb	0.6329	#N/A	0.000274527	#N/A
Esrrg	0.632111	#N/A	0.0152073	#N/A
Vmo1	0.625974	#N/A	0.0241181	#N/A
Gm2814	0.624194	#N/A	0.0125058	#N/A
Dcbld1	0.618622	#N/A	0.0120428	#N/A
Ankrd33b	0.617696	#N/A	0.00124627	#N/A
Rad18	0.616103	#N/A	0.0261917	#N/A
Phlpp1	0.614716	#N/A	9.17052e-05	#N/A
Amigo1	0.591333	#N/A	0.0195663	#N/A
Dipk1a	0.588892	#N/A	0.00681595	#N/A
Gm15590	0.58689	#N/A	0.0203588	#N/A
Ranbp9	0.584076	#N/A	0.0100967	#N/A
Gm38355	0.583728	#N/A	0.00894326	#N/A
G6pd2	0.580313	#N/A	0.0292528	#N/A
Gm7848	0.578862	#N/A	0.0301673	#N/A
Nhsl2	0.576114	#N/A	0.00550593	#N/A
Pdilt	0.575837	#N/A	0.00759461	#N/A
Col4a1	0.574621	#N/A	5.90636e-05	#N/A
Hlf	0.57445	#N/A	2.30294e-09	#N/A
Gm28836	0.573969	#N/A	0.0182343	#N/A
Zcwpw1	0.571481	#N/A	0.0204416	#N/A
Bcor	0.566816	#N/A	0.00147279	#N/A
Lrrc8d	0.565628	#N/A	3.01676e-05	#N/A
Gm6627	0.564905	#N/A	0.00663397	#N/A
Uck2	0.563503	#N/A	0.000464675	#N/A
Gm38387	0.558552	#N/A	0.0485927	#N/A
Rnf144a	0.552204	#N/A	0.000235092	#N/A
Gm17196	0.546227	#N/A	0.00248437	#N/A
Tmem177	0.543556	#N/A	0.00195681	#N/A
Gm7839	0.537664	#N/A	0.0446978	#N/A
Mterf4	0.532044	#N/A	0.000505523	#N/A
Rpl35a-ps7	0.531897	#N/A	0.0440331	#N/A
Gm26608	0.530451	#N/A	0.0105183	#N/A
Gm8663	0.530358	#N/A	0.0418412	#N/A
Pcsk5	0.527319	#N/A	0.00189139	#N/A
Selenop	0.524671	#N/A	6.44329e-07	#N/A
Hnf4aos	0.516727	#N/A	0.027781	#N/A
Il13ra1	0.510921	#N/A	0.00594448	#N/A
Gm35696	0.500002	#N/A	0.0354207	#N/A
Prmt6	0.498175	#N/A	0.0263454	#N/A
Gm37072	0.490641	#N/A	0.00103441	#N/A
Blm	0.488121	#N/A	0.0363835	#N/A
Ppm1m	0.486711	#N/A	0.011152	#N/A
Zfp608	0.484533	#N/A	0.00395675	#N/A
Atxn1	0.481047	#N/A	1.18642e-05	#N/A
Gm15318	0.480636	#N/A	0.0309442	#N/A
Prkcb	0.477324	#N/A	0.0280322	#N/A
Cd300ld	0.47729	#N/A	0.0406054	#N/A
Il17rb	0.471987	#N/A	0.0322835	#N/A
Slc12a4	0.46969	#N/A	0.0383756	#N/A
Tmem120a	0.46828	#N/A	9.83818e-05	#N/A
Rrm1	0.463637	#N/A	0.0087959	#N/A
Celf2	0.46196	#N/A	2.18597e-05	#N/A
Car14	0.461321	#N/A	0.00199646	#N/A
Pfkfb1	0.461224	#N/A	0.00104906	#N/A
Abca1	0.459502	#N/A	1.25373e-07	#N/A
Extl1	0.459365	#N/A	0.0106373	#N/A
Dpp9	0.459016	#N/A	9.8628e-05	#N/A
Gm45244	0.45843	#N/A	0.0424614	#N/A
Slc5a3	0.452534	#N/A	0.0226557	#N/A
Cibar1	0.451012	#N/A	0.0310126	#N/A
Npc2	0.450626	#N/A	2.22981e-06	#N/A
Psma1	0.450251	#N/A	2.75979e-06	#N/A
Gm10734	0.449314	#N/A	0.00533769	#N/A
Alas1	0.447765	#N/A	2.63438e-12	#N/A
Gm43410	0.445004	#N/A	0.0154753	#N/A
Hnf1b	0.43878	#N/A	0.0285086	#N/A
Rnf26	0.435502	#N/A	0.0391021	#N/A
Zbtb1	0.428242	#N/A	0.00387674	#N/A
Serinc5	0.423829	#N/A	0.0158293	#N/A
Tmem135	0.423402	#N/A	2.01496e-05	#N/A
Slc12a7	0.423006	#N/A	0.00512771	#N/A
Foxo1	0.415393	#N/A	3.19437e-07	#N/A
Ttyh2	0.412198	#N/A	0.0120604	#N/A
Uhrf1bp1	0.411872	#N/A	0.00807231	#N/A
Psmb2	0.411138	#N/A	0.0477376	#N/A
Nfil3	0.410058	#N/A	0.00423869	#N/A
Eif2ak2	0.405641	#N/A	0.00479928	#N/A
Marveld2	0.404777	#N/A	0.0468359	#N/A
Mon1a	0.403972	#N/A	0.0137318	#N/A
Uhrf1bp1l	0.401308	#N/A	9.91049e-05	#N/A
Jmjd4	0.400446	#N/A	0.0415317	#N/A
Cited2	0.399664	#N/A	0.00367751	#N/A
Slc22a7	0.39961	#N/A	0.0210324	#N/A
Gdf2	0.398754	#N/A	0.0302934	#N/A
Mrpl45	0.391343	#N/A	2.54479e-05	#N/A
Tbl1x	0.389319	#N/A	2.6142e-06	#N/A
Spc25	0.386892	#N/A	0.0209189	#N/A
Exosc2	0.385418	#N/A	0.0390084	#N/A
Med9	0.384583	#N/A	0.0390103	#N/A
D130043K22Rik	0.382835	#N/A	0.0360964	#N/A
Exoc8	0.380335	#N/A	0.0265432	#N/A
Dglucy	0.38023	#N/A	0.000352709	#N/A
Ccdc152	0.378909	#N/A	0.00739823	#N/A
Syt11	0.370313	#N/A	0.0456871	#N/A
Arhgef18	0.369221	#N/A	0.00311839	#N/A
Cables2	0.365501	#N/A	0.00965483	#N/A
Rtn3	0.365032	#N/A	7.46894e-10	#N/A
Sik3	0.363713	#N/A	0.00162843	#N/A
Tbc1d13	0.361353	#N/A	0.000221132	#N/A
Polr3h	0.358897	#N/A	0.0308476	#N/A
Mrpl1	0.355686	#N/A	0.00440329	#N/A
Myo1c	0.355389	#N/A	0.00695312	#N/A
Stk38l	0.352313	#N/A	0.009289	#N/A
Zswim6	0.352163	#N/A	0.013935	#N/A
Depp1	0.349662	#N/A	0.00196695	#N/A
Sult5a1	0.347167	#N/A	0.0101634	#N/A
Ranbp10	0.345855	#N/A	0.00104067	#N/A
Akr1c20	0.345716	#N/A	0.0270967	#N/A
Coq5	0.345482	#N/A	0.000210209	#N/A
Myh10	0.343253	#N/A	0.0083687	#N/A
Ypel2	0.343233	#N/A	0.00378146	#N/A
Prkaca	0.343129	#N/A	0.000702668	#N/A
Cpeb2	0.342546	#N/A	0.00499635	#N/A
Map3k5	0.342501	#N/A	0.000516007	#N/A
Cmbl	0.342283	#N/A	6.79604e-05	#N/A
Leo1	0.341436	#N/A	0.00398385	#N/A
Ulk1	0.339865	#N/A	0.0275902	#N/A
Gtf3c1	0.338849	#N/A	0.000333867	#N/A
Ndufaf2	0.338253	#N/A	0.00568381	#N/A
Klb	0.336828	#N/A	0.013201	#N/A
Wdr45	0.334961	#N/A	0.039756	#N/A
Mmd	0.334607	#N/A	0.00274924	#N/A
Scd1	0.333266	#N/A	0.00024103	#N/A
Timm50	0.332493	#N/A	0.000652264	#N/A
Rarres2	0.332142	#N/A	0.00597074	#N/A
Helb	0.331281	#N/A	0.0101652	#N/A
Lpgat1	0.33007	#N/A	0.000248323	#N/A
Mrps30	0.328308	#N/A	0.00308302	#N/A
Eipr1	0.326601	#N/A	0.00876483	#N/A
Fzd4	0.326166	#N/A	0.00268068	#N/A
Mrpl35	0.325903	#N/A	9.09123e-05	#N/A
Trappc8	0.322942	#N/A	0.0249622	#N/A
Mapk15	0.321971	#N/A	0.0482595	#N/A
Abce1	0.321216	#N/A	0.00279615	#N/A
Nudt22	0.320685	#N/A	0.0343065	#N/A
Timm22	0.319804	#N/A	0.00600458	#N/A
Gimap9	0.318433	#N/A	0.00511029	#N/A
Mrpl46	0.316394	#N/A	0.00380412	#N/A
Ccdc97	0.315605	#N/A	0.00922828	#N/A
Zmiz1	0.315548	#N/A	0.00045947	#N/A
Colec11	0.314069	#N/A	0.0181627	#N/A
Sdsl	0.313606	#N/A	0.0497566	#N/A
Ciao1	0.313441	#N/A	0.0473892	#N/A
Itga9	0.310173	#N/A	0.0142239	#N/A
Lamb1	0.310084	#N/A	0.0189973	#N/A
Lemd3	0.307702	#N/A	0.0338243	#N/A
Snx30	0.307581	#N/A	0.036152	#N/A
Plod1	0.306934	#N/A	0.000708236	#N/A
AI463229	0.304827	#N/A	0.0114001	#N/A
Erbb3	0.304622	#N/A	0.0366896	#N/A
D16Ertd472e	0.301852	#N/A	0.0270137	#N/A
Ndufa5	0.299088	#N/A	2.15544e-05	#N/A
Dguok	0.29868	#N/A	0.0148511	#N/A
Parp9	0.297944	#N/A	0.00827808	#N/A
Rnf11	0.297615	#N/A	0.04005	#N/A
Psap	0.297254	#N/A	0.0016276	#N/A
Fam20a	0.295268	#N/A	0.0231387	#N/A
Pdzd11	0.294045	#N/A	0.0145278	#N/A
Ncor1	0.291463	#N/A	5.75317e-12	#N/A
Dcaf12	0.290195	#N/A	0.00197065	#N/A
Ndufv3	0.289264	#N/A	0.00383101	#N/A
Atp9b	0.288942	#N/A	0.00408991	#N/A
Dhx8	0.288606	#N/A	0.00366477	#N/A
Mocs2	0.288148	#N/A	0.000510261	#N/A
B3gat3	0.287416	#N/A	0.0359881	#N/A
Mcur1	0.286247	#N/A	0.00140005	#N/A
Nfic	0.286135	#N/A	9.08674e-07	#N/A
Hp	0.284435	#N/A	0.000490947	#N/A
Il18	0.284188	#N/A	0.0312206	#N/A
Ski	0.283013	#N/A	0.00457955	#N/A
Scarb2	0.282532	#N/A	0.000232727	#N/A
Cyb5b	0.282366	#N/A	8.48456e-07	#N/A
Dapk1	0.281673	#N/A	0.00550426	#N/A
Rufy3	0.281143	#N/A	0.000208775	#N/A
Vnn3	0.278962	#N/A	0.00705711	#N/A
Cradd	0.278023	#N/A	0.0486234	#N/A
Lias	0.276954	#N/A	0.000531057	#N/A
Shmt1	0.276767	#N/A	0.000502427	#N/A
Cd93	0.276765	#N/A	0.0255987	#N/A
Il6ra	0.274786	#N/A	0.0131121	#N/A
Aagab	0.272124	#N/A	0.0299511	#N/A
Fra10ac1	0.269923	#N/A	0.00723511	#N/A
Mink1	0.269456	#N/A	0.0225211	#N/A
Atg16l2	0.269021	#N/A	0.0235841	#N/A
Tcn2	0.268161	#N/A	0.00534282	#N/A
Gfer	0.267697	#N/A	0.00217566	#N/A
Ncor2	0.266767	#N/A	0.00986374	#N/A
Hivep2	0.266503	#N/A	0.0472775	#N/A
Tuba1b	0.266291	#N/A	0.0479083	#N/A
Mapk8	0.265852	#N/A	0.037091	#N/A
Enpp4	0.263857	#N/A	0.0125802	#N/A
Drg1	0.263301	#N/A	0.0120034	#N/A

## Sheet: Downregulatedonly in BATdKOcold
Gene	BATdKO8oC vs Cre-8oC log2FC	Cre-8oC vs Cre-30oC log2FC	pvalues BATdKo 8oC vs Cre- 8oC	Pvalue Cre-8oC vs Cre-30oC		338 downregulated specificcally in BATdKO8oC vs Cre- 8oC
Myh7	-5.49655	#N/A	0.0043635	#N/A
Atp2a1	-4.03971	#N/A	0.012774	#N/A
Myh2	-3.80052	#N/A	0.0126525	#N/A
Myh1	-3.73457	#N/A	0.0128925	#N/A
Ttn	-3.69682	#N/A	6.81404e-05	#N/A
Myh8	-3.63245	#N/A	0.000694352	#N/A
Ldb3	-3.56953	#N/A	0.000741832	#N/A
Lmod2	-3.47362	#N/A	0.000109323	#N/A
Mybpc1	-3.41005	#N/A	0.00706484	#N/A
Xirp2	-3.34001	#N/A	0.0448157	#N/A
Tnnt3	-3.29744	#N/A	0.0166244	#N/A
Myh4	-3.27033	#N/A	0.0411214	#N/A
Ryr1	-3.2468	#N/A	0.00890419	#N/A
Acta1	-3.07905	#N/A	0.00938456	#N/A
Ntrk3	-3.05204	#N/A	1.21047e-13	#N/A
Hrc	-2.79439	#N/A	0.023308	#N/A
Cmya5	-2.7296	#N/A	0.00201451	#N/A
Casq1	-2.70439	#N/A	0.0349451	#N/A
Hcar1	-2.39832	#N/A	1.2097e-05	#N/A
Txlnb	-1.85734	#N/A	0.00316693	#N/A
Ptgds	-1.77821	#N/A	1.34821e-05	#N/A
Fhl1	-1.76193	#N/A	2.57197e-06	#N/A
Rab6b	-1.68357	#N/A	1.14399e-07	#N/A
Fgf10	-1.66929	#N/A	0.00313085	#N/A
Ano1	-1.65049	#N/A	2.67694e-06	#N/A
Myom3	-1.59803	#N/A	2.26441e-05	#N/A
Cyp3a41b	-1.46999	#N/A	0.0448876	#N/A
Igsf10	-1.41829	#N/A	0.00163356	#N/A
Retn	-1.31502	#N/A	0.00764515	#N/A
Chst1	-1.31049	#N/A	0.00222196	#N/A
Fgr	-1.27622	#N/A	0.00326767	#N/A
Itih5	-1.21595	#N/A	1.90253e-12	#N/A
Cacna1a	-1.17383	#N/A	0.000272265	#N/A
Ptger3	-1.16776	#N/A	0.002642	#N/A
Art3	-1.15896	#N/A	4.15633e-05	#N/A
Cd248	-1.14923	#N/A	0.00419729	#N/A
Ppp1r3d	-1.12744	#N/A	0.00107788	#N/A
A530016L24Rik	-1.10803	#N/A	0.00578677	#N/A
Prtn3	-1.10612	#N/A	0.0268713	#N/A
Gm50080	-1.09698	#N/A	0.00607903	#N/A
Parm1	-1.04536	#N/A	0.000492296	#N/A
Fst	-1.03136	#N/A	0.00714126	#N/A
Cnrip1	-1.01836	#N/A	0.00865668	#N/A
Ddr1	-1.01772	#N/A	0.00578954	#N/A
Sulf1	-1.01468	#N/A	0.0108432	#N/A
P2rx5	-1.01347	#N/A	0.000101029	#N/A
Klhl42	-1.00771	#N/A	0.00655862	#N/A
Aspn	-1.00329	#N/A	0.00248672	#N/A
Matn2	-0.998973	#N/A	0.0103641	#N/A
Adrb3	-0.981796	#N/A	2.3603e-05	#N/A
Scn7a	-0.981225	#N/A	0.00824057	#N/A
Car5b	-0.943037	#N/A	0.00144929	#N/A
Thap6	-0.934052	#N/A	0.00123315	#N/A
4933440N22Rik	-0.932454	#N/A	0.0104555	#N/A
Dmtn	-0.909339	#N/A	0.00120842	#N/A
C87436	-0.900493	#N/A	0.00373814	#N/A
Mfng	-0.895176	#N/A	0.0186343	#N/A
Vta1	-0.885367	#N/A	0.0126066	#N/A
Plin4	-0.875042	#N/A	0.000556116	#N/A
Pitpnm1	-0.872935	#N/A	0.00260881	#N/A
Fcor	-0.865527	#N/A	0.000146983	#N/A
Prelp	-0.856511	#N/A	1.01049e-12	#N/A
Nsmaf	-0.845886	#N/A	0.00894177	#N/A
Me3	-0.840509	#N/A	0.00503895	#N/A
Pde3a	-0.835562	#N/A	0.00382756	#N/A
Vim	-0.830507	#N/A	1.25983e-05	#N/A
Rpl28-ps3	-0.826869	#N/A	0.00354974	#N/A
Crtap	-0.826095	#N/A	0.0181524	#N/A
Snip1	-0.821627	#N/A	0.00512934	#N/A
Xlr4a	-0.81794	#N/A	0.0182288	#N/A
Nbdy	-0.816927	#N/A	0.00877091	#N/A
Ogn	-0.816783	#N/A	0.0395798	#N/A
Gm36963	-0.816189	#N/A	0.0174997	#N/A
Sema3c	-0.807774	#N/A	0.0492998	#N/A
Mapt	-0.803908	#N/A	9.13665e-08	#N/A
Scara3	-0.802277	#N/A	0.0253527	#N/A
Bc1	-0.799811	#N/A	0.00207467	#N/A
Lrrc17	-0.794088	#N/A	0.00417876	#N/A
Crym	-0.793543	#N/A	0.0177026	#N/A
Rrm2b	-0.792547	#N/A	0.00169282	#N/A
Creb3l1	-0.78358	#N/A	0.0493417	#N/A
Map9	-0.781101	#N/A	0.0101246	#N/A
Sccpdh	-0.779751	#N/A	0.0012219	#N/A
Zfp938	-0.766857	#N/A	0.0256288	#N/A
Ifi27l2a	-0.766719	#N/A	0.00530331	#N/A
Gm43413	-0.760134	#N/A	0.0196487	#N/A
5530601H04Rik	-0.760117	#N/A	0.00642426	#N/A
Heyl	-0.757657	#N/A	0.021205	#N/A
Zfp46	-0.754039	#N/A	0.04841	#N/A
4933407K13Rik	-0.748431	#N/A	0.00672411	#N/A
Slc1a3	-0.74411	#N/A	0.00265571	#N/A
Klf16	-0.742445	#N/A	0.0252892	#N/A
Pde1a	-0.742141	#N/A	0.0027549	#N/A
Rab11fip5	-0.739084	#N/A	0.0179375	#N/A
Slc23a2	-0.738423	#N/A	0.0106537	#N/A
Jam2	-0.733939	#N/A	0.00467837	#N/A
Gm50024	-0.732529	#N/A	0.0130747	#N/A
Ccdc166	-0.730293	#N/A	0.0369521	#N/A
Flvcr1	-0.725455	#N/A	0.029925	#N/A
Gm38056	-0.720111	#N/A	3.3222e-06	#N/A
Golt1b	-0.719714	#N/A	0.015941	#N/A
9430087J23Rik	-0.709871	#N/A	0.0311799	#N/A
Akr1b3	-0.704261	#N/A	4.3382e-06	#N/A
Casz1	-0.703323	#N/A	0.0205569	#N/A
Bloc1s2	-0.700543	#N/A	0.0353593	#N/A
Tm2d1	-0.697649	#N/A	0.00264963	#N/A
Sulf2	-0.693338	#N/A	0.000191282	#N/A
Selenof	-0.688933	#N/A	0.0470233	#N/A
Nubpl	-0.681625	#N/A	0.00929202	#N/A
Cachd1	-0.678007	#N/A	0.0463788	#N/A
Maged2	-0.677215	#N/A	0.0117958	#N/A
B3glct	-0.675092	#N/A	0.000635961	#N/A
Prrx1	-0.666065	#N/A	0.047956	#N/A
Vbp1	-0.665611	#N/A	0.00461254	#N/A
Pisd-ps1	-0.665479	#N/A	0.0283867	#N/A
Gm26549	-0.650861	#N/A	0.0400576	#N/A
Fxyd5	-0.647547	#N/A	0.00952229	#N/A
Adam19	-0.647447	#N/A	0.0219216	#N/A
Gm43133	-0.643432	#N/A	0.0240593	#N/A
Wnt5a	-0.639503	#N/A	0.0116945	#N/A
Lum	-0.636153	#N/A	0.0412683	#N/A
Gm43813	-0.635433	#N/A	0.0105344	#N/A
Adig	-0.632277	#N/A	0.00581917	#N/A
Gm37962	-0.629954	#N/A	0.0431442	#N/A
Gm42467	-0.627728	#N/A	0.0441022	#N/A
Gnao1	-0.626834	#N/A	0.00564226	#N/A
Tcp11l2	-0.625614	#N/A	0.014458	#N/A
Sesn1	-0.625271	#N/A	0.0220911	#N/A
Tspan3	-0.622266	#N/A	0.00656925	#N/A
4930506C21Rik	-0.620823	#N/A	0.0174511	#N/A
Ikzf1	-0.620543	#N/A	0.0486712	#N/A
Pmp22	-0.61897	#N/A	0.00174781	#N/A
Fbxw8	-0.615258	#N/A	0.0472494	#N/A
Get1	-0.613684	#N/A	0.0376695	#N/A
Igfbp5	-0.609278	#N/A	0.0157296	#N/A
Slc39a6	-0.608677	#N/A	0.0305121	#N/A
Nup98	-0.607188	#N/A	0.00738717	#N/A
Gm42783	-0.605973	#N/A	0.0261744	#N/A
Six5	-0.603811	#N/A	0.0430058	#N/A
Col6a3	-0.60364	#N/A	0.0345723	#N/A
Poc1a	-0.59684	#N/A	0.0443743	#N/A
Tmem218	-0.594403	#N/A	0.0320756	#N/A
Pdgfra	-0.590152	#N/A	0.0368153	#N/A
Dpysl2	-0.588755	#N/A	0.0251426	#N/A
Paxx	-0.584854	#N/A	0.000100556	#N/A
Nt5dc1	-0.584747	#N/A	0.0107363	#N/A
Mllt3	-0.582729	#N/A	0.00501833	#N/A
Ampd2	-0.582723	#N/A	0.0285921	#N/A
Dpy19l4	-0.58127	#N/A	0.00456789	#N/A
St7	-0.580513	#N/A	0.0487592	#N/A
Glt28d2	-0.580365	#N/A	0.00330062	#N/A
Sacs	-0.580146	#N/A	0.0381818	#N/A
Kctd17	-0.574098	#N/A	0.00184934	#N/A
Gm9917	-0.572525	#N/A	0.0453171	#N/A
Ccnyl1	-0.570454	#N/A	0.0273675	#N/A
Eps8l1	-0.567033	#N/A	0.0374419	#N/A
Kctd15	-0.562277	#N/A	0.00748627	#N/A
Col1a1	-0.561743	#N/A	0.0434641	#N/A
Arhgef28	-0.559913	#N/A	0.0123244	#N/A
Cask	-0.559663	#N/A	6.55181e-05	#N/A
Cdc23	-0.554945	#N/A	0.0422355	#N/A
Gm9993	-0.554145	#N/A	0.0236243	#N/A
9530056E24Rik	-0.547179	#N/A	0.0490987	#N/A
Coro2b	-0.541624	#N/A	0.0455164	#N/A
Impact	-0.539812	#N/A	0.00138033	#N/A
BC065397	-0.537853	#N/A	0.0350084	#N/A
Ripor2	-0.537386	#N/A	0.0112354	#N/A
Fbn1	-0.535244	#N/A	0.0497093	#N/A
Dynlt1f	-0.534431	#N/A	0.0193066	#N/A
Myl6b	-0.5298	#N/A	0.0267191	#N/A
Chsy1	-0.525269	#N/A	0.0299235	#N/A
Cd63	-0.519213	#N/A	0.00301516	#N/A
Cfap410	-0.517713	#N/A	0.00970284	#N/A
Setd7	-0.51676	#N/A	0.0113942	#N/A
Npr1	-0.516666	#N/A	0.000420689	#N/A
Rtn4	-0.516644	#N/A	2.66045e-05	#N/A
Cyria	-0.516294	#N/A	0.023926	#N/A
Nfkb2	-0.512903	#N/A	0.0164457	#N/A
Rcor3	-0.510544	#N/A	0.00022796	#N/A
Zc3h7b	-0.50933	#N/A	0.0281826	#N/A
Tgfbr1	-0.508215	#N/A	0.00457981	#N/A
Snhg5	-0.507881	#N/A	0.0250094	#N/A
Rasgrf2	-0.507355	#N/A	0.0338279	#N/A
Evi5l	-0.504384	#N/A	0.0167342	#N/A
Tpbgl	-0.50184	#N/A	0.0360358	#N/A
Eps8	-0.499988	#N/A	0.0405279	#N/A
Pts	-0.498766	#N/A	0.0128997	#N/A
Ccdc90b	-0.495864	#N/A	0.0106164	#N/A
Zfp87	-0.494369	#N/A	0.0307066	#N/A
Dusp19	-0.492421	#N/A	0.0400976	#N/A
Slc19a1	-0.485786	#N/A	0.00491602	#N/A
Dcun1d2	-0.48567	#N/A	0.0344245	#N/A
Pdk1	-0.48347	#N/A	1.14373e-05	#N/A
Slc9a6	-0.480004	#N/A	0.0189977	#N/A
Tmem184b	-0.479344	#N/A	0.00877661	#N/A
2700081O15Rik	-0.478011	#N/A	0.0396674	#N/A
Pibf1	-0.477992	#N/A	0.00465451	#N/A
Syt7	-0.477417	#N/A	0.0335786	#N/A
Tsga10	-0.472782	#N/A	0.0434749	#N/A
Meiob	-0.471505	#N/A	0.0212907	#N/A
Dynlt1c	-0.471131	#N/A	0.0340079	#N/A
Abcb10	-0.46932	#N/A	0.0443405	#N/A
Polr3f	-0.464835	#N/A	0.00870268	#N/A
Camk2d	-0.463438	#N/A	0.00147426	#N/A
Gm7292	-0.461932	#N/A	0.0297725	#N/A
Ifi27l2b	-0.461173	#N/A	0.0480437	#N/A
Cpeb1	-0.455089	#N/A	0.0115154	#N/A
Fam53b	-0.454245	#N/A	0.000128448	#N/A
Rps6ka3	-0.450836	#N/A	0.037778	#N/A
Btg3	-0.449474	#N/A	0.0260386	#N/A
Xrcc4	-0.445786	#N/A	0.026441	#N/A
Mblac2	-0.443512	#N/A	0.00752141	#N/A
Clstn1	-0.441989	#N/A	0.0444719	#N/A
Ap4s1	-0.441864	#N/A	0.00253275	#N/A
Pop4	-0.441324	#N/A	0.0181852	#N/A
Cdkl2	-0.440624	#N/A	0.00854714	#N/A
Lgals3	-0.435231	#N/A	0.0278285	#N/A
Filip1	-0.434663	#N/A	0.0489156	#N/A
Gm47154	-0.432576	#N/A	0.0478858	#N/A
Vegfb	-0.432295	#N/A	0.000242191	#N/A
Zfp704	-0.430419	#N/A	0.00538227	#N/A
Swsap1	-0.429675	#N/A	0.0149956	#N/A
Pabpc4	-0.428032	#N/A	6.28499e-05	#N/A
Tmtc3	-0.427794	#N/A	0.0299763	#N/A
Ccdc93	-0.424357	#N/A	0.00984864	#N/A
Trnau1ap	-0.423202	#N/A	0.0320761	#N/A
Haus4	-0.422352	#N/A	0.0499756	#N/A
Bckdk	-0.42189	#N/A	0.00348068	#N/A
Gm10800	-0.421707	#N/A	0.00317444	#N/A
Fam204a	-0.420253	#N/A	0.0366829	#N/A
Sparc	-0.419813	#N/A	0.00515184	#N/A
Slc25a36	-0.419517	#N/A	0.013651	#N/A
Mib2	-0.417929	#N/A	0.00222245	#N/A
Mtmr3	-0.41768	#N/A	0.01265	#N/A
Lztfl1	-0.415323	#N/A	0.0120435	#N/A
Ptrhd1	-0.415111	#N/A	0.000359898	#N/A
Rbms2	-0.414093	#N/A	0.0305462	#N/A
Dusp7	-0.41075	#N/A	0.0329033	#N/A
Jag1	-0.406887	#N/A	0.0241922	#N/A
Pccb	-0.405346	#N/A	9.74572e-06	#N/A
Atg4a	-0.404434	#N/A	0.0492135	#N/A
Cdk14	-0.403285	#N/A	0.0440112	#N/A
Ppm1l	-0.402912	#N/A	0.000158099	#N/A
Lbhd1	-0.398372	#N/A	0.0343622	#N/A
Hipk3	-0.397424	#N/A	0.00155778	#N/A
Eef2k	-0.394075	#N/A	0.0203245	#N/A
Fgfrl1	-0.392629	#N/A	1.86169e-05	#N/A
Cep70	-0.392405	#N/A	0.0212745	#N/A
Ddo	-0.391527	#N/A	0.00836371	#N/A
Zfp407	-0.388132	#N/A	0.0273157	#N/A
Wls	-0.387701	#N/A	0.0366571	#N/A
Tns2	-0.387617	#N/A	0.0438828	#N/A
Heg1	-0.379437	#N/A	0.0179791	#N/A
Cdk2ap2	-0.37755	#N/A	1.78806e-05	#N/A
4632415L05Rik	-0.37463	#N/A	0.0359231	#N/A
Anxa2	-0.370607	#N/A	0.00764707	#N/A
Man2a2	-0.370191	#N/A	0.00199266	#N/A
Thap12	-0.369075	#N/A	0.000173086	#N/A
Ap3s1	-0.368068	#N/A	0.0382068	#N/A
Tmem268	-0.367512	#N/A	0.0160009	#N/A
Lrrc20	-0.367045	#N/A	0.027584	#N/A
Col5a3	-0.366501	#N/A	0.00141152	#N/A
Ubxn7	-0.362683	#N/A	0.0363838	#N/A
Tbkbp1	-0.359173	#N/A	0.0405871	#N/A
Tmem199	-0.35885	#N/A	0.0375167	#N/A
Slc26a2	-0.357953	#N/A	0.0245539	#N/A
Col27a1	-0.356885	#N/A	0.000935033	#N/A
Gng12	-0.353831	#N/A	0.0135158	#N/A
Carnmt1	-0.353533	#N/A	0.0100578	#N/A
Abca2	-0.352706	#N/A	0.000163267	#N/A
Drosha	-0.348018	#N/A	0.0133822	#N/A
Fbxo33	-0.346279	#N/A	0.04153	#N/A
Cldnd1	-0.345663	#N/A	0.0207357	#N/A
Rhoq	-0.34235	#N/A	0.0115108	#N/A
Pih1d1	-0.341416	#N/A	0.00458736	#N/A
Tns1	-0.338983	#N/A	0.000336525	#N/A
G2e3	-0.336939	#N/A	0.0415171	#N/A
Nln	-0.336796	#N/A	0.00198857	#N/A
Flot2	-0.335579	#N/A	0.00186352	#N/A
St6galnac6	-0.332411	#N/A	0.00630286	#N/A
4921524J17Rik	-0.328298	#N/A	0.0272308	#N/A
Slc4a7	-0.327195	#N/A	0.00716356	#N/A
Fktn	-0.323658	#N/A	0.018934	#N/A
Med13l	-0.322756	#N/A	0.000294436	#N/A
Mxi1	-0.322185	#N/A	0.00417815	#N/A
Plce1	-0.320277	#N/A	0.0387707	#N/A
Ctbp1	-0.320019	#N/A	0.0383657	#N/A
Sde2	-0.319452	#N/A	0.0394063	#N/A
Micall1	-0.318486	#N/A	0.0270086	#N/A
Rab11fip2	-0.316964	#N/A	0.0131765	#N/A
Sh3glb1	-0.316886	#N/A	0.00717198	#N/A
Rassf8	-0.3162	#N/A	0.0188792	#N/A
Exoc6	-0.315134	#N/A	0.0234118	#N/A
Tsg101	-0.311624	#N/A	0.0102873	#N/A
Acss2	-0.310298	#N/A	0.000312009	#N/A
Arhgap26	-0.310289	#N/A	0.0228303	#N/A
Cfl2	-0.309132	#N/A	0.00497694	#N/A
Bicd2	-0.308341	#N/A	0.0147813	#N/A
Ushbp1	-0.307592	#N/A	0.0152017	#N/A
Iqgap1	-0.307302	#N/A	0.00802846	#N/A
Ybx3	-0.305128	#N/A	0.0286296	#N/A
Anxa11	-0.304556	#N/A	0.0157809	#N/A
Ubqln4	-0.304358	#N/A	0.0141055	#N/A
Nr1h2	-0.304192	#N/A	0.0303835	#N/A
Armt1	-0.303204	#N/A	0.0415622	#N/A
Uhmk1	-0.301517	#N/A	0.00215359	#N/A
Borcs6	-0.301343	#N/A	0.0474057	#N/A
Triobp	-0.300769	#N/A	0.0124737	#N/A
Slfn5	-0.299878	#N/A	0.02627	#N/A
Enpp2	-0.299373	#N/A	0.00131521	#N/A
Clk4	-0.299253	#N/A	0.00533408	#N/A
Steap3	-0.298539	#N/A	0.0393213	#N/A
Prpf40b	-0.298385	#N/A	0.0226325	#N/A
Sos2	-0.298208	#N/A	0.0167015	#N/A
S100a1	-0.297801	#N/A	0.00054614	#N/A
Tmem123	-0.297582	#N/A	0.0131715	#N/A
Cdkal1	-0.292819	#N/A	0.0151057	#N/A
Selenow	-0.292602	#N/A	0.0447015	#N/A
4930523C07Rik	-0.292022	#N/A	0.0297943	#N/A
Vps13a	-0.291426	#N/A	0.00531846	#N/A
Gm9803	-0.289632	#N/A	0.0103854	#N/A
Rras	-0.287842	#N/A	0.0285169	#N/A
Map4	-0.287582	#N/A	0.0426943	#N/A
Zfp644	-0.28592	#N/A	9.41454e-05	#N/A
Uaca	-0.285497	#N/A	0.0274491	#N/A
Rere	-0.284001	#N/A	0.000156829	#N/A
Anxa5	-0.282683	#N/A	0.00162502	#N/A
Bhlhe40	-0.28251	#N/A	0.00762833	#N/A
Amotl1	-0.279327	#N/A	0.0493679	#N/A
Foxo4	-0.278363	#N/A	0.0384159	#N/A
Ddhd1	-0.276732	#N/A	0.0347258	#N/A
Ubn2	-0.275523	#N/A	0.000125036	#N/A
Rnf216	-0.275048	#N/A	0.0366273	#N/A
Htatsf1	-0.274654	#N/A	0.00197737	#N/A
Cog2	-0.27365	#N/A	0.010707	#N/A
Csde1	-0.268723	#N/A	2.69341e-06	#N/A
Cdkn1b	-0.268498	#N/A	0.0384696	#N/A
Banp	-0.263315	#N/A	0.0454913	#N/A
