# Supplementary material for: The TBLR1/TBL1 Co‐Factor Complex Acts as a Transcriptional Checkpoint in the Brown Adipose Tissue Response to Prolonged Cold Exposure
Source: FASEB J. 2025 Aug 11;39(15):e70886. doi: 10.1096/fj.202402993RRR (PMC12337241; doi:10.1096/fj.202402993RRR)
Supplement: Supplementary file 3 — Data S3: fsb270886‐sup‐0003‐DataS3.xlsx. [file FSB2-39-e70886-s001.xlsx]

## Sheet: upregulated
	Derepressed (100 genes) (correspond to Fig. 5A)				LISA cistrome can accept up to 500 genes as analysis input: BOLD genes from these list were included in the LISA cistrome analysis
Svep1	2.4737
Hspa12a	1.8162
Gngt2	1.63251
Sncg	1.44386
Rgs2	1.40489
Socs2	1.33161
Apol6	1.10037
Ndn	1.06482
Dcbld2	1.00918
Irs2	0.981877
Tnfaip8	0.976736
Gm15902	0.974816
Il17re	0.955022
BB365896	0.921693
Zfp703	0.88905
Ahcyl2	0.84324
Cdkn2c	0.828801
Ivns1abp	0.812405
Fbxl8	0.810167
Vmn1r90	0.775529
A130071D04Rik	0.770771
Angptl4	0.75969
Kif21b	0.716173
Chst15	0.711544
Lmln	0.688846
Pclaf	0.683772
Rgs3	0.677762
Pag1	0.637405
Gm37420	0.625217
Fam13a	0.616515
Gm48585	0.616456
Jun	0.614246
Kdm4c	0.585522
Slc1a5	0.576805
Gm44829	0.52217
Pla2g15	0.515538
Ophn1	0.514104
Btc	0.510017
Rps6ka5	0.508785
Stab1	0.507541
Nfam1	0.50337
Smad3	0.49602
Tnk2	0.488692
Tbcc	0.478259
Siva1	0.47087
Gm9616	0.470035
Gm11483	0.468548
Acad12	0.460968
Ocel1	0.45269
Slc25a45	0.451181
Tram2	0.448438
Prkag2	0.437713
Usp21	0.43527
Lmnb1	0.432266
Adcy9	0.421921
Map3k1	0.413885
Enpp1	0.40852
Tgfbr3	0.393357
Zfp113	0.384885
Ercc2	0.384076
Hdac4	0.382045
Gm2011	0.380353
Lmf2	0.374673
Vps16	0.366271
Cpne2	0.364438
Cbx6	0.361943
Ptpn6	0.352619
Nos1ap	0.345482
Coq8a	0.335161
Atp2b4	0.332127
Fam219b	0.329029
Cep170b	0.328932
Tma16	0.326028
Rnf19b	0.308694
Smc4	0.305194
Lig1	0.293302
Ctsf	0.284753
Gstt2	0.28466
Polb	0.281705
Usp39	0.279567
Laptm5	0.263824
Smpd2	0.26271
Nat8	0.260971
Gm33989	0.259775
Plekhg3	0.258723
Limd2	0.255841
Gm6681	0.237114
Oaz2	0.23656
Tmbim1	0.231865
Stradb	0.228959
Mrps6	0.226395
Igfals	0.213285
Ralgps2	0.213134
Atf7ip	0.2085
Rnf168	0.199695
Npc1	0.190012
Prdx2	0.188892
Tnrc6b	0.16176
Ttc3	0.146674
Rpsa	0.111515
	upregulated (262) (correspond to Fig. 5B)
Gene	BATdKO8oC vs Cre-8oC log2FC
Lrrn4	3.72616
Nabp1	2.87008
Elmod2	2.21108
B930025P03Rik	2.06678
B430219N15Rik	2.03001
Cbr3	1.90198
Tfrc	1.71156
Fndc5	1.68885
Ighm	1.46536
Fabp3	1.457
Lamb3	1.4294
Fabp3-ps1	1.35632
Alpl	1.29683
mt-Tv	1.25384
Ptpn4	1.17957
Tenm4	1.17237
Cidec	1.02753
Gnai1	1.00773
Gm5678	0.995325
Slc38a1	0.978778
Dgat2	0.948696
Gm43672	0.941878
Tbl1xr1	0.92875
Rnf166	0.921042
Vmn2r20	0.916036
Slc22a27	0.91099
Cenpe	0.883647
Mx2	0.880714
Nusap1	0.871925
Nfatc2ip	0.863223
Serpinh1	0.858284
Rbm43	0.847548
Pfkfb3	0.847533
Akt1	0.833645
Tiparp	0.831697
Gm7909	0.826203
Arhgef37	0.816261
Glrx	0.814538
Cbr1	0.814419
Csf1	0.806675
Osbp2	0.790426
Lbh	0.783254
Nthl1	0.777472
Mcm5	0.740924
Ggact	0.737885
Mki67	0.732988
Top3a	0.720014
Scd2	0.718969
Mettl3	0.715949
Naa40	0.710835
Lilr4b	0.710269
Bcl6	0.709268
Gm42702	0.704948
Ints10	0.693629
Fcgr1	0.686756
Gm9575	0.681635
Phf5a	0.677776
Col4a2	0.677296
Apex2	0.676587
Prkce	0.674536
Gm13872	0.670855
9930120I10Rik	0.669583
Rrp7a	0.661735
Ifi213	0.656696
Il2rg	0.643561
Gm5457	0.641731
Gm45206	0.637915
Tbc1d4	0.637573
Kif20b	0.635495
Shb	0.6329
Esrrg	0.632111
Vmo1	0.625974
Gm2814	0.624194
Dcbld1	0.618622
Ankrd33b	0.617696
Rad18	0.616103
Phlpp1	0.614716
Amigo1	0.591333
Dipk1a	0.588892
Gm15590	0.58689
Ranbp9	0.584076
Gm38355	0.583728
G6pd2	0.580313
Gm7848	0.578862
Nhsl2	0.576114
Pdilt	0.575837
Col4a1	0.574621
Hlf	0.57445
Gm28836	0.573969
Zcwpw1	0.571481
Bcor	0.566816
Lrrc8d	0.565628
Gm6627	0.564905
Uck2	0.563503
Gm38387	0.558552
Rnf144a	0.552204
Gm17196	0.546227
Tmem177	0.543556
Gm7839	0.537664
Mterf4	0.532044
Rpl35a-ps7	0.531897
Gm26608	0.530451
Gm8663	0.530358
Pcsk5	0.527319
Selenop	0.524671
Hnf4aos	0.516727
Il13ra1	0.510921
Gm35696	0.500002
Prmt6	0.498175
Gm37072	0.490641
Blm	0.488121
Ppm1m	0.486711
Zfp608	0.484533
Atxn1	0.481047
Gm15318	0.480636
Prkcb	0.477324
Cd300ld	0.47729
Il17rb	0.471987
Slc12a4	0.46969
Tmem120a	0.46828
Rrm1	0.463637
Celf2	0.46196
Car14	0.461321
Pfkfb1	0.461224
Abca1	0.459502
Extl1	0.459365
Dpp9	0.459016
Gm45244	0.45843
Slc5a3	0.452534
Cibar1	0.451012
Npc2	0.450626
Psma1	0.450251
Gm10734	0.449314
Alas1	0.447765
Gm43410	0.445004
Hnf1b	0.43878
Rnf26	0.435502
Zbtb1	0.428242
Serinc5	0.423829
Tmem135	0.423402
Slc12a7	0.423006
Foxo1	0.415393
Ttyh2	0.412198
Uhrf1bp1	0.411872
Psmb2	0.411138
Nfil3	0.410058
Eif2ak2	0.405641
Marveld2	0.404777
Mon1a	0.403972
Uhrf1bp1l	0.401308
Jmjd4	0.400446
Cited2	0.399664
Slc22a7	0.39961
Gdf2	0.398754
Mrpl45	0.391343
Tbl1x	0.389319
Spc25	0.386892
Exosc2	0.385418
Med9	0.384583
D130043K22Rik	0.382835
Exoc8	0.380335
Dglucy	0.38023
Ccdc152	0.378909
Syt11	0.370313
Arhgef18	0.369221
Cables2	0.365501
Rtn3	0.365032
Sik3	0.363713
Tbc1d13	0.361353
Polr3h	0.358897
Mrpl1	0.355686
Myo1c	0.355389
Stk38l	0.352313
Zswim6	0.352163
Depp1	0.349662
Sult5a1	0.347167
Ranbp10	0.345855
Akr1c20	0.345716
Coq5	0.345482
Myh10	0.343253
Ypel2	0.343233
Prkaca	0.343129
Cpeb2	0.342546
Map3k5	0.342501
Cmbl	0.342283
Leo1	0.341436
Ulk1	0.339865
Gtf3c1	0.338849
Ndufaf2	0.338253
Klb	0.336828
Wdr45	0.334961
Mmd	0.334607
Scd1	0.333266
Timm50	0.332493
Rarres2	0.332142
Helb	0.331281
Lpgat1	0.33007
Mrps30	0.328308
Eipr1	0.326601
Fzd4	0.326166
Mrpl35	0.325903
Trappc8	0.322942
Mapk15	0.321971
Abce1	0.321216
Nudt22	0.320685
Timm22	0.319804
Gimap9	0.318433
Mrpl46	0.316394
Ccdc97	0.315605
Zmiz1	0.315548
Colec11	0.314069
Sdsl	0.313606
Ciao1	0.313441
Itga9	0.310173
Lamb1	0.310084
Lemd3	0.307702
Snx30	0.307581
Plod1	0.306934
AI463229	0.304827
Erbb3	0.304622
D16Ertd472e	0.301852
Ndufa5	0.299088
Dguok	0.29868
Parp9	0.297944
Rnf11	0.297615
Psap	0.297254
Fam20a	0.295268
Pdzd11	0.294045
Ncor1	0.291463
Dcaf12	0.290195
Ndufv3	0.289264
Atp9b	0.288942
Dhx8	0.288606
Mocs2	0.288148
B3gat3	0.287416
Mcur1	0.286247
Nfic	0.286135
Hp	0.284435
Il18	0.284188
Ski	0.283013
Scarb2	0.282532
Cyb5b	0.282366
Dapk1	0.281673
Rufy3	0.281143
Vnn3	0.278962
Cradd	0.278023
Lias	0.276954
Shmt1	0.276767
Cd93	0.276765
Il6ra	0.274786
Aagab	0.272124
Fra10ac1	0.269923
Mink1	0.269456
Atg16l2	0.269021
Tcn2	0.268161
Gfer	0.267697
Ncor2	0.266767
Hivep2	0.266503
Tuba1b	0.266291
Mapk8	0.265852
Enpp4	0.263857
Drg1	0.263301

## Sheet: Downregulated
	Repressed (305 genes) (Correspond to Fig. 5A)				LISA cistrome can accept up to 500 genes as analysis input: BOLD genes from these list were included in the LISA cistrome analysis
Bmp8b	-2.3566
Gm15241	-2.03854
Fbp2	-1.77877
S100b	-1.75069
Gja1	-1.72873
Gm47595	-1.71136
Adap1	-1.67625
2310069B03Rik	-1.53963
Ppp1r1a	-1.49718
Negr1	-1.46529
Sorl1	-1.404
Kcnb1	-1.38455
Garnl3	-1.37666
Spire1	-1.35883
Slc2a5	-1.35718
Dhrs9	-1.29916
Gpx8	-1.28678
Ffar4	-1.20381
Gm49708	-1.18914
Rnf150	-1.17794
Lgr6	-1.15208
Ybx2	-1.15094
Gm5182	-1.1344
E2f2	-1.10999
Irak3	-1.10031
Mapk8ip1	-1.07806
6430511E19Rik	-1.06912
Slc27a1	-1.04818
Tlcd3b	-1.03138
Zfp563	-1.0289
Hebp2	-1.01705
Sik1	-1.00396
Myo5a	-0.994649
Rassf2	-0.970873
Nat8l	-0.96808
Inafm2	-0.934674
Tmem120b	-0.908371
Acaca	-0.900548
Prune2	-0.899251
Tspan18	-0.899033
Slc22a3	-0.893159
Camk2b	-0.892679
Odad4	-0.889065
Akap5	-0.86428
Pmepa1	-0.851214
Maff	-0.848582
Card19	-0.848475
Pla2g7	-0.84755
Tiam1	-0.841143
Rap1gap	-0.827587
Dhrs7	-0.827201
C1qtnf12	-0.825144
Pth1r	-0.819362
Hk1	-0.809959
Gm42778	-0.809651
Prkaa1	-0.794446
1700037H04Rik	-0.778501
Acot11	-0.765328
Isyna1	-0.764283
Mccc2	-0.763469
6430710M23Rik	-0.759362
Aatk	-0.759048
4732440D04Rik	-0.758866
Gm9899	-0.757185
Cyp4b1	-0.744665
Gab2	-0.736576
Sh2b2	-0.736503
Rsph3a	-0.726383
Rmdn3	-0.726069
Slc25a1	-0.713528
Lrrtm2	-0.712459
Aacs	-0.709922
Ttc28	-0.709069
Tfdp1	-0.706177
Cspg4	-0.703227
Gmpr	-0.696719
Sgcb	-0.696663
Foxn2	-0.6961
Rsph3b	-0.690604
Sbk1	-0.689998
Gm14373	-0.685401
Akr1b10	-0.679944
Herc3	-0.675886
Pfkl	-0.674531
Ccdc122	-0.665832
Mpv17l2	-0.662562
Taldo1	-0.662008
Proca1	-0.65772
Bmyc	-0.640532
Cad	-0.634643
Dhx32	-0.63318
Mapkapk3	-0.631575
Ppip5k1	-0.630254
Itprid2	-0.628162
Acot2	-0.619434
Smpdl3a	-0.617165
Adhfe1	-0.61396
Msantd3	-0.611575
Fam122a	-0.609282
Cables1	-0.607694
Ddhd2	-0.603791
Slc38a10	-0.601377
Prxl2a	-0.597556
Rpe	-0.59743
Rpe	-0.59743
Fasn	-0.593116
Fbln2	-0.585455
Abcb8	-0.57862
Cnst	-0.571396
Mios	-0.57096
Fmo1	-0.568953
Dlat	-0.561253
Gm10110	-0.557482
Pgap4	-0.556935
Gnl3l	-0.54687
Slc25a28	-0.53543
Morc4	-0.529816
Gm10642	-0.529782
Dst	-0.524182
Acly	-0.523933
Pigo	-0.523836
Zfp960	-0.523695
Hk2	-0.522539
Rpia	-0.516068
Mindy2	-0.510213
Cbfa2t3	-0.507606
Atp8a1	-0.507081
Eif4e3	-0.49743
Myo5b	-0.492418
Fam171a1	-0.487905
Cbwd1	-0.487529
Kbtbd11	-0.484312
Aldoa	-0.483084
Acsl5	-0.478326
Tmem50b	-0.477425
Acsf3	-0.476502
Gm2808	-0.475721
Gm20300	-0.475571
Ablim1	-0.475153
Mospd1	-0.471346
Mpp7	-0.468669
Pla2g12a	-0.461549
Ctnna1	-0.461447
Hipk2	-0.455084
Acer2	-0.449304
Ube2q2	-0.448637
Cfap36	-0.446306
Pank3	-0.445718
Pik3cb	-0.444549
Hspb1	-0.442116
Zadh2	-0.437528
Mecr	-0.431685
Bmi1	-0.429878
Slc4a4	-0.427222
Cpd	-0.427021
Fbxo11	-0.423671
Smad2	-0.421771
Dock5	-0.418637
Dvl3	-0.417168
Acot1	-0.40942
Kitl	-0.40712
Zfp106	-0.406628
Pepd	-0.40658
Hemk1	-0.406205
Lats2	-0.405191
Dtnbp1	-0.398583
Prkab1	-0.397891
Gpi1	-0.397841
Gemin5	-0.396242
Impa2	-0.395499
Tmem41a	-0.3916
Mtor	-0.386903
Pnldc1	-0.385809
Tmed5	-0.382811
Dennd4c	-0.382019
Strip1	-0.380548
Sash1	-0.380072
Sod3	-0.379749
Kifbp	-0.377422
Tulp4	-0.375417
Gm37033	-0.374795
Pfkp	-0.369227
Lonp1	-0.367677
Sgk1	-0.366614
Bloc1s6	-0.366558
Egln1	-0.361352
Pgd	-0.358703
Shtn1	-0.356756
Bcl7b	-0.354107
Tasor2	-0.353735
S100a13	-0.34801
Pdha1	-0.347099
Ubxn2a	-0.346188
Sfxn5	-0.345586
Zfp91	-0.344789
Nampt	-0.343706
Ncbp1	-0.343647
Sgk3	-0.335203
Derl1	-0.334475
Gbe1	-0.331622
Mccc1	-0.329704
Kmt5a	-0.328902
Igf2r	-0.327876
Ralgapb	-0.32669
Cd59a	-0.326289
2010320M18Rik	-0.325004
2210016F16Rik	-0.323838
Ccl27a	-0.322616
Nup153	-0.321856
Ndufs1	-0.321614
Polr2m	-0.321121
Me1	-0.320727
Rnf152	-0.319014
Kctd3	-0.318531
1110032A03Rik	-0.318216
Pcyox1	-0.317452
Stk40	-0.314705
Hsd17b12	-0.31232
Atp6v0a2	-0.310783
Rc3h1	-0.309562
Rgs5	-0.307989
Rgs5	-0.307989
Dbt	-0.307375
Txnrd3	-0.307239
S100a11	-0.306759
Deptor	-0.30518
Txnrd2	-0.304208
Fnip1	-0.303772
Cmpk1	-0.302705
Fez2	-0.30217
Etfdh	-0.300601
Adgrl4	-0.300105
Hdac2	-0.298411
Dennd5a	-0.297829
Adgrf5	-0.296602
Atp6v1h	-0.292266
Commd4	-0.29168
Rragc	-0.29122
Rragc	-0.29122
Bche	-0.291037
Arhgap5	-0.290685
Gm48795	-0.289078
Bend7	-0.286607
Polr3g	-0.286318
Arap1	-0.286212
Letmd1	-0.279659
Cdc27	-0.278313
Ginm1	-0.276649
mt-Nd6	-0.276302
Pygl	-0.273587
Ptdss2	-0.273128
Pex3	-0.27306
Dpp8	-0.268853
Fbxo22	-0.265693
Adss	-0.262601
Pam16	-0.259703
Tmem64	-0.259373
Fastk	-0.254102
Gm44250	-0.252984
Cebpg	-0.252861
Gmfb	-0.252612
Mrpl50	-0.251438
Crybg3	-0.25104
Purb	-0.250109
C030006K11Rik	-0.249339
Mrps36	-0.246045
Ahcyl1	-0.245384
Sh3bgrl	-0.244146
Pdhb	-0.237631
Kcmf1	-0.234419
Cox19	-0.233471
Plxna2	-0.232621
Ide	-0.232113
Sgpl1	-0.23169
Phactr2	-0.231414
Med13	-0.22662
Acacb	-0.225694
Wdr61	-0.223539
Glyr1	-0.221421
Fuom	-0.221106
Pdpk1	-0.220146
Comt	-0.219257
Uqcrq	-0.216474
Ccdc50	-0.214211
Eci1	-0.214165
Erbin	-0.209742
Ptpn11	-0.208621
Ddx3x	-0.206599
Sdha	-0.203273
Nfe2l1	-0.203091
Ugp2	-0.195696
Fam210a	-0.192539
Rnf10	-0.185013
Trip11	-0.182317
Tacc1	-0.181326
Tex2	-0.180918
Slc6a6	-0.179944
Emc7	-0.178337
Ppdpf	-0.178091
H1f0	-0.175583
Btf3l4	-0.173608
Agpat3	-0.166883
Etf1	-0.162559
Pank1	-0.125461
Calm1	-0.120285
	Downregulated (338 genes) (Corresponds to Fig. 5B)
Gene	BATdKO8oC vs Cre-8oC log2FC
Myh7	-5.49655
Atp2a1	-4.03971
Myh2	-3.80052
Myh1	-3.73457
Ttn	-3.69682
Myh8	-3.63245
Ldb3	-3.56953
Lmod2	-3.47362
Mybpc1	-3.41005
Xirp2	-3.34001
Tnnt3	-3.29744
Myh4	-3.27033
Ryr1	-3.2468
Acta1	-3.07905
Ntrk3	-3.05204
Hrc	-2.79439
Cmya5	-2.7296
Casq1	-2.70439
Hcar1	-2.39832
Txlnb	-1.85734
Ptgds	-1.77821
Fhl1	-1.76193
Rab6b	-1.68357
Fgf10	-1.66929
Ano1	-1.65049
Myom3	-1.59803
Cyp3a41b	-1.46999
Igsf10	-1.41829
Retn	-1.31502
Chst1	-1.31049
Fgr	-1.27622
Itih5	-1.21595
Cacna1a	-1.17383
Ptger3	-1.16776
Art3	-1.15896
Cd248	-1.14923
Ppp1r3d	-1.12744
A530016L24Rik	-1.10803
Prtn3	-1.10612
Gm50080	-1.09698
Parm1	-1.04536
Fst	-1.03136
Cnrip1	-1.01836
Ddr1	-1.01772
Sulf1	-1.01468
P2rx5	-1.01347
Klhl42	-1.00771
Aspn	-1.00329
Matn2	-0.998973
Adrb3	-0.981796
Scn7a	-0.981225
Car5b	-0.943037
Thap6	-0.934052
4933440N22Rik	-0.932454
Dmtn	-0.909339
C87436	-0.900493
Mfng	-0.895176
Vta1	-0.885367
Plin4	-0.875042
Pitpnm1	-0.872935
Fcor	-0.865527
Prelp	-0.856511
Nsmaf	-0.845886
Me3	-0.840509
Pde3a	-0.835562
Vim	-0.830507
Rpl28-ps3	-0.826869
Crtap	-0.826095
Snip1	-0.821627
Xlr4a	-0.81794
Nbdy	-0.816927
Ogn	-0.816783
Gm36963	-0.816189
Sema3c	-0.807774
Mapt	-0.803908
Scara3	-0.802277
Bc1	-0.799811
Lrrc17	-0.794088
Crym	-0.793543
Rrm2b	-0.792547
Creb3l1	-0.78358
Map9	-0.781101
Sccpdh	-0.779751
Zfp938	-0.766857
Ifi27l2a	-0.766719
Gm43413	-0.760134
5530601H04Rik	-0.760117
Heyl	-0.757657
Zfp46	-0.754039
4933407K13Rik	-0.748431
Slc1a3	-0.74411
Klf16	-0.742445
Pde1a	-0.742141
Rab11fip5	-0.739084
Slc23a2	-0.738423
Jam2	-0.733939
Gm50024	-0.732529
Ccdc166	-0.730293
Flvcr1	-0.725455
Gm38056	-0.720111
Golt1b	-0.719714
9430087J23Rik	-0.709871
Akr1b3	-0.704261
Casz1	-0.703323
Bloc1s2	-0.700543
Tm2d1	-0.697649
Sulf2	-0.693338
Selenof	-0.688933
Nubpl	-0.681625
Cachd1	-0.678007
Maged2	-0.677215
B3glct	-0.675092
Prrx1	-0.666065
Vbp1	-0.665611
Pisd-ps1	-0.665479
Gm26549	-0.650861
Fxyd5	-0.647547
Adam19	-0.647447
Gm43133	-0.643432
Wnt5a	-0.639503
Lum	-0.636153
Gm43813	-0.635433
Adig	-0.632277
Gm37962	-0.629954
Gm42467	-0.627728
Gnao1	-0.626834
Tcp11l2	-0.625614
Sesn1	-0.625271
Tspan3	-0.622266
4930506C21Rik	-0.620823
Ikzf1	-0.620543
Pmp22	-0.61897
Fbxw8	-0.615258
Get1	-0.613684
Igfbp5	-0.609278
Slc39a6	-0.608677
Nup98	-0.607188
Gm42783	-0.605973
Six5	-0.603811
Col6a3	-0.60364
Poc1a	-0.59684
Tmem218	-0.594403
Pdgfra	-0.590152
Dpysl2	-0.588755
Paxx	-0.584854
Nt5dc1	-0.584747
Mllt3	-0.582729
Ampd2	-0.582723
Dpy19l4	-0.58127
St7	-0.580513
Glt28d2	-0.580365
Sacs	-0.580146
Kctd17	-0.574098
Gm9917	-0.572525
Ccnyl1	-0.570454
Eps8l1	-0.567033
Kctd15	-0.562277
Col1a1	-0.561743
Arhgef28	-0.559913
Cask	-0.559663
Cdc23	-0.554945
Gm9993	-0.554145
9530056E24Rik	-0.547179
Coro2b	-0.541624
Impact	-0.539812
BC065397	-0.537853
Ripor2	-0.537386
Fbn1	-0.535244
Dynlt1f	-0.534431
Myl6b	-0.5298
Chsy1	-0.525269
Cd63	-0.519213
Cfap410	-0.517713
Setd7	-0.51676
Npr1	-0.516666
Rtn4	-0.516644
Cyria	-0.516294
Nfkb2	-0.512903
Rcor3	-0.510544
Zc3h7b	-0.50933
Tgfbr1	-0.508215
Snhg5	-0.507881
Rasgrf2	-0.507355
Evi5l	-0.504384
Tpbgl	-0.50184
Eps8	-0.499988
Pts	-0.498766
Ccdc90b	-0.495864
Zfp87	-0.494369
Dusp19	-0.492421
Slc19a1	-0.485786
Dcun1d2	-0.48567
Pdk1	-0.48347
Slc9a6	-0.480004
Tmem184b	-0.479344
2700081O15Rik	-0.478011
Pibf1	-0.477992
Syt7	-0.477417
Tsga10	-0.472782
Meiob	-0.471505
Dynlt1c	-0.471131
Abcb10	-0.46932
Polr3f	-0.464835
Camk2d	-0.463438
Gm7292	-0.461932
Ifi27l2b	-0.461173
Cpeb1	-0.455089
Fam53b	-0.454245
Rps6ka3	-0.450836
Btg3	-0.449474
Xrcc4	-0.445786
Mblac2	-0.443512
Clstn1	-0.441989
Ap4s1	-0.441864
Pop4	-0.441324
Cdkl2	-0.440624
Lgals3	-0.435231
Filip1	-0.434663
Gm47154	-0.432576
Vegfb	-0.432295
Zfp704	-0.430419
Swsap1	-0.429675
Pabpc4	-0.428032
Tmtc3	-0.427794
Ccdc93	-0.424357
Trnau1ap	-0.423202
Haus4	-0.422352
Bckdk	-0.42189
Gm10800	-0.421707
Fam204a	-0.420253
Sparc	-0.419813
Slc25a36	-0.419517
Mib2	-0.417929
Mtmr3	-0.41768
Lztfl1	-0.415323
Ptrhd1	-0.415111
Rbms2	-0.414093
Dusp7	-0.41075
Jag1	-0.406887
Pccb	-0.405346
Atg4a	-0.404434
Cdk14	-0.403285
Ppm1l	-0.402912
Lbhd1	-0.398372
Hipk3	-0.397424
Eef2k	-0.394075
Fgfrl1	-0.392629
Cep70	-0.392405
Ddo	-0.391527
Zfp407	-0.388132
Wls	-0.387701
Tns2	-0.387617
Heg1	-0.379437
Cdk2ap2	-0.37755
4632415L05Rik	-0.37463
Anxa2	-0.370607
Man2a2	-0.370191
Thap12	-0.369075
Ap3s1	-0.368068
Tmem268	-0.367512
Lrrc20	-0.367045
Col5a3	-0.366501
Ubxn7	-0.362683
Tbkbp1	-0.359173
Tmem199	-0.35885
Slc26a2	-0.357953
Col27a1	-0.356885
Gng12	-0.353831
Carnmt1	-0.353533
Abca2	-0.352706
Drosha	-0.348018
Fbxo33	-0.346279
Cldnd1	-0.345663
Rhoq	-0.34235
Pih1d1	-0.341416
Tns1	-0.338983
G2e3	-0.336939
Nln	-0.336796
Flot2	-0.335579
St6galnac6	-0.332411
4921524J17Rik	-0.328298
Slc4a7	-0.327195
Fktn	-0.323658
Med13l	-0.322756
Mxi1	-0.322185
Plce1	-0.320277
Ctbp1	-0.320019
Sde2	-0.319452
Micall1	-0.318486
Rab11fip2	-0.316964
Sh3glb1	-0.316886
Rassf8	-0.3162
Exoc6	-0.315134
Tsg101	-0.311624
Acss2	-0.310298
Arhgap26	-0.310289
Cfl2	-0.309132
Bicd2	-0.308341
Ushbp1	-0.307592
Iqgap1	-0.307302
Ybx3	-0.305128
Anxa11	-0.304556
Ubqln4	-0.304358
Nr1h2	-0.304192
Armt1	-0.303204
Uhmk1	-0.301517
Borcs6	-0.301343
Triobp	-0.300769
Slfn5	-0.299878
Enpp2	-0.299373
Clk4	-0.299253
Steap3	-0.298539
Prpf40b	-0.298385
Sos2	-0.298208
S100a1	-0.297801
Tmem123	-0.297582
Cdkal1	-0.292819
Selenow	-0.292602
4930523C07Rik	-0.292022
Vps13a	-0.291426
Gm9803	-0.289632
Rras	-0.287842
Map4	-0.287582
Zfp644	-0.28592
Uaca	-0.285497
Rere	-0.284001
Anxa5	-0.282683
Bhlhe40	-0.28251
Amotl1	-0.279327
Foxo4	-0.278363
Ddhd1	-0.276732
Ubn2	-0.275523
Rnf216	-0.275048
Htatsf1	-0.274654
Cog2	-0.27365
Csde1	-0.268723
Cdkn1b	-0.268498
Banp	-0.263315
