# Supplementary material for: The TBLR1/TBL1 Co‐Factor Complex Acts as a Transcriptional Checkpoint in the Brown Adipose Tissue Response to Prolonged Cold Exposure
Source: FASEB J. 2025 Aug 11;39(15):e70886. doi: 10.1096/fj.202402993RRR (PMC12337241; doi:10.1096/fj.202402993RRR)
Supplement: Supplementary file 4 — Data S4: fsb270886‐sup‐0004‐DataS4.xlsx. [file FSB2-39-e70886-s002.xlsx]

## Sheet: Upregulated
LISA output of ranked TFs and TRs
Transcription Factor	rank	1st Sample p-value	2nd Sample p-value	3rd Sample p-value	4th Sample p-value	5th Sample p-value
PPARA	1	1.49E-34	1.80E-31	6.39E-26	8.77E-19	1.13E-15
KMT2B	2	3.91E-34	2.90E-29	6.08E-16	1.91E-15	1.97E-12
RXRA	3	5.08E-34	7.93E-34	1.24E-33	2.70E-33	3.83E-33
CEBPB	4	4.53E-32	1.40E-29	1.27E-27	2.67E-27	3.96E-27
NR3C1	5	1.00E-31	3.35E-31	7.52E-31	6.22E-30	6.71E-30
PPARG	6	1.58E-31	1.75E-31	3.42E-31	4.09E-31	9.93E-31
NCOR1	7	5.97E-30	4.29E-29	1.50E-17	1.34E-07	1.18E-06
THRB	8	2.76E-29	3.61E-27	1.49E-06	7.46E-06
CEBPA	9	1.25E-28	1.54E-28	2.38E-26	5.29E-26	1.33E-24
NR1D1	10	3.08E-27	8.29E-27	6.28E-25	7.39E-24	9.84E-24
FOXA2	11	7.73E-27	6.25E-17	7.94E-15	2.15E-14	1.17E-09
SRC	12	8.29E-27	2.84E-23	1.60E-15	5.07E-08
CREBBP	13	2.68E-25	2.20E-24	2.55E-23	9.50E-21	7.29E-13
PRDM16	14	4.09E-25	1.38E-20	8.20E-19	4.11E-06	5.43E-05
HDAC3	15	4.12E-25	8.60E-24	9.95E-24	7.18E-23	5.28E-22
NR1D2	16	2.97E-24	7.60E-23	8.55E-13	1.40E-04
NKX2-5	17	4.46E-24	7.40E-09
RARA	18	6.32E-24	9.79E-23	1.23E-18	1.23E-18	1.52E-07
RXRG	19	8.90E-24	1.71E-16	4.33E-15	2.29E-14	1.89E-09
POLR2B	20	1.14E-23	1.80E-23	1.80E-23	5.98E-23	6.30E-23
CLOCK	21	1.34E-23	3.37E-13	3.29E-07	8.26E-06	1.55E-05
STAT5B	22	1.77E-23	1.80E-23	1.89E-22	3.11E-22	1.05E-21
NR1H2	23	2.13E-23	1.07E-13	1.89E-12	1.34E-05
HNF4A	24	2.38E-23	2.58E-18	1.76E-08	2.02E-08	2.38E-08
TBX3	25	3.66E-23	1.76E-21	1.89E-05	7.23E-05	7.02E-03
TAF7L	26	1.45E-22	2.07E-05	2.82E-04
NCOR2	27	1.97E-22	1.61E-19	1.13E-14	1.53E-05
GATA4	28	6.26E-22	1.41E-16	6.11E-13	9.34E-12	1.03E-10
BCL6	29	7.47E-22	7.74E-22	4.21E-16	1.03E-14	4.20E-09
RELA	30	9.88E-22	1.06E-18	6.03E-18	7.99E-18	9.23E-18
MED1	31	2.43E-21	8.62E-21	4.24E-19	2.18E-18	1.06E-17
SPI1	32	1.50E-20	2.60E-20	3.43E-20	1.05E-19	6.46E-19
EBF1	33	8.19E-20	1.48E-09	1.00E-08	1.36E-08	1.42E-08
MYC	34	1.23E-19	1.59E-18	1.03E-15	9.38E-15	6.43E-13
FOXA1	35	6.98E-19	7.14E-16	4.96E-13	1.63E-12	3.02E-12
NFIL3	36	7.11E-19
GTF2B	37	9.66E-19	3.75E-13	1.31E-12	1.45E-06	1.01E-05
RORA	38	9.66E-19	5.14E-17
ESR1	39	2.68E-18	9.83E-15	2.24E-12	2.09E-10	3.54E-10
ARNTL	40	2.75E-18	1.75E-15	3.04E-06	3.12E-06	3.29E-06
MAF	41	3.82E-18	2.56E-17	8.05E-12	9.58E-12	5.25E-06
STAT3	42	4.41E-18	1.94E-17	2.38E-17	5.26E-17	5.95E-14
ONECUT1	43	4.49E-18	6.37E-16	3.44E-15	4.33E-15	8.10E-15
RAG1	44	1.49E-17	1.13E-16	1.15E-12	1.26E-12	1.41E-10
PR	45	1.53E-17	5.13E-16	2.17E-11	9.53E-10	9.72E-05
ATF2	46	1.62E-17	1.39E-09
STAT5A	47	2.39E-17	6.53E-17	2.58E-15	5.77E-15	1.59E-13
HNF1B	48	2.80E-17	5.55E-17
STAT5	49	3.45E-17	5.89E-11	2.03E-10	2.51E-09	3.73E-06
RAG2	50	3.63E-17	6.53E-17	3.99E-14	2.74E-12	2.02E-11
EGR1	51	4.26E-17	1.42E-05	1.92E-05	2.28E-05	1.42E-04
TCF4	52	1.14E-16	6.52E-12	1.04E-05	1.47E-05	6.86E-05
GTF2E2	53	1.24E-16	7.41E-06	3.46E-05
ERG	54	2.58E-16	2.23E-15	1.17E-13	5.51E-11	1.46E-07
FLI1	55	3.69E-16	1.14E-15	1.67E-15	4.00E-06	1.92E-05
STAT1	56	4.95E-16	5.68E-16	9.87E-16	2.20E-15	4.63E-14
GATA2	57	5.35E-16	7.43E-14	7.43E-14	7.57E-08	1.54E-06
WT1	58	8.43E-16	1.63E-13	2.55E-12	2.22E-05	3.47E-05
AR	59	9.60E-16	1.52E-11	5.72E-10	3.15E-08	4.96E-08
TGIF1	60	1.00E-15	3.99E-10	1.22E-09	4.46E-09	2.19E-07
E2F4	61	1.20E-15	5.75E-11	3.75E-10	5.32E-09	2.27E-07
TAF3	62	1.28E-15	6.69E-13	1.00E-08
RUNX1	63	1.46E-15	2.28E-13	2.30E-13	7.55E-13	9.21E-11
MYOG	64	1.52E-15	7.29E-13	5.91E-12	4.58E-10	5.75E-07
BACH2	65	1.87E-15
STAT6	66	2.08E-15	2.00E-14	1.31E-11	2.55E-11	1.60E-10
MEIS1	67	2.89E-15	1.31E-13	1.84E-10	3.23E-10	7.38E-08
FOSL2	68	4.33E-15	8.11E-13	1.49E-12	2.25E-09	3.64E-09
NEUROD2	69	4.72E-15	2.25E-13	2.71E-12	7.82E-10	5.84E-08
ETS1	70	5.77E-15	1.34E-13	1.89E-08	2.92E-08	5.30E-06
NR5A2	71	6.44E-15	2.66E-05
IKZF1	72	6.88E-15	9.44E-14	1.46E-13	6.84E-12	2.89E-11
SMAD3	73	8.99E-15	7.21E-10	1.30E-07	2.17E-07	9.80E-07
MYOD1	74	9.83E-15	1.92E-14	4.01E-14	2.29E-13	1.19E-12
TBX21	75	1.15E-14	3.80E-12	3.79E-05	4.61E-05
CRY1	76	1.43E-14	1.22E-11	2.32E-10	2.13E-09	1.99E-08
SIRT1	77	1.60E-14	1.59E-05	1.83E-05	2.18E-05	2.20E-05
RBPJL	78	2.09E-14	2.64E-10
REPIN1	79	2.25E-14
CTCF	80	2.59E-14	6.68E-13	2.67E-12	2.96E-12	3.15E-12
SOX2	81	2.61E-14	9.78E-12	8.20E-11	2.03E-10	5.00E-10
T	82	4.08E-14	1.03E-12	2.55E-08	8.52E-08	1.46E-07
TBX5	83	4.78E-14
ESRRB	84	4.92E-14	1.44E-05	2.28E-05	2.33E-05	2.42E-05
VDR	85	5.75E-14	1.06E-13	1.06E-12	3.93E-12	9.61E-09
SMARCA4	86	6.03E-14	6.83E-14	4.73E-13	1.32E-10	5.73E-10
LMO2	87	7.64E-14	2.52E-04
PAX5	88	9.25E-14	1.95E-13	6.60E-12	6.29E-11	1.69E-10
NR6A1	89	9.55E-14	1.28E-13
RUNX2	90	1.10E-13	3.39E-13	1.72E-10	1.02E-09	8.95E-09
IRF4	91	1.14E-13	2.56E-12	5.35E-12	5.80E-12	2.08E-11
ZBTB17	92	1.39E-13	9.75E-13	1.20E-11	4.21E-07	8.65E-06
JUND	93	1.40E-13	2.60E-12	6.20E-08	9.55E-07	1.44E-05
JUNB	94	1.46E-13	4.47E-12	1.55E-09	1.13E-06	1.64E-06
BATF	95	1.86E-13	4.58E-12	5.30E-12	5.52E-12	5.70E-12
MSX1	96	1.95E-13
NIPBL	97	1.99E-13	1.72E-05	9.07E-04
OTX2	98	2.11E-13	1.31E-10	1.96E-10	4.64E-08	1.51E-06
IRF8	99	2.44E-13	1.03E-11	3.60E-11	6.45E-11	2.55E-09
NFIB	100	2.51E-13	3.97E-11
H2AZ	101	3.07E-13	1.00E-12	1.68E-12	5.15E-12	5.63E-11
FOXL2	102	4.48E-13	6.40E-10
TBP	103	5.37E-13	2.66E-11	8.17E-10	7.64E-09	1.69E-08
ASCL1	104	6.77E-13	3.28E-10	6.32E-08	1.06E-06	1.38E-06
PRDM14	105	7.71E-13	1.89E-05	4.48E-05
E2F3	106	1.40E-12	2.84E-05	2.94E-04	3.51E-04	1.66E-03
ZIC1/2	107	2.06E-12	2.48E-09	4.48E-08	1.41E-06
KLF5	108	2.10E-12	4.66E-10	8.31E-10
CBX7	109	2.17E-12	2.74E-08	1.38E-05	1.50E-05	2.46E-05
SMAD4	110	2.29E-12
UBTF	111	2.73E-12	1.14E-07	4.25E-05
MAZ	112	2.81E-12	3.69E-10
ESRRA	113	2.88E-12
CHD2	114	2.92E-12	1.09E-07
PBX1	115	3.25E-12	7.43E-05
TCF7L1	116	3.37E-12	2.12E-09	1.18E-08	6.47E-08	2.03E-07
EGR2	117	3.49E-12	3.34E-11	8.68E-06	1.24E-05	1.36E-05
BHLHE40	118	3.78E-12	1.73E-09
PAXIP1	119	4.97E-12	8.80E-10	1.04E-05	1.88E-05
RORC	120	5.13E-12	6.54E-12	6.67E-10	1.66E-06	3.50E-06
GATA1	121	5.75E-12	1.04E-09	6.89E-08	7.07E-07	8.71E-07
NOTCH1	122	8.03E-12	1.45E-10	9.24E-07	1.04E-06	2.39E-05
BATF3	123	9.17E-12	1.60E-05
NANOG	124	9.49E-12	1.23E-08	2.13E-08	4.05E-08	4.85E-08
KDM6B	125	1.24E-11	2.08E-11	1.88E-06	4.90E-06	1.22E-05
SMC1A	126	1.26E-11	7.33E-10	4.35E-09	2.33E-07	4.70E-07
PTF1A	127	1.45E-11	5.74E-11	6.69E-09	2.63E-05	2.65E-04
KMT2C	128	1.46E-11	4.43E-10	4.00E-07	1.28E-05	1.54E-05
TCF12	129	1.63E-11	5.36E-09	7.37E-07	9.10E-07	3.03E-05
MLLT3	130	1.73E-11	3.94E-11	2.23E-05
H3S28ph	131	2.10E-11	2.30E-05	3.12E-05	5.72E-05	2.96E-04
SUPT5H	132	2.60E-11	2.66E-11	2.45E-10	9.73E-08	1.59E-05
TFAP2A	133	2.61E-11	3.78E-11	7.82E-10	1.76E-09	1.10E-07
RCOR1	134	3.21E-11	1.17E-08	2.12E-04
RNF2	135	3.41E-11	8.95E-10	2.11E-09	3.97E-09	5.86E-09
OLIG2	136	3.89E-11	7.83E-07	6.05E-05	1.21E-04
CREB1	137	3.93E-11	3.26E-09	1.46E-08	1.46E-07	1.47E-06
CHRM2	138	4.25E-11	6.11E-09	3.00E-07	3.33E-07	3.53E-07
RBPJ	139	4.26E-11	3.85E-06	7.96E-06	7.96E-06	8.33E-06
SIN3A	140	4.41E-11	1.13E-08	1.79E-06	6.67E-06	2.12E-05
TCF7	141	4.49E-11	4.64E-11	6.84E-09	1.75E-05	1.05E-04
MXI1	142	4.61E-11	7.30E-08	2.33E-07	5.21E-06
MEN1	143	5.70E-11	2.08E-09	4.03E-09	4.11E-06	1.78E-05
TAL1	144	8.83E-11	2.79E-08	1.14E-07	1.95E-07	2.67E-07
FOXP3	145	9.31E-11	2.66E-10	9.53E-07	1.71E-06	1.41E-05
RBBP5	146	1.17E-10	1.65E-08	1.40E-05	5.40E-04	1.84E-03
GFI1	147	1.33E-10	1.32E-07	2.34E-05
BRD4	148	1.39E-10	1.86E-10	2.19E-10	6.33E-10	9.02E-10
FOS	149	1.44E-10	1.10E-09	1.40E-08	4.06E-08	4.54E-07
STAT4	150	1.45E-10	1.57E-04	2.27E-04
HOXB4	151	1.56E-10	3.97E-05	3.60E-03
HCFC1	152	1.84E-10	1.73E-08	3.29E-04	1.35E-03
CRY2	153	1.86E-10	8.34E-10	1.50E-07	2.45E-07	1.85E-06
JUN	154	1.86E-10	2.07E-08	1.70E-07	9.96E-07	1.41E-06
NELFA	155	1.96E-10
MAFK	156	2.06E-10	6.66E-09	2.49E-07	8.03E-05
FEZF2	157	2.95E-10	5.38E-08
POU5F1	158	3.01E-10	3.30E-10	6.81E-10	1.05E-09	1.58E-09
KLF4	159	3.11E-10	7.85E-08	1.23E-07	1.17E-05	1.49E-05
RFX3	160	3.60E-10
CBFB	161	3.66E-10	6.12E-06	3.14E-05	4.80E-05	1.36E-04
CHD4	162	3.88E-10	2.04E-06	2.08E-06	2.49E-06	2.87E-06
MZF1	163	4.34E-10	9.97E-10	8.31E-09
ZNF384	164	4.46E-10	2.91E-09	1.31E-06
SMAD2/3	165	5.39E-10	2.28E-06	2.38E-06
TGIF2	166	5.52E-10
MAX	167	6.72E-10	1.85E-09	1.05E-04
CHD8	168	6.73E-10	2.11E-08	2.05E-05	4.75E-05
LHX3	169	6.80E-10
NKX2-1	170	7.00E-10	8.27E-10
YAP1	171	8.85E-10	2.76E-05
HRAS	172	1.21E-09	1.80E-08	7.22E-06	1.26E-04	5.24E-03
POU2F1	173	1.27E-09
MITF	174	1.39E-09
IRF1	175	1.45E-09	2.21E-09	9.46E-06	1.05E-05	1.56E-05
SETDB1	176	1.48E-09	9.34E-07	1.05E-06	2.85E-06	8.30E-06
ZMIZ1	177	1.54E-09	2.91E-09	6.34E-06	1.70E-05
FOXO1	178	1.56E-09	3.93E-08	3.99E-06	1.39E-05	1.45E-05
KDM1A	179	1.60E-09	1.55E-08	1.81E-08	1.39E-07	3.99E-07
PAX6	180	1.70E-09	1.85E-04	1.25E-03	8.20E-03
SP1	181	2.11E-09	4.54E-08	2.69E-05
MYBL1	182	2.20E-09
NKX3-1	183	2.21E-09	1.91E-07	2.63E-05	8.78E-05	9.35E-05
NEUROD1	184	2.69E-09	3.65E-06	9.55E-06	3.60E-05
ZFP57	185	3.21E-09	1.70E-08	4.38E-08	4.87E-07	5.13E-07
NELFB	186	3.51E-09
NRF1	187	4.20E-09	5.68E-08	9.44E-08	1.84E-07	4.40E-07
GRIP1	188	4.34E-09	3.06E-05
SOX9	189	4.75E-09	6.95E-09	1.96E-08	1.30E-05	2.08E-05
KLF3	190	4.98E-09	5.17E-07	5.74E-05
ARID3A	191	7.57E-09	1.98E-05	3.30E-05	9.88E-05
NELFE	192	7.97E-09	2.53E-07
NFYA	193	8.64E-09	4.20E-05	4.91E-05	5.93E-05	1.12E-04
EZH2	194	9.41E-09	7.76E-08	9.83E-08	1.24E-07	2.54E-07
5HMC	195	9.71E-09	5.42E-06	2.50E-05	2.55E-05	2.55E-05
ASCL2	196	1.04E-08	2.60E-05
GATA3	197	1.17E-08	2.58E-07	2.58E-07	4.40E-07	8.17E-07
ZKSCAN1	198	1.20E-08	1.42E-04
RPA	199	1.24E-08	6.24E-08	1.24E-07	3.17E-06	7.28E-06
SOX10	200	1.30E-08	1.08E-04
HDAC1	201	1.32E-08	2.35E-07	4.66E-07	6.37E-06	1.18E-05
TRIM33	202	1.33E-08	7.81E-07	1.25E-06	3.13E-05	3.71E-05
GATA6	203	1.46E-08	1.10E-06	2.37E-06	1.15E-05	1.31E-05
CBX8	204	1.53E-08	1.15E-04	1.32E-04
ETV6	205	1.57E-08	3.73E-06	1.46E-03
INSM1	206	1.66E-08
MEF2A	207	1.87E-08	7.39E-08	1.74E-05	1.15E-03
MTA2	208	1.95E-08
KDM2B	209	2.35E-08	2.57E-08	3.76E-07	2.05E-06	1.72E-05
RAD21	210	2.36E-08	2.25E-07	4.54E-07	5.70E-07	5.70E-07
NFATC2	211	2.44E-08	2.11E-05
POLR3D	212	2.59E-08	5.88E-06	2.09E-05	2.39E-05	3.69E-05
C17orf96	213	2.60E-08	9.10E-08	2.94E-05	1.92E-04
DICER1	214	2.87E-08	1.06E-05	2.33E-05	2.33E-05
NKX6-1	215	3.44E-08
TET1	216	3.94E-08	6.89E-08	2.50E-07	8.78E-06	2.04E-05
NCOA2	217	4.13E-08	1.65E-03
CDK9	218	4.77E-08	2.98E-07	2.44E-06	2.40E-05	2.42E-05
FGFR1	219	4.83E-08	1.36E-05	8.86E-05
RUNX3	220	4.90E-08	1.49E-05	1.92E-05	1.95E-05	2.42E-05
SMAD1	221	5.05E-08	3.83E-06	1.37E-05	1.62E-05	1.90E-05
SIRT6	222	5.61E-08	2.10E-05	2.63E-05	2.63E-05	2.63E-05
GRHL3	223	6.10E-08	1.25E-05	1.01E-04	1.28E-04
E2F1	224	6.33E-08	4.14E-06	1.22E-05	1.23E-05	1.77E-05
MAPK8	225	7.58E-08	2.33E-06	2.24E-05	3.41E-05	3.63E-05
PER2	226	7.69E-08	1.01E-06	3.63E-06	3.09E-05	6.24E-05
TLE	227	7.82E-08
IRF3	228	8.06E-08	2.90E-05
SMC3	229	8.21E-08	1.26E-07	1.72E-06	5.28E-06	5.61E-06
UTF1	230	8.89E-08	1.56E-06	1.51E-04
KDM2A	231	8.91E-08	1.93E-06
ATF7	232	9.30E-08
ASH2L	233	9.83E-08	4.81E-04
SOX3	234	1.16E-07	9.51E-07	5.47E-06	1.77E-05	4.47E-05
FOSB	235	1.24E-07	1.72E-06	3.78E-06	8.56E-06	2.47E-05
ELL2	236	1.33E-07	1.98E-06
KDM4C	237	1.73E-07	4.24E-05	2.06E-04	5.64E-04	7.58E-04
HDAC2	238	1.98E-07	1.73E-06	1.05E-04
ZIC2	239	2.38E-07	1.63E-05
DPY30	240	2.41E-07
SUZ12	241	2.46E-07	3.84E-07	4.43E-07	5.35E-07	5.36E-07
HELLS	242	2.57E-07	4.58E-06
CTNNB1	243	2.59E-07	6.69E-07	2.15E-05	2.41E-05	2.90E-05
THRA	244	2.68E-07
HEY1	245	2.91E-07	7.73E-07	5.46E-05	2.17E-03
KLF1	246	3.22E-07	2.85E-06	1.34E-05	2.24E-05
WDR5	247	3.23E-07	1.52E-06	3.14E-06	8.94E-06	1.51E-05
SPIB	248	3.25E-07	5.39E-05
ELF1	249	3.40E-07	3.53E-04
USF1	250	3.43E-07	4.61E-06	6.04E-06	8.89E-05
POLR3A	251	3.70E-07	4.75E-05	8.88E-05	1.13E-04	1.47E-04
JARID2	252	3.80E-07	1.56E-06	6.08E-06	1.94E-05	2.00E-05
USF2	253	3.81E-07	1.02E-05	6.02E-05
PPARGC1A	254	4.10E-07	1.21E-06
RAD51	255	4.17E-07	4.17E-07	1.29E-05	2.30E-05	2.44E-05
ATOH1	256	4.37E-07	2.96E-06	1.04E-04
MEF2D	257	4.39E-07	4.01E-06	4.75E-06	6.29E-06	1.27E-05
SOX4	258	4.43E-07
ERCC3	259	4.62E-07
MAFF	260	4.98E-07	6.08E-06	8.85E-06	2.90E-05
TFCP2	261	5.61E-07
SIX4	262	5.66E-07	3.93E-05
MAFA	263	6.12E-07
POU3F2	264	6.47E-07	1.94E-06	2.03E-06	3.10E-06	5.22E-06
RFX6	265	6.75E-07
ERF	266	7.21E-07	1.44E-04
MBD3	267	7.37E-07	8.97E-06	1.34E-05	1.50E-05	2.04E-05
ELL3	268	7.70E-07
MED12	269	7.88E-07	1.39E-05	8.04E-05	5.31E-04
GFI1B	270	8.42E-07	1.17E-04	1.70E-04
NR0B2	271	8.59E-07	1.19E-03
MBD1	272	9.51E-07	2.62E-06	1.21E-05	2.38E-05	2.47E-05
TFAP2C	273	9.80E-07	1.71E-05
CHD1	274	9.88E-07	2.63E-05	5.60E-05
RBFOX2	275	9.94E-07
NR0B1	276	9.95E-07	3.22E-06
NPAS4	277	1.15E-06	1.11E-05	2.33E-05
TBX19	278	1.17E-06
DPPA2	279	1.23E-06
FAIRE	280	1.33E-06	1.38E-05	3.14E-05	3.26E-04	1.29E-03
KDM6A	281	1.35E-06	9.60E-06	2.63E-05	2.63E-05	2.91E-05
PER1	282	1.35E-06	2.32E-06	2.12E-05	3.11E-05	3.56E-05
GPS2	283	1.42E-06	1.94E-06
MEF2C	284	1.46E-06	7.92E-06	8.97E-06	2.39E-04
SRF	285	1.81E-06	3.16E-06	4.64E-06	8.61E-06	2.33E-05
HIF1A	286	1.83E-06	1.86E-06	6.34E-06	2.75E-05	4.03E-05
AICDA	287	1.84E-06	1.71E-05	3.76E-05	1.04E-04	7.77E-03
SPNS1	288	1.87E-06	9.33E-06	1.20E-05	1.23E-05	2.92E-05
RAD23B	289	1.94E-06	1.86E-05
TP53	290	2.11E-06	1.37E-05	1.92E-05	2.44E-05	2.64E-05
NCAPD3	291	2.21E-06	3.93E-05
HSF2	292	2.24E-06	1.91E-05	2.59E-03
INO80	293	2.26E-06
SUMO2	294	2.31E-06	2.64E-05	1.24E-04
YY1	295	2.90E-06	3.16E-06	1.20E-05	1.20E-05	1.52E-05
ING1	296	3.02E-06	1.42E-05	7.77E-05	1.88E-04	1.47E-03
KMT2A	297	3.03E-06	5.38E-06	2.43E-05
ETS2	298	3.20E-06	2.77E-05	2.93E-05	4.06E-05
SMARCA5	299	3.29E-06	2.51E-05	2.68E-05	3.19E-05	3.56E-04
DMRT1	300	3.29E-06	4.97E-05
GRHL2	301	3.33E-06
EZH1	302	3.63E-06	1.22E-05	2.16E-05	6.51E-05	9.02E-05
DNMT3B	303	3.69E-06	4.92E-05
TEC	304	3.74E-06	9.16E-04	9.85E-03	2.04E-02
CDK8	305	3.93E-06	6.19E-06
LDB1	306	3.96E-06	1.85E-05	1.38E-04	2.80E-04
PRDM5	307	4.08E-06	1.18E-05	7.48E-05	2.20E-04
MYF5	308	4.47E-06
TOP2A	309	4.49E-06	1.44E-04
PRDM1	310	4.56E-06	1.41E-05	1.59E-05	3.40E-05
NFIC	311	4.71E-06	1.60E-05
IKZF3	312	5.10E-06	1.97E-03
HSF1	313	5.14E-06	7.94E-05	2.47E-04	3.00E-04	5.74E-04
KDM5B	314	5.46E-06	1.82E-05	1.83E-05
E4F1	315	5.50E-06
HIST1H1D	316	5.55E-06	1.70E-05	2.34E-05	2.34E-05	2.66E-05
CDX2	317	5.66E-06	1.72E-05	1.87E-05	4.74E-05	1.63E-04
H2AFX	318	5.67E-06	7.21E-06	1.92E-05	1.92E-05	2.18E-05
ATF3	319	5.79E-06	6.78E-06	1.31E-05	1.69E-05	1.95E-05
SOX6	320	6.15E-06	1.91E-05
ATF4	321	6.41E-06	1.18E-05	2.27E-05	2.57E-05	4.88E-05
GTF2A1	322	6.60E-06
NPAS2	323	6.66E-06	2.63E-05	4.04E-05	4.29E-05	5.37E-05
ATRX	324	6.86E-06	1.29E-05	2.15E-05	2.18E-05	2.23E-05
BRD3	325	6.98E-06	9.43E-06	2.06E-05	3.14E-05	3.67E-05
SMAD2	326	7.12E-06	1.64E-05	5.78E-05
ISL1	327	7.21E-06	1.53E-05	3.51E-05	9.12E-05
GTF2F1	328	7.33E-06
DNMT3L	329	7.40E-06	4.10E-05
KAT2B	330	7.66E-06	1.66E-05	2.95E-05	3.24E-05	1.52E-04
CHD7	331	7.93E-06
AFF4	332	8.10E-06	1.27E-05
HOXC9	333	8.30E-06	1.80E-05	2.66E-04
ELL	334	8.39E-06
MED23	335	8.71E-06	2.63E-05
TMPRSS4	336	8.83E-06	1.73E-05	1.87E-05	9.05E-05	1.29E-04
ELK1	337	8.92E-06	1.60E-05	2.88E-05	3.42E-05
RFX1	338	9.05E-06
IRF7	339	9.09E-06	2.63E-05	2.63E-05	9.17E-03
FOXK1	340	9.54E-06
KDM3A	341	9.76E-06	3.06E-05
ATF7IP	342	1.01E-05
MECP2	343	1.02E-05	1.35E-05	1.41E-05	1.52E-05	1.87E-05
CTR9	344	1.05E-05	8.45E-05	3.73E-03
HIRA	345	1.07E-05	2.76E-05	3.80E-05
MYB	346	1.07E-05	2.14E-05	2.33E-05	3.27E-05	3.95E-05
KDM5A	347	1.10E-05	2.63E-05	8.21E-05	8.31E-05
POU3F1	348	1.14E-05	2.95E-05	1.97E-03
SREBF1	349	1.14E-05	1.48E-05	3.09E-05	6.79E-05	1.10E-04
GSK3B	350	1.21E-05
SUPT6H	351	1.25E-05	4.12E-04
Input	352	1.25E-05	1.66E-05	1.93E-05	2.08E-05	2.09E-05
SFMBT1	353	1.27E-05	2.76E-05
RARG	354	1.29E-05	1.82E-05	4.44E-05	7.40E-05	9.50E-05
MKL2	355	1.29E-05	7.45E-05	1.06E-04
MYO1C	356	1.32E-05
KLF15	357	1.36E-05	1.96E-03
STAT2	358	1.38E-05	3.49E-05	3.64E-05
SATB2	359	1.43E-05
BIRA	360	1.43E-05	2.31E-05	2.63E-05	3.24E-05	6.54E-05
BRWD1	361	1.43E-05	9.03E-05
MBD4	362	1.53E-05	2.05E-05	2.80E-05	5.01E-05
SRSF2	363	1.53E-05	2.63E-05	3.16E-04
DNMT3A	364	1.55E-05	1.98E-05	2.26E-05	2.66E-05	3.05E-05
KDM4A	365	1.55E-05	2.44E-05	2.63E-05
EED	366	1.58E-05	1.89E-05	2.49E-05	3.14E-05	3.25E-05
PARP14	367	1.58E-05	1.28E-04	1.66E-04	2.80E-04
MTF2	368	1.61E-05	2.33E-05
FOXD3	369	1.63E-05	2.45E-05	2.79E-05	3.27E-05	3.57E-05
BRCA1	370	1.64E-05	2.87E-05	4.01E-05	7.26E-05	1.00E+00
SMAD1/5	371	1.70E-05	2.07E-05	1.06E-04	3.65E-03
SOX11	372	1.72E-05	2.10E-05	2.63E-05
BMI1	373	1.73E-05	2.52E-05	2.63E-05	2.63E-05	2.63E-05
TRIM28	374	1.74E-05	2.02E-05	2.35E-05	2.44E-05	2.45E-05
ZIC3	375	1.74E-05
DZIP3	376	1.75E-05
RUVBL1	377	1.76E-05
Ubiquitin	378	1.78E-05	2.03E-05	2.50E-05	2.88E-05	3.30E-05
ETV2	379	1.79E-05	3.44E-05	1.87E-04	2.35E-04	2.43E-04
SRSF1	380	1.83E-05	2.63E-05	2.63E-05
RELB	381	1.86E-05	2.27E-05	2.38E-05	2.63E-05
BARX1	382	1.90E-05
TWIST1	383	1.92E-05	2.04E-05	2.35E-05
CTCFL	384	1.92E-05	2.51E-05	6.50E-02
ELK3	385	1.92E-05	4.09E-03	4.12E-03
GLI3	386	1.93E-05	2.63E-05
PSMB1	387	1.94E-05	4.37E-05
TRIM63	388	1.96E-05	4.10E-04	6.85E-04	1.37E-03
CLK1	389	1.98E-05	2.46E-05
LHX2	390	1.99E-05	8.25E-05	6.77E-04
NLRC5	391	1.99E-05	2.11E-05	2.15E-05	2.41E-05	2.58E-05
NBN	392	1.99E-05	2.20E-05	3.62E-05	3.73E-05
BRDU	393	2.04E-05	2.63E-05
TAF1	394	2.04E-05	8.22E-05	1.02E-02
USP16	395	2.04E-05	2.40E-05	2.48E-05	4.63E-05	5.84E-05
BAZ1B	396	2.04E-05
HOPX	397	2.04E-05	2.46E-05
SUV39H1	398	2.04E-05	2.79E-05
PWP1	399	2.04E-05
RFX5	400	2.05E-05
SCML2	401	2.08E-05	2.42E-05
HMGA2	402	2.08E-05	2.63E-05	1.00E+00	1.00E+00
ASH1L	403	2.10E-05	3.68E-05
REL	404	2.12E-05	2.57E-05	2.63E-05	2.63E-05
SMCHD1	405	2.13E-05
ELK4	406	2.13E-05	2.40E-05	3.15E-05	3.76E-05
OGT	407	2.16E-05	2.50E-05	2.63E-05	6.34E-04
NLRP3	408	2.18E-05	2.18E-05
CXXC1	409	2.18E-05	6.90E-04
SMARCC2	410	2.24E-05	3.21E-05	4.57E-05	5.22E-01
CBX5	411	2.27E-05	2.47E-05	2.63E-05	4.03E-05	1.33E-04
ARID1A	412	2.27E-05	4.76E-05
DMC1	413	2.28E-05	2.74E-05	3.37E-05	3.53E-05	4.19E-05
PRDM9	414	2.30E-05	1.20E-04	3.02E-02
BRD2	415	2.32E-05	2.33E-05	2.33E-05	2.33E-05	5.87E-05
PHF20	416	2.33E-05	2.63E-05
TET3	417	2.35E-05	3.31E-05	4.15E-05	6.92E-05	1.00E+00
NFE2	418	2.39E-05	1.97E-04	7.85E-04	8.33E-04	2.29E-03
HNRNPL	419	2.44E-05	2.78E-05
BAZ1A	420	2.45E-05	2.51E-05	3.10E-05
ACTB	421	2.47E-05
CEBPG	422	2.48E-05
PARP1	423	2.51E-05	2.51E-05
RYBP	424	2.52E-05	2.74E-05
PITX1	425	2.56E-05	3.26E-04
KDM4D	426	2.58E-05	2.63E-05
MBD2	427	2.61E-05	2.62E-05	2.63E-05	2.97E-05	3.30E-05
NFATC1	428	2.62E-05	2.76E-05	1.32E-04
BCL11A	429	2.63E-05
HAND1	430	2.63E-05
ZNF335	431	2.63E-05	8.33E-05	9.80E-05	1.41E-04	1.41E-04
DDX5	432	2.63E-05	2.79E-05	3.88E-05
H3Pan	433	2.63E-05
TOP2B	434	2.63E-05	1.66E-04	4.29E-04
GM6871	435	2.63E-05
ZFP42	436	2.63E-05
DDIT3	437	2.63E-05	2.31E-04
AEBP2	438	2.63E-05
TNNI2	439	2.63E-05	3.16E-05
HOXA9	440	2.63E-05	3.96E-05	8.19E-05
EP400	441	2.63E-05	3.44E-05	4.21E-05	4.22E-04
SIN3B	442	2.64E-05	5.51E-05	6.05E-05	1.45E-04	2.11E-04
EOMES	443	2.65E-05
LBR	444	2.74E-05
DAXX	445	2.75E-05	2.17E-04	2.92E-04	6.47E-04	8.61E-04
MKL1	446	2.78E-05	3.46E-05	7.23E-05
NCOA3	447	2.80E-05
SMC5	448	2.84E-05	2.88E-05	1.00E+00	1.00E+00	1.00E+00
NR4A1	449	2.93E-05	3.55E-05	2.29E-04
TEAD4	450	2.96E-05
RB1	451	2.96E-05	3.52E-05
HEY2	452	2.97E-05
RAP1A	453	2.98E-05	2.99E-04	5.18E-04	1.08E-03
STAG1	454	3.10E-05	6.28E-05	1.49E-04	6.82E-04	2.38E-03
NCOA1	455	3.19E-05	3.24E-05
CUX2	456	3.23E-05	4.23E-05
PHF19	457	3.27E-05	3.31E-05	3.68E-05	3.41E-04	8.07E-03
FOXO3	458	3.29E-05	1.00E+00
ELF5	459	3.37E-05	7.76E-05
SUV39H2	460	3.44E-05	4.38E-05
AURKB	461	3.52E-05	4.38E-04
AHR	462	3.54E-05	4.07E-05	4.31E-05	6.18E-05
PHOX2A	463	3.80E-05
LUZP1	464	3.86E-05
SLC5A5	465	4.22E-05	7.60E-05
STAG2	466	4.24E-05	1.16E-03	7.69E-03	3.04E-02
POLR3GL	467	4.32E-05	1.06E-04	3.33E-04	1.15E-03
CDK7	468	4.42E-05
SOX17	469	4.47E-05	6.18E-05	1.32E-04	2.80E-04	7.88E-04
ZFPM1	470	4.66E-05
LYL1	471	4.83E-05
TBX20	472	4.84E-05
REST	473	4.84E-05	5.00E-05	1.95E-04	2.89E-04	2.97E-04
KDM5C	474	5.29E-05	1.61E-04
ZC3H11A	475	5.46E-05	3.00E-04	4.36E-02
NUP98PHF23	476	5.68E-05
SUMO1	477	5.71E-05	1.17E-04	2.57E-04
EHMT2	478	6.00E-05	6.29E-05
CSTF3	479	6.06E-05
OVOL2	480	6.59E-05
DMRTB1	481	7.00E-05
NKX3-2	482	7.13E-05	1.58E-04
MYCN	483	7.21E-05
CBX3	484	7.28E-05	7.29E-04
TAF9B	485	7.46E-05
KAT8	486	8.37E-05	2.92E-04	5.11E-03	7.65E-03
PAX7	487	8.50E-05
CRX	488	9.46E-05	1.45E-04	1.88E-04	1.14E-03
MTOR	489	1.11E-04
BCL3	490	1.12E-04
MCRS1	491	1.21E-04	1.39E-04
SIX2	492	1.22E-04	1.51E-03
AFF3	493	1.25E-04
ZNF322A	494	1.28E-04
TET2	495	1.31E-04	2.10E-03
TNFSF11	496	1.38E-04	9.18E-03
THAP11	497	1.43E-04
PRDM4	498	1.45E-04	1.64E-04	3.13E-04	3.79E-04
PKNOX1 | PKNOX2	499	1.53E-04
POU3F3	500	1.59E-04
NFE2L2	501	1.65E-04	2.62E-04
CBX2	502	1.83E-04
TFE3	503	1.91E-04	1.28E-03	3.22E-02
POLR3G	504	2.17E-04	5.08E-04
PDX1	505	2.24E-04
AUTS2	506	2.47E-04
KAT5	507	2.56E-04
MSL1	508	2.89E-04	6.29E-04	1.04E-02
KANSL3	509	3.04E-04	5.82E-04
MSL2	510	3.17E-04	8.24E-04
IKZF2	511	3.30E-04
PAX3	512	3.79E-04
CAPG	513	4.07E-04	1.59E-03
EHF	514	5.38E-04
NR2F2	515	5.55E-04
ZNF143	516	6.86E-04	3.34E-03	4.06E-03
SATB1	517	6.94E-04
NFYC	518	7.54E-04
NUCKS1	519	7.85E-04
NFYB	520	7.86E-04
H3F3B	521	8.23E-04	3.13E-03	8.06E-02
PKNOX1	522	1.05E-03
SS18	523	1.11E-03
GLI1	524	1.19E-03
TEAD2	525	1.36E-03	2.36E-03
TDG	526	1.45E-03
KDM4B	527	2.55E-03
PHC1	528	3.00E-03	2.29E-02
HEXIM1	529	3.73E-03
ZFX	530	6.93E-03
NSL1	531	6.96E-03
RFX2	532	7.61E-03	1.12E-02
KCR	533	8.00E-03	1.03E-02	2.37E-02
H1F0	534	1.84E-02
GABPA	535	2.45E-02
JMJD6	536	5.40E-02

## Sheet: Downregulated
LISA output of ranked TFs and TRs
Transcription Factor	rank	1st Sample p-value	2nd Sample p-value	3rd Sample p-value	4th Sample p-value	5th Sample p-value
PPARG	1	7.11E-31	8.00E-31	8.12E-30	9.45E-29	1.08E-27
NR3C1	2	1.17E-28	6.48E-25	8.29E-24	1.25E-22	1.27E-09
KMT2B	3	2.81E-26	1.03E-15	4.08E-12	1.53E-11	6.49E-11
PRDM16	4	1.05E-25	1.11E-22	5.06E-16	2.63E-04	7.37E-04
MYOD1	5	9.71E-21	4.19E-18	1.15E-15	1.34E-15	1.13E-14
TBX3	6	1.47E-20	1.39E-18	2.08E-03	3.80E-02	4.56E-02
TAF7L	7	3.93E-19	1.89E-03	3.41E-02
EBF1	8	8.57E-19	1.07E-03	3.61E-03	3.89E-03	9.36E-03
CEBPB	9	4.05E-18	3.44E-15	3.61E-14	1.20E-12	5.51E-12
MYOG	10	4.17E-18	2.31E-17	5.40E-17	1.06E-11	1.18E-09
SMARCA4	11	3.37E-17	4.66E-11	5.94E-10	1.14E-09	2.26E-09
GATA4	12	4.94E-17	1.84E-11	6.50E-10	1.60E-08	2.80E-07
MED1	13	1.25E-16	3.25E-13	3.65E-12	2.54E-11	1.28E-09
OLIG2	14	4.75E-16	3.87E-08	8.83E-05	1.46E-02
CEBPA	15	6.71E-16	8.24E-16	1.92E-13	3.44E-12	4.46E-11
NKX2-5	16	1.27E-15	1.99E-06
RXRG	17	2.35E-15	1.82E-11	3.49E-08	1.38E-04	1.29E-03
GTF2B	18	3.44E-15	6.03E-13	4.72E-02	7.40E-02	3.52E-01
SPI1	19	6.22E-15	5.24E-11	8.00E-11	9.01E-11	1.28E-08
SUZ12	20	9.77E-15	6.03E-14	1.80E-11	6.49E-11	1.28E-10
FOXA2	21	1.15E-14	1.09E-12	5.71E-06	2.92E-03	9.11E-03
MYC	22	1.28E-14	1.43E-14	4.14E-10	5.56E-09	4.22E-08
JUN	23	2.43E-14	7.02E-13	6.22E-07	2.66E-06	6.62E-05
NEUROD2	24	3.16E-14	1.41E-12	2.60E-11	3.49E-11	1.12E-07
ATF2	25	1.10E-13	2.49E-03
NCOR1	26	1.24E-13	2.76E-02	3.26E-02	4.53E-02	5.48E-02
KLF3	27	2.35E-13	1.87E-05	3.84E-02
WT1	28	2.84E-13	4.22E-13	1.82E-12	3.22E-02	3.63E-02
PR	29	3.08E-13	2.01E-09	6.85E-07	5.72E-05	4.07E-02
CREBBP	30	4.49E-13	1.27E-12	6.72E-12	1.54E-11	3.09E-11
RUNX1	31	8.98E-13	9.08E-11	2.65E-09	3.32E-09	1.22E-08
ASCL1	32	1.11E-12	1.75E-09	1.84E-08	8.59E-05	2.13E-03
PPARA	33	1.34E-12	3.82E-06	3.50E-05	7.42E-05	3.30E-04
FOSL2	34	1.87E-12	2.57E-12	1.86E-11	1.65E-08	6.78E-08
KDM6B	35	2.24E-12	2.90E-07	2.11E-02	3.51E-02	9.23E-02
GATA2	36	2.85E-12	7.66E-08	7.66E-08	2.02E-03	1.79E-02
TCF7L1	37	2.90E-12	7.52E-04	2.53E-03	5.96E-03	1.08E-02
E2F3	38	9.90E-12	7.99E-05	8.62E-02	1.13E-01	3.10E-01
RNF2	39	1.29E-11	5.35E-10	1.75E-08	1.20E-07	2.53E-07
RUNX2	40	1.36E-11	4.37E-11	1.46E-06	2.70E-06	6.11E-06
SOX2	41	2.49E-11	1.51E-08	5.00E-08	1.47E-05	1.59E-05
MEF2D	42	2.50E-11	5.66E-08	9.88E-03	1.02E-02	1.47E-02
RXRA	43	2.69E-11	2.53E-09	5.86E-08	6.88E-08	9.62E-08
T	44	3.30E-11	5.91E-05	2.82E-04	5.67E-04	1.09E-03
SOX9	45	4.69E-11	1.52E-08	1.71E-03	6.90E-03	1.34E-02
ESR1	46	5.08E-11	8.29E-11	3.64E-08	7.86E-08	3.48E-07
OTX2	47	5.58E-11	6.93E-08	2.50E-05	1.18E-04	1.44E-04
TBP	48	5.66E-11	5.41E-03	1.05E-02	2.23E-02	2.74E-02
NR6A1	49	1.41E-10	2.25E-10
PBX1	50	1.89E-10	8.95E-03
YAP1	51	2.29E-10	6.27E-02
LHX3	52	2.72E-10
NR1D1	53	3.07E-10	9.63E-07	5.32E-05	8.13E-04	9.44E-04
VDR	54	3.23E-10	1.33E-07	2.28E-06	1.14E-05	1.45E-04
TAF3	55	3.32E-10	3.92E-07	1.63E-06
MTA2	56	4.12E-10
JUNB	57	4.49E-10	1.00E-05	4.22E-05	8.29E-03	1.89E-02
HRAS	58	5.12E-10	4.99E-09	3.58E-08	8.92E-08	1.33E-04
KLF5	59	5.17E-10	8.73E-10	1.79E-05
EZH2	60	5.18E-10	1.13E-08	2.79E-08	1.37E-07	9.23E-07
H2AZ	61	6.20E-10	6.44E-10	6.68E-09	9.09E-09	1.68E-08
RBFOX2	62	6.65E-10
SMAD3	63	6.67E-10	7.86E-06	1.81E-02	4.66E-02	6.03E-02
STAT5A	64	8.16E-10	2.63E-09	5.85E-09	1.62E-08	4.15E-06
POU5F1	65	1.00E-09	1.25E-09	1.66E-08	1.98E-08	5.06E-08
SMC1A	66	1.10E-09	8.50E-08	7.24E-07	1.69E-06	2.65E-06
SMARCA5	67	1.20E-09	9.30E-03	3.35E-02	4.93E-02	6.25E-02
MSX1	68	1.46E-09
TCF12	69	1.77E-09	1.71E-08	2.15E-07	3.94E-07	4.69E-02
ZBTB17	70	2.19E-09	4.24E-05	6.95E-05	9.66E-05	1.68E-02
CTCF	71	3.79E-09	9.07E-09	9.46E-09	1.09E-08	1.45E-08
CHRM2	72	4.39E-09	7.98E-06	1.06E-05	2.11E-05	9.99E-05
KLF4	73	4.58E-09	6.43E-06	1.14E-03	7.13E-03	8.09E-03
5HMC	74	5.53E-09	7.18E-09	3.69E-07	1.04E-06	4.26E-06
MXI1	75	5.78E-09	1.37E-04	2.04E-03	6.09E-03
DPPA2	76	5.79E-09
KDM1A	77	6.75E-09	7.16E-04	9.85E-04	1.09E-03	1.22E-03
PTF1A	78	7.61E-09	6.50E-05	2.02E-04	1.35E-02	2.84E-02
HELLS	79	9.33E-09	3.59E-05
UTF1	80	9.48E-09	7.49E-08	7.90E-04
TFAP2C	81	9.91E-09	4.92E-06
KDM2B	82	1.07E-08	2.38E-08	6.40E-08	7.76E-08	8.05E-07
JUND	83	1.36E-08	2.47E-07	1.57E-06	1.54E-03	3.71E-03
ERG	84	1.39E-08	1.20E-07	2.21E-06	2.88E-04	4.12E-04
RFX3	85	1.62E-08
MZF1	86	1.68E-08	3.02E-07	5.85E-07
HDAC1	87	1.91E-08	1.35E-06	7.26E-04	2.26E-02	3.31E-02
SMAD4	88	2.12E-08
SMAD2/3	89	2.13E-08	4.10E-05	4.93E-02
FOXL2	90	2.14E-08	8.61E-08
BRD4	91	2.20E-08	3.15E-08	3.22E-06	5.15E-05	1.21E-03
HEY1	92	2.36E-08	1.53E-05	2.28E-02	3.10E-01
FEZF2	93	2.53E-08	3.67E-08
HNF1B	94	2.72E-08	1.31E-05
MEIS1	95	2.82E-08	3.76E-08	4.85E-08	3.34E-07	7.33E-06
SIX4	96	3.36E-08	4.28E-02
ZIC1/2	97	3.88E-08	1.24E-07	1.86E-07	4.58E-04
SRF	98	4.08E-08	1.52E-05	4.39E-04	1.30E-03	2.94E-03
SMC3	99	4.22E-08	1.48E-05	4.59E-04	7.70E-04	4.63E-03
FLI1	100	4.49E-08	2.49E-05	6.57E-05	8.33E-05	1.32E-04
Input	101	6.49E-08	7.60E-04	7.13E-03	1.34E-02	1.89E-02
ESRRB	102	6.61E-08	3.57E-02	3.79E-02	3.81E-02	4.11E-02
C17orf96	103	6.74E-08	1.47E-06	5.44E-04	7.17E-03
RAD21	104	6.79E-08	9.03E-08	9.03E-08	4.29E-06	3.53E-04
RBBP5	105	7.53E-08	3.60E-05	6.37E-03	1.56E-02	1.52E-01
TET1	106	8.51E-08	5.59E-07	1.96E-05	2.30E-05	6.04E-05
GATA6	107	8.66E-08	1.19E-04	5.23E-04	9.31E-03	1.01E-02
YY1	108	1.00E-07	4.02E-07	1.99E-06	1.75E-05	4.36E-05
NCOA2	109	1.07E-07	5.75E-01
SETDB1	110	1.21E-07	1.17E-02	2.60E-02	2.86E-02	3.65E-02
TGIF1	111	1.26E-07	1.66E-06	2.85E-06	1.43E-02	3.41E-02
THRB	112	1.53E-07	1.53E-05	3.66E-03	8.16E-02
ERF	113	1.72E-07	9.53E-02
EGR2	114	1.98E-07	8.74E-07	2.27E-03	7.18E-03	2.50E-02
NANOG	115	2.02E-07	3.55E-07	1.21E-06	1.58E-05	2.06E-05
ZFP57	116	2.02E-07	5.51E-05	6.24E-04	9.54E-04	5.49E-03
TBX5	117	2.11E-07
MEN1	118	2.28E-07	9.32E-05	1.02E-03	4.38E-03	1.46E-02
RAG2	119	2.79E-07	2.33E-06	2.69E-06	1.97E-05	4.29E-05
POLR2B	120	2.90E-07	6.08E-07	1.28E-06	4.04E-05	4.04E-05
RELA	121	3.00E-07	3.13E-07	9.33E-07	1.89E-06	3.84E-05
GRHL3	122	3.80E-07	7.32E-06	4.44E-02	1.09E-01
NRF1	123	3.99E-07	2.01E-05	5.18E-04	1.45E-03	1.55E-03
CREB1	124	4.47E-07	6.22E-05	1.05E-04	1.95E-04	2.32E-03
SOX3	125	4.63E-07	3.66E-05	3.78E-03	2.32E-02	2.89E-02
TLE	126	4.86E-07
DICER1	127	5.13E-07	8.93E-06	2.55E-02	4.15E-02
TP53	128	5.66E-07	5.04E-05	6.37E-03	6.37E-03	9.90E-03
ISL1	129	5.96E-07	8.25E-07	2.26E-03	3.21E-03
REPIN1	130	6.88E-07
AR	131	7.15E-07	2.80E-06	5.80E-06	1.69E-05	2.63E-05
DPY30	132	9.02E-07
HDAC2	133	9.18E-07	1.97E-05	5.10E-02
GFI1	134	9.23E-07	9.57E-02	1.19E-01
NR4A1	135	1.01E-06	9.13E-02	2.86E-01
ARNTL	136	1.08E-06	2.00E-06	7.87E-03	2.60E-02	2.61E-02
NKX2-1	137	1.08E-06	1.65E-03
CHD4	138	1.11E-06	2.86E-06	1.95E-04	2.88E-03	4.17E-03
IRF4	139	1.12E-06	1.74E-06	2.39E-06	8.92E-06	8.80E-05
CDX2	140	1.39E-06	2.74E-05	4.13E-04	3.42E-03	5.92E-03
NEUROD1	141	1.43E-06	1.71E-03	8.15E-03	1.26E-02
STAT3	142	1.68E-06	2.26E-05	3.86E-05	4.13E-05	5.00E-05
KDM4C	143	1.92E-06	2.15E-05	2.07E-04	5.01E-02	2.11E-01
NR5A2	144	2.64E-06	1.30E-01
MLLT3	145	2.66E-06	2.23E-05	2.92E-02
TFAP2A	146	2.78E-06	6.70E-06	3.05E-02	3.67E-02	6.85E-02
ZNF384	147	3.14E-06	1.27E-03	2.80E-03
KLF15	148	3.17E-06	6.26E-03
NFIB	149	3.23E-06	6.64E-06
HOXC9	150	3.34E-06	4.70E-02	1.04E-01
SRC	151	3.46E-06	6.85E-06	7.98E-05	3.08E-03
PPARGC1A	152	3.53E-06	2.65E-02
LMO2	153	3.57E-06	1.99E-01
PRDM14	154	3.84E-06	4.92E-02	1.05E-01
RORC	155	4.65E-06	2.89E-02	3.61E-02	4.14E-02	4.63E-02
KMT2C	156	4.71E-06	1.90E-05	3.02E-03	2.13E-02	2.75E-02
BATF	157	4.87E-06	9.41E-06	3.06E-05	3.51E-05	1.20E-04
POU3F2	158	5.01E-06	1.94E-02	2.29E-02	2.36E-02	2.69E-02
CHD8	159	5.39E-06	7.31E-06	4.95E-02	2.02E-01
IKZF1	160	5.71E-06	1.61E-05	1.68E-05	1.79E-05	1.94E-04
RAD23B	161	6.73E-06	5.66E-02
SP1	162	8.57E-06	1.28E-01	1.29E-01
FOS	163	9.26E-06	4.93E-05	2.17E-04	1.08E-03	1.12E-02
RBPJL	164	9.36E-06	1.03E-05
E2F4	165	9.84E-06	5.83E-03	6.36E-03	8.97E-03	2.98E-02
UBTF	166	1.03E-05	2.15E-02	1.32E-01
RFX6	167	1.08E-05
TGIF2	168	1.13E-05
TDG	169	1.23E-05
MEF2A	170	1.29E-05	4.51E-05	1.59E-02	1.35E-01
NKX3-1	171	1.56E-05	2.53E-04	2.35E-02	7.74E-02	9.62E-02
STAT5	172	1.82E-05	8.11E-05	5.12E-04	2.02E-02	2.39E-02
FOXA1	173	2.07E-05	4.78E-04	5.69E-04	3.40E-03	4.47E-03
FOSB	174	2.11E-05	8.70E-03	1.92E-02	3.35E-02	4.09E-02
MBD3	175	2.12E-05	5.39E-04	7.83E-03	2.35E-02	2.45E-02
MEF2C	176	2.24E-05	4.25E-05	6.38E-02	1.41E-01
FOXP3	177	2.39E-05	3.25E-03	3.71E-02	3.72E-02	4.02E-02
NIPBL	178	3.23E-05	1.34E-03	4.77E-02
SUPT5H	179	3.50E-05	1.31E-04	9.33E-03	1.48E-02	1.73E-01
NELFA	180	4.09E-05
TEC	181	4.10E-05	1.61E-03	8.16E-03	3.25E-01
STAG1	182	4.23E-05	4.81E-04	9.12E-04	2.59E-03	2.93E-03
PAX7	183	4.49E-05
SUMO2	184	4.94E-05	3.28E-04	7.94E-02
FGFR1	185	5.06E-05	1.23E-04	8.47E-03
JARID2	186	5.25E-05	6.52E-03	1.77E-02	2.90E-02	2.98E-02
MCRS1	187	5.47E-05	2.18E-04
KDM2A	188	5.76E-05	2.23E-03
STAG2	189	6.13E-05	3.28E-03	7.21E-03	3.20E-02
MAF	190	6.71E-05	1.05E-04	1.65E-04	2.17E-04	4.74E-02
TRIM33	191	6.77E-05	3.01E-03	4.61E-02	5.76E-02	7.49E-02
PAX5	192	7.00E-05	1.62E-04	9.98E-04	2.07E-03	3.37E-03
DMRT1	193	7.24E-05	8.74E-05
BACH2	194	7.38E-05
E2F1	195	7.56E-05	5.71E-02	6.88E-02	7.31E-02	7.91E-02
SIRT1	196	8.25E-05	6.42E-04	1.15E-03	4.54E-03	8.21E-03
HOXB4	197	8.48E-05	6.89E-02	8.92E-02
PITX1	198	8.92E-05	2.13E-02
NELFB	199	9.22E-05
TBX21	200	9.26E-05	4.70E-04	1.02E-02	7.75E-02
RARA	201	9.48E-05	7.16E-04	7.16E-04	7.50E-04	2.43E-02
NFATC1	202	9.68E-05	6.59E-03	6.25E-02
ESRRA	203	1.04E-04
MAZ	204	1.11E-04	2.34E-04
IRF8	205	1.11E-04	2.45E-04	3.10E-04	3.82E-04	2.18E-03
STAT1	206	1.16E-04	1.21E-04	1.31E-04	1.55E-04	2.20E-04
GATA1	207	1.19E-04	1.19E-04	1.19E-04	5.66E-03	1.06E-02
MAFK	208	1.27E-04	1.17E-02	3.81E-02	1.93E-01
SREBF1	209	1.43E-04	6.05E-03	1.90E-02	2.20E-02	2.60E-02
ARID3A	210	1.44E-04	1.24E-02	3.04E-02	3.13E-02
NKX6-1	211	1.46E-04
KANSL3	212	1.56E-04	1.91E-02
NR1D2	213	1.61E-04	1.01E-02	1.96E-02	4.65E-02
RFX1	214	1.74E-04
CLOCK	215	1.90E-04	5.49E-03	1.49E-02	3.36E-02	3.62E-02
TAL1	216	1.97E-04	1.79E-03	3.51E-03	3.86E-03	4.60E-03
FAIRE	217	2.08E-04	1.08E-02	1.44E-02	3.15E-02	4.54E-02
CTNNB1	218	2.10E-04	1.98E-03	3.61E-02	3.81E-02	4.41E-02
CDK8	219	2.19E-04	5.82E-02
STAT6	220	2.48E-04	2.98E-04	7.21E-04	4.46E-03	9.34E-03
SMAD1	221	2.65E-04	3.68E-02	3.85E-02	4.21E-02	6.60E-02
SIN3A	222	2.70E-04	1.12E-03	1.53E-03	3.10E-03	8.93E-03
MED12	223	3.02E-04	3.01E-03	4.68E-02	2.32E-01
GRHL2	224	3.06E-04
RAG1	225	3.20E-04	1.20E-03	2.69E-03	4.06E-03	1.65E-02
PAX6	226	3.23E-04	9.70E-02	1.10E-01	1.56E-01
NUCKS1	227	3.28E-04
SIX2	228	3.29E-04	5.14E-04
STAT5B	229	4.00E-04	1.69E-03	7.96E-03	8.45E-03	9.85E-03
PER1	230	4.23E-04	5.04E-03	1.09E-02	3.64E-02	3.71E-02
ZMIZ1	231	4.31E-04	2.89E-03	7.92E-02	5.30E-01
INSM1	232	4.56E-04
ATOH1	233	4.81E-04	1.41E-03	3.87E-03
TCF4	234	4.90E-04	2.25E-02	5.70E-02	6.76E-02	1.49E-01
ZIC2	235	5.01E-04	8.30E-04
ETV6	236	5.05E-04	9.14E-01	9.65E-01
HNF4A	237	5.08E-04	1.04E-03	1.59E-03	2.70E-03	1.87E-02
ATRX	238	5.14E-04	1.36E-02	1.67E-02	2.91E-02	3.14E-02
EGR1	239	5.17E-04	1.23E-02	1.37E-02	4.43E-02	4.45E-02
H3S28ph	240	5.45E-04	6.01E-04	3.57E-02	3.84E-02	8.36E-02
HSF1	241	6.11E-04	1.21E-02	2.43E-02	3.53E-02	3.63E-02
CBX7	242	6.33E-04	4.58E-03	5.80E-03	4.18E-02	4.43E-02
CDK9	243	6.79E-04	1.28E-02	1.57E-02	3.75E-02	3.86E-02
IRF1	244	6.84E-04	2.60E-03	1.91E-02	4.16E-02	6.31E-02
BHLHE40	245	7.14E-04	8.06E-03
NELFE	246	8.10E-04	9.80E-04
TFE3	247	8.19E-04	1.19E-03	3.44E-02
NOTCH1	248	8.32E-04	4.79E-03	9.07E-03	1.58E-02	4.19E-02
MECP2	249	9.63E-04	6.12E-03	6.35E-03	2.96E-02	3.37E-02
NR0B1	250	9.74E-04	3.86E-03
RCOR1	251	9.99E-04	7.59E-02	2.56E-01
RAD51	252	1.04E-03	2.19E-03	3.41E-02	3.73E-02	4.83E-02
LDB1	253	1.11E-03	1.67E-02	3.91E-02	1.65E-01
ASH2L	254	1.15E-03	5.52E-02
ZC3H11A	255	1.19E-03	4.84E-03	2.57E-02
KMT2A	256	1.20E-03	1.59E-02	8.52E-02
KDM6A	257	1.20E-03	2.06E-02	3.26E-02	4.38E-02	4.43E-02
KAT8	258	1.22E-03	3.73E-03	9.10E-02	2.78E-01
PRDM1	259	1.26E-03	3.66E-02	4.12E-02	4.39E-02
TCF7	260	1.30E-03	1.21E-02	3.57E-02	4.09E-02	4.65E-02
NR1H2	261	1.47E-03	3.18E-02	4.65E-02	5.25E-02
SMAD1/5	262	1.49E-03	9.57E-03	1.40E-02	1.78E-02
USF2	263	1.57E-03	1.75E-02	1.80E-02
ETS1	264	1.65E-03	1.97E-03	3.09E-02	3.61E-02	9.06E-02
SPNS1	265	1.66E-03	2.96E-02	4.37E-02	1.62E-01	1.98E-01
MAX	266	1.68E-03	3.20E-03	7.13E-03
CRY1	267	1.70E-03	4.22E-03	1.24E-02	1.61E-02	1.92E-02
MAPK8	268	1.85E-03	4.40E-03	1.17E-02	1.95E-02	2.35E-02
RBPJ	269	1.86E-03	5.54E-03	2.07E-02	2.65E-02	2.92E-02
TEAD2	270	1.88E-03	2.06E-01
MTF2	271	1.93E-03	4.66E-02
BCL6	272	2.03E-03	3.46E-03	6.35E-03	1.93E-02	2.09E-02
HDAC3	273	2.28E-03	2.80E-03	6.75E-03	1.17E-02	1.92E-02
ATF7	274	2.30E-03
GFI1B	275	2.31E-03	3.29E-02	6.89E-02
POU2F1	276	2.55E-03
CRY2	277	2.66E-03	6.40E-03	1.74E-02	4.41E-02	5.75E-02
MYBL1	278	2.71E-03
CEBPG	279	2.77E-03
HCFC1	280	2.80E-03	4.44E-03	5.01E-03	9.62E-02
KDM4B	281	3.09E-03
PHC1	282	3.38E-03	4.01E-02
PER2	283	3.40E-03	4.01E-03	1.19E-02	1.20E-02	1.72E-02
DNMT3A	284	3.48E-03	3.84E-02	4.15E-02	5.03E-02	5.16E-02
TNFSF11	285	3.51E-03	3.68E-02
ATF3	286	3.56E-03	3.95E-02	4.18E-02	6.66E-02	7.28E-02
BATF3	287	3.75E-03	6.55E-02
FOXD3	288	3.94E-03	1.94E-02	2.48E-02	3.09E-02	3.46E-02
GRIP1	289	4.03E-03	3.89E-01
DMC1	290	4.10E-03	1.17E-02	3.16E-02	3.41E-02	3.95E-02
RUNX3	291	4.17E-03	2.48E-02	2.90E-02	3.03E-02	3.52E-02
MYB	292	4.23E-03	1.22E-02	1.74E-02	4.55E-02	5.34E-02
H2AFX	293	4.24E-03	3.03E-02	3.39E-02	3.75E-02	4.11E-02
CRX	294	4.58E-03	9.42E-03	2.31E-02	3.89E-02
ZFPM1	295	4.67E-03
EP400	296	4.68E-03	2.21E-02	4.30E-02	4.81E-02
PKNOX1 | PKNOX2	297	4.69E-03
CBX3	298	5.24E-03	3.41E-01
NFE2	299	5.48E-03	1.66E-02	1.91E-02	2.42E-02	4.22E-02
MBD4	300	5.51E-03	4.13E-02	4.49E-02	6.50E-02
GPS2	301	5.93E-03	1.03E-02
TOP2A	302	5.96E-03	3.76E-02
WDR5	303	5.98E-03	2.34E-02	4.28E-02	5.95E-02	6.15E-02
TFCP2	304	6.12E-03
ATF4	305	6.54E-03	2.54E-02	3.79E-02	3.87E-02	4.00E-02
PHF19	306	6.56E-03	1.44E-02	1.93E-02	3.57E-02	3.67E-02
NCAPD3	307	6.94E-03	2.35E-01
MAFA	308	7.41E-03
ONECUT1	309	7.59E-03	7.63E-03	1.22E-02	1.41E-02	2.07E-02
NFYA	310	7.69E-03	1.38E-02	1.48E-02	2.98E-02	3.05E-02
STAT4	311	7.93E-03	3.51E-02	8.20E-02
CBX8	312	8.05E-03	1.65E-01	2.38E-01
MITF	313	8.22E-03
PARP14	314	8.30E-03	3.82E-01	7.48E-01	9.66E-01
SPIB	315	9.10E-03	1.31E-01
NFYC	316	9.30E-03
NFIL3	317	9.70E-03
KLF1	318	1.02E-02	1.88E-02	4.15E-02	5.27E-02
POU3F1	319	1.03E-02	2.76E-02	4.46E-02
ZKSCAN1	320	1.05E-02	3.73E-02
RPA	321	1.06E-02	1.22E-02	2.49E-02	2.66E-02	3.19E-02
PRDM5	322	1.06E-02	1.29E-02	3.77E-02	5.88E-02
GATA3	323	1.14E-02	1.55E-02	3.39E-02	4.56E-02	4.92E-02
CAPG	324	1.17E-02	9.20E-02
KDM3A	325	1.18E-02	1.05E-01
NFATC2	326	1.21E-02	3.69E-02
PDX1	327	1.22E-02
PAX3	328	1.25E-02
KCR	329	1.28E-02	1.43E-02	2.39E-02
JMJD6	330	1.35E-02
AURKB	331	1.41E-02	4.50E-02
PAXIP1	332	1.41E-02	4.21E-02	5.16E-02	2.03E-01
SCML2	333	1.43E-02	4.87E-02
USF1	334	1.44E-02	1.63E-02	2.55E-02	2.62E-02
BARX1	335	1.52E-02
ELK4	336	1.58E-02	3.59E-02	3.63E-02	4.20E-02
EHF	337	1.71E-02
TET2	338	1.71E-02	6.88E-02
NCOA1	339	1.73E-02	6.37E-02
PWP1	340	1.75E-02
SOX17	341	1.81E-02	3.16E-02	1.82E-01	2.53E-01	2.87E-01
RYBP	342	1.89E-02	3.91E-02
HIF1A	343	1.90E-02	3.31E-02	3.35E-02	3.35E-02	4.67E-02
BMI1	344	1.99E-02	3.20E-02	3.86E-02	4.00E-02	4.12E-02
PHOX2A	345	1.99E-02
TEAD4	346	2.00E-02
Ubiquitin	347	2.09E-02	4.56E-02	5.20E-02	5.47E-02	5.49E-02
ARID1A	348	2.10E-02	3.67E-02
TRIM63	349	2.11E-02	2.17E-02	7.56E-02	1.08E-01
KAT2B	350	2.14E-02	4.06E-02	4.32E-02	5.38E-02	1.56E-01
NFIC	351	2.19E-02	3.09E-02
BIRA	352	2.24E-02	3.39E-02	3.42E-02	3.74E-02	8.78E-02
ASH1L	353	2.33E-02	2.94E-02
RORA	354	2.34E-02	3.23E-02
SMAD2	355	2.37E-02	2.66E-02	1.06E-01
GTF2F1	356	2.45E-02
RAP1A	357	2.45E-02	2.50E-02	4.22E-02	4.35E-02
TBX20	358	2.46E-02
SIRT6	359	2.47E-02	2.93E-02	3.33E-02	3.34E-02	3.64E-02
FOXO1	360	2.52E-02	7.84E-02	8.48E-02	1.07E-01	1.21E-01
ASCL2	361	2.53E-02	4.33E-02
LUZP1	362	2.54E-02
TRIM28	363	2.66E-02	3.13E-02	3.32E-02	3.33E-02	3.38E-02
CBFB	364	2.68E-02	3.72E-02	5.39E-02	8.73E-02	1.45E-01
PKNOX1	365	2.68E-02
DAXX	366	2.72E-02	4.24E-02	5.36E-02	6.31E-02	7.25E-02
TMPRSS4	367	2.73E-02	3.22E-02	4.73E-02	1.07E-01	1.40E-01
POLR3GL	368	2.73E-02	6.53E-02	2.96E-01	6.53E-01
RB1	369	2.76E-02	3.05E-02
SIN3B	370	2.83E-02	4.00E-02	4.09E-02	5.66E-02	6.44E-02
MBD1	371	2.85E-02	4.10E-02	4.14E-02	4.14E-02	4.25E-02
MAFF	372	3.02E-02	4.57E-02	5.62E-02	7.95E-02
MBD2	373	3.03E-02	3.57E-02	3.75E-02	3.77E-02	3.78E-02
BRDU	374	3.03E-02	4.38E-02
SOX11	375	3.07E-02	3.93E-02	4.12E-02
SOX6	376	3.09E-02	3.30E-02
LBR	377	3.10E-02
NBN	378	3.11E-02	4.51E-02	4.70E-02	4.70E-02
SRSF1	379	3.17E-02	4.38E-02	4.43E-02
DDIT3	380	3.17E-02	3.86E-02
NLRP3	381	3.17E-02	4.43E-02
MKL1	382	3.18E-02	4.22E-02	6.01E-02
CBX5	383	3.19E-02	3.34E-02	4.38E-02	4.99E-02	1.29E-01
NLRC5	384	3.20E-02	4.10E-02	4.33E-02	4.55E-02	4.83E-02
NCOR2	385	3.22E-02	4.35E-02	5.30E-02	9.82E-02
HIST1H1D	386	3.24E-02	4.14E-02	4.53E-02	4.64E-02	5.23E-02
POLR3D	387	3.30E-02	4.82E-02	5.53E-02	1.07E-01	1.80E-01
OGT	388	3.30E-02	4.38E-02	4.76E-02	7.72E-01
GLI3	389	3.34E-02	6.14E-02
TOP2B	390	3.34E-02	5.80E-02	6.93E-02
CHD1	391	3.34E-02	5.17E-02	4.71E-01
STAT2	392	3.37E-02	1.13E-01	2.68E-01
RFX5	393	3.37E-02
PRDM4	394	3.38E-02	3.63E-02	5.75E-02	9.26E-02
KDM5B	395	3.41E-02	4.29E-02	1.05E-01
POU3F3	396	3.42E-02
AEBP2	397	3.46E-02
FOXO3	398	3.51E-02	4.33E-02
BRCA1	399	3.53E-02	3.83E-02	4.63E-02	4.70E-02	1.00E+00
AHR	400	3.54E-02	3.99E-02	4.02E-02	4.57E-02
SMCHD1	401	3.54E-02
ETS2	402	3.54E-02	4.76E-02	5.32E-02	5.85E-02
EED	403	3.56E-02	3.64E-02	3.97E-02	5.12E-02	5.52E-02
BRD3	404	3.58E-02	3.75E-02	3.83E-02	4.36E-02	4.88E-02
NPAS2	405	3.58E-02	3.73E-02	4.63E-02	4.76E-02	5.11E-02
TET3	406	3.60E-02	3.87E-02	4.17E-02	4.21E-02	1.00E+00
KAT5	407	3.68E-02
TWIST1	408	3.68E-02	4.52E-02	4.63E-02
BCL11A	409	3.70E-02
HNRNPL	410	3.71E-02	4.09E-02
USP16	411	3.72E-02	4.14E-02	1.04E-01	1.12E-01	1.31E-01
ELK1	412	3.72E-02	5.38E-02	7.73E-02	1.43E-01
HIRA	413	3.74E-02	3.89E-02	7.46E-02
ACTB	414	3.82E-02
NCOA3	415	3.83E-02
SUMO1	416	3.84E-02	5.22E-02	6.22E-02
RARG	417	3.84E-02	5.67E-02	7.79E-02	1.08E-01	9.23E-01
HEY2	418	3.86E-02
GSK3B	419	3.87E-02
TNNI2	420	3.87E-02	4.20E-02
CTCFL	421	3.88E-02	5.37E-02	2.26E-01
SMC5	422	3.89E-02	4.04E-02	4.33E-02	4.33E-02	4.33E-02
IRF7	423	3.90E-02	4.43E-02	9.27E-02	4.42E-01
DDX5	424	3.93E-02	4.22E-02	4.53E-02
AFF4	425	3.93E-02	7.72E-02
RFX2	426	3.95E-02	2.25E-01
RELB	427	3.96E-02	4.26E-02	4.80E-02	5.33E-02
BRD2	428	3.98E-02	4.02E-02	4.09E-02	4.55E-02	9.57E-01
SFMBT1	429	3.98E-02	4.11E-02
KDM4D	430	4.03E-02	4.38E-02
HSF2	431	4.07E-02	4.22E-02	8.14E-02
KDM4A	432	4.10E-02	4.38E-02	4.38E-02
SOX10	433	4.11E-02	9.05E-02
AICDA	434	4.11E-02	4.95E-02	2.43E-01	3.12E-01	3.85E-01
HOXA9	435	4.13E-02	4.76E-02	8.42E-02
HOPX	436	4.13E-02	4.20E-02
PHF20	437	4.15E-02	4.25E-02
CUX2	438	4.16E-02	7.60E-02
REL	439	4.17E-02	4.23E-02	4.43E-02	4.43E-02
LYL1	440	4.32E-02
HMGA2	441	4.33E-02	4.33E-02	4.40E-02	5.08E-02
POLR3A	442	4.36E-02	6.06E-02	6.63E-02	1.02E-01	1.69E-01
HAND1	443	4.38E-02
H3Pan	444	4.38E-02
SRSF2	445	4.38E-02	5.18E-02	7.45E-02
MED23	446	4.38E-02	5.03E-02
ZNF335	447	4.38E-02	1.06E-01	1.07E-01	2.03E-01	2.47E-01
KDM5A	448	4.38E-02	7.62E-02	9.73E-02	1.89E-01
ING1	449	4.42E-02	4.51E-02	6.79E-02	8.31E-02	9.33E-02
ZFP42	450	4.43E-02
TAF1	451	4.43E-02	6.61E-02	2.88E-01
AFF3	452	4.43E-02
PRDM9	453	4.47E-02	8.21E-02	3.28E-01
GM6871	454	4.47E-02
NPAS4	455	4.47E-02	1.71E-01	1.96E-01
EZH1	456	4.51E-02	4.64E-02	4.66E-02	4.83E-02	4.88E-02
CLK1	457	4.54E-02	6.71E-02
IRF3	458	4.55E-02	2.93E-01
CXXC1	459	4.57E-02	1.47E-01
EOMES	460	4.57E-02
MYO1C	461	4.61E-02
FOXK1	462	4.76E-02
ZIC3	463	4.78E-02
EHMT2	464	4.79E-02	7.65E-02
BAZ1B	465	4.81E-02
LHX2	466	4.84E-02	8.64E-02	1.69E-01
ELK3	467	4.90E-02	5.45E-02	3.78E-01
PARP1	468	4.93E-02	5.08E-02
SUV39H1	469	4.99E-02	6.25E-02
REST	470	5.06E-02	5.57E-02	7.12E-02	7.69E-02	8.20E-02
BAZ1A	471	5.14E-02	5.19E-02	5.58E-02
DZIP3	472	5.20E-02
SUV39H2	473	5.27E-02	6.43E-02
KDM5C	474	5.37E-02	1.32E-01
TAF9B	475	5.48E-02
BRWD1	476	5.50E-02	1.23E-01
MYCN	477	5.54E-02
NFYB	478	5.65E-02
SATB2	479	5.67E-02
THRA	480	5.88E-02
SLC5A5	481	5.93E-02	8.39E-02
ZNF322A	482	6.05E-02
ETV2	483	6.11E-02	6.36E-02	6.78E-02	6.94E-02	8.07E-02
DNMT3B	484	6.19E-02	1.19E-01
NFE2L2	485	6.35E-02	1.42E-01
ATF7IP	486	6.45E-02
ELF5	487	6.47E-02	9.95E-02
SMARCC2	488	6.54E-02	7.58E-02	1.35E-01	8.39E-01
MKL2	489	6.57E-02	1.35E-01	2.89E-01
ELL2	490	6.62E-02	7.32E-01
DNMT3L	491	6.68E-02	7.09E-02
CDK7	492	6.73E-02
IKZF2	493	6.73E-02
H3F3B	494	6.86E-02	8.27E-02	1.51E-01
CHD2	495	6.86E-02	1.55E-01
NKX3-2	496	6.93E-02	1.87E-01
PSMB1	497	7.16E-02	9.34E-02
ZNF143	498	7.80E-02	1.69E-01	2.45E-01
MSL1	499	7.81E-02	1.63E-01	7.66E-01
MSL2	500	7.99E-02	8.90E-01
BCL3	501	8.02E-02
HEXIM1	502	8.52E-02
CHD7	503	8.62E-02
SUPT6H	504	9.63E-02	3.06E-01
POLR3G	505	9.68E-02	1.24E-01
NSL1	506	9.75E-02
E4F1	507	9.98E-02
MTOR	508	1.01E-01
INO80	509	1.01E-01
GTF2A1	510	1.04E-01
GTF2E2	511	1.07E-01	9.02E-01	9.53E-01
ELL	512	1.10E-01
ERCC3	513	1.38E-01
DMRTB1	514	1.43E-01
ELF1	515	1.56E-01	4.48E-01
RUVBL1	516	1.61E-01
IKZF3	517	1.66E-01	1.76E-01
NR2F2	518	1.80E-01
TBX19	519	1.93E-01
SOX4	520	2.04E-01
MYF5	521	2.22E-01
SS18	522	2.23E-01
NR0B2	523	2.43E-01	2.85E-01
ZFX	524	2.45E-01
OVOL2	525	2.46E-01
GLI1	526	2.68E-01
ELL3	527	2.71E-01
SATB1	528	2.74E-01
AUTS2	529	3.17E-01
NUP98PHF23	530	3.49E-01
THAP11	531	4.86E-01
CSTF3	532	5.57E-01
H1F0	533	5.75E-01
CTR9	534	8.21E-01	9.78E-01	9.87E-01
CBX2	535	8.81E-01
GABPA	536	9.60E-01
